# Supplementary material for: Metabolomic Profiling in Patients with Different Hemodynamic Subtypes of Severe Aortic Valve Stenosis
Source: Biomolecules. 2023 Jan 3;13(1):95. doi: 10.3390/biom13010095 (PMC9855798; doi:10.3390/biom13010095)
Supplement: Supplementary file 1 [file biomolecules-13-00095-s001.zip]

Archive with 5 entries (4 files):
- biomolecules-2033101-supplementary-finaling/
- biomolecules-2033101-supplementary-finaling/biomolecules-2033101-supplementary method.pdf
- biomolecules-2033101-supplementary-finaling/biomolecules-2033101-supplementary.pdf
- biomolecules-2033101-supplementary-finaling/Supplementary Excel S1.XLSX
- biomolecules-2033101-supplementary-finaling/Supplementary Excel S2.xlsx
