# Supplementary material for: Metabolomic Profiling in Patients with Different Hemodynamic Subtypes of Severe Aortic Valve Stenosis
Source: Biomolecules. 2023 Jan 3;13(1):95. doi: 10.3390/biom13010095 (PMC9855798; doi:10.3390/biom13010095)
Supplement: Supplementary file 1 [file biomolecules-13-00095-s001.zip › biomolecules-2033101-supplementary-finaling/Supplementary Excel S1.XLSX]

## Sheet: OrigScale
													SAMPLE_NAME	PD-GAUG-00001	PD-GAUG-00002	PD-GAUG-00003	PD-GAUG-00004	PD-GAUG-00005	PD-GAUG-00006	PD-GAUG-00007	PD-GAUG-00008	PD-GAUG-00009	PD-GAUG-00010	PD-GAUG-00011	PD-GAUG-00012	PD-GAUG-00013	PD-GAUG-00014	PD-GAUG-00015	PD-GAUG-00016	PD-GAUG-00017	PD-GAUG-00018	PD-GAUG-00019	PD-GAUG-00020	PD-GAUG-00021	PD-GAUG-00022	PD-GAUG-00023	PD-GAUG-00024	PD-GAUG-00025	PD-GAUG-00026	PD-GAUG-00027	PD-GAUG-00028	PD-GAUG-00029	PD-GAUG-00030	PD-GAUG-00031	PD-GAUG-00032	PD-GAUG-00033	PD-GAUG-00034	PD-GAUG-00035	PD-GAUG-00036
													SAMPLE_ID	700063066	700063067	700063068	700063069	700063070	700063071	700063072	700063073	700063074	700063075	700063076	700063077	700063078	700063079	700063080	700063081	700063082	700063083	700063084	700063085	700063086	700063087	700063088	700063089	700063090	700063091	700063092	700063093	700063094	700063095	700063096	700063097	700063098	700063099	700063100	700063101
													CLIENT_IDENTIFIER	AS41	AS64	AS72	AS77	AS86	AS93	AS97	AS105	AS107	AS115	AS38	AS81	AS89	AS91	AS92	AS94	AS118	AS158	AS164	AS177	AS1	AS2	AS5	AS16	AS69	AS70	AS106	AS135	AS150	AS185	AS14	AS39	AS46	AS120	SA125	AS134
													BARCODE_LABEL	1031110520	1031037368	1030979096	1030980728	1030978092	1030980344	1030979288	1030651064	1030650880	1030978232	1030530584	1030977368	1030977752	1030980440	1030979576	1030980248	1030978301	1030621880	1030621592	1030634744	1025727688	1025727880	1025727208	1025674120	1030978808	1030978904	1030650968	1030521838	1030621390	1030634542	1025671624	1030530680	1031107064	1030978318	1030523864	1030523701
													GROUP_NUMBER	I	I	I	I	I	I	I	I	I	I	II	II	II	II	II	II	II	II	II	II	III	III	III	III	III	III	III	III	III	III	IV	IV	IV	IV	IV	IV
													SAMPLE_NUMBER	1	2	3	4	5	6	7	8	9	10	11	12	13	14	15	16	17	18	19	20	21	22	23	24	25	26	27	28	29	30	31	32	33	34	35	36
PATHWAY_SORTORDER	BIOCHEMICAL	SUPER_PATHWAY	SUB_PATHWAY	COMP_ID	PLATFORM	CHEMICAL_ID	RI	MASS	CAS	PUBCHEM	CHEMSPIDER	KEGG	Group HMDB_ID	NEF HGAS	NEF HGAS	NEF HGAS	NEF HGAS	NEF HGAS	NEF HGAS	NEF HGAS	NEF HGAS	NEF HGAS	NEF HGAS	LEF HGAS	LEF HGAS	LEF HGAS	LEF HGAS	LEF HGAS	LEF HGAS	LEF HGAS	LEF HGAS	LEF HGAS	LEF HGAS	LEF LGAS	LEF LGAS	LEF LGAS	LEF LGAS	LEF LGAS	LEF LGAS	LEF LGAS	LEF LGAS	LEF LGAS	LEF LGAS	NEF LGAS	NEF LGAS	NEF LGAS	NEF LGAS	NEF LGAS	NEF LGAS
1460	(14 or 15)-methylpalmitate (a17:0 or i17:0)	Lipid	Fatty Acid, Branched	38768	LC/MS Neg	100002945	5695	269.249		17903417				56558432	41805088	63396568	184185152	49221724	38393744	66089448	94207904		123210248	69087320	38129156	76007112	55782204	72634640	33325628	39931000	108057440	110989056	27831120	26715684	68300704	91278464		29532440	87494600	53105140	50100068	73598024	98379248	50212560	106702904	49672700	96665280	163912704	89147752
1464	(16 or 17)-methylstearate (a19:0 or i19:0)	Lipid	Fatty Acid, Branched	38296	LC/MS Neg	100002356	5993	297.28	2724-59-6	3083779	2340933		HMDB37397	6524806	5912175	5571666	9830526	4148576	12114875	5738558	8223192	2977821	14296877	7717276	3587013	8132992	4169636	6853930	3251233	3931838	10383912	6624820	5537915	3033191	4363246	5374995	3082666	1867282	5803036	5399345	3397590	6601121	6525953	3420158	7316350	4102697	7844454	12999879	7052882
1332	(2 or 3)-decenoate (10:1n7 or n8)	Lipid	Medium Chain Fatty Acid	63436	LC/MS Neg	100021502	4990	169.123						1429620	2260012	446506	765446	470945	2411253	978138	859039	834388	2508518	1309430	938745	2582895	1047849	2870574	580509	988151	431464	1092050	713963	275749	2439489	327256	407818	447539	459921	1660076	1490166	1366459	2161390	340187	911190	1266735	1176958	1381121	2045696
4662	(2,4 or 2,5)-dimethylphenol sulfate	Xenobiotics	Food Component/Plant	62533	LC/MS Neg	100020519	3474	201.023								237051		121253	25684			152393	157226	24029	38052	193031	106066					201228		115130	86803		95871		43263				22087	84093		45032		207823
475	(N(1) + N(8))-acetylspermidine	Amino Acid	Polyamine Metabolism	57814	LC/MS Pos Early	100016038	3080	188.176						2647131	4128424	1363862	2075717	1895630	1815345	1759325	3179853	2057211	1814927	1872954	2931028	5234925	5801962	2398848	3499414	2420337	5817276	2432839	1711506	3771176	2061519	1708468	3511529	4030279	2300164	2172818	3303217	2991064	7047864	2455397	13642808	2705075	3355714	10216342	5992982
1693	(R)-3-hydroxybutyrylcarnitine	Lipid	Fatty Acid Metabolism (Acyl Carnitine, Hydroxy)	43264	LC/MS Pos Early	100003926	2400	248.149		53481617			HMDB13127	8564971	2100296	3740741	1055436	781926	946193	287586	240898	2275944	29783004	562255	1979442	4724589		2981717	1236975	1559749	2410957	1054046	6454695	1668334	840940	2516052	444312				745682	3714805	6161522	280294		2377248	1113051	9912905	723871
1694	(S)-3-hydroxybutyrylcarnitine	Lipid	Fatty Acid Metabolism (Acyl Carnitine, Hydroxy)	52984	LC/MS Pos Early	100009271	2340	248.149					HMDB13127	2398293	402634	4667387	378439	935626	641517	1165765	377505	3978147	4213484	183599	410483	6171632	167222	1384618		651355	1332977	460456	2718356	1082436	168082	2029210	332954	171064	80690	176452	501336	1949354	2243339	478517	88732	1168842	1275116	3250965	196058
5329	1,2,3-benzenetriol sulfate (1)	Xenobiotics	Chemical	48761	LC/MS Neg	100006373	1453	204.981								410381	76182	311040							320334	136632	395612			145230			670950	801794	93653		272389	884292	172953					90754
5324	1,2,3-benzenetriol sulfate (2)	Xenobiotics	Chemical	48762	LC/MS Neg	100006374	1709	204.981						1073181	122099	9641978	2628684	12540705	3102858	398898	332385	3348714	2209313	408057	10996152	4322241	2597215	143324	2709739	3929049	274179	37660	8226298	13754662	3946796	944773	4414631	7487903	4311414	577457	332472	140065	1424807	5114896	739478	164215	160455	3488036	779875
2091	1,2-dilinoleoyl-GPC (18:2/18:2)	Lipid	Phosphatidylcholine (PC)	52603	LC/MS Pos Late	100008903	2006	782.569	998-06-1	5288075	4450312		HMDB08138	70587896	30297784	75451672	129190424	176472080	141577920	99688592	106417952	77454552	105200608	117948568	99940552	17856286	115611728	92677584	77893824	58530256	39941116	66427336	73578712	137319648	82327024	84421944	113890488	160356448	153533296	187472064	70361256	54645592	55398044	117556048	150343152	73127584	74449856	92964008	61842428
2173	1,2-dilinoleoyl-GPE (18:2/18:2)*	Lipid	Phosphatidylethanolamine (PE)	53174	LC/MS Pos Late	100009217	2083	740.522		9546812	7825762		HMDB09093			505012	104719	516581	309268			265180			629654		220916		747885	134774	152587	88222		148919		391455		1105744	822158				104338	545426	59828			202284
2014	1,2-dipalmitoyl-GPC (16:0/16:0)	Lipid	Phosphatidylcholine (PC)	19130	LC/MS Pos Late	100000657	2365	734.569	63-89-8	452110	398235		HMDB00564	38468288	59957476	35600040	43039044	38240540	45470784	43605732	39533776	35986752	36977032	43857456	45290680	43391516	55933796	48887024	54070344	49344920	64658096	37646520	38465828	45669780	42327744	36438248	40504892	51846764	57324964	49312180	43343096	48778532	51099528	39123788	43043116	32713512	48781228	31754708	53308932
2134	1,2-dipalmitoyl-GPE (16:0/16:0)*	Lipid	Phosphatidylethanolamine (PE)	57341	LC/MS Pos Late	100009204	2498	692.522		445468	393103		HMDB08923		173438	218691	66699	237846	126408		109758		159146		420752	308512			192152	232972	153607			79385		187435			284642		189565		196113	413274			133557
4149	1,3,7-trimethylurate	Xenobiotics	Xanthine Metabolism	34404	LC/MS Neg	100001397	1985	209.068	5415-44-1	79437	71754	C16361	HMDB02123	212984	243011	1266769	97826	1617283	1421118	674765	535399	2056823	1521556	272704		61142	344584		509723	278139			47283	298910		150126	526931	1840570	1474366		213285	218127	7076277	902465	3030082	290363	30885	439552	145491
4146	1,3-dimethylurate	Xenobiotics	Xanthine Metabolism	32391	LC/MS Neg	100001106	1671.4	195.052	944-73-0	70346	63527		HMDB01857	277691	1242845	744801	470783	1249348	1894931	1297384	1567797	1660010	1755047	790191	125052	107553	315343	336719	992376	939783		456993	71943	975718	169509	249499	963891	1369512	1315077	508418	876654	1332942	4441884	808914	933326	796294	246616	689317	499214
1070	1,5-anhydroglucitol (1,5-AG)	Carbohydrate	Glycolysis, Gluconeogenesis, and Pyruvate Metabolism	20675	LC/MS Neg	100000580	802	163.061	154-58-5	64960		C07326	HMDB02712	118244896	32237124	101074920	100323192	91035160	34375232	100329560	85857552	128656568	6610313	48506240	84500288	81420888	86619576	125761664	77425648	84054040	118356096	113651944	44253948	73881208	96923952	65206796	107553792	112465584	167076144	174324416	64712104	64473700	4472232	130841616	81481568	84063248	23473036	123628832	166997872
4147	1,7-dimethylurate	Xenobiotics	Xanthine Metabolism	34400	LC/MS Neg	100001399	1578.6	195.052	33868-03-0	91611	82720	C16356	HMDB11103	1366753	3939128	1739311	1735308	1852661	5234389	6323485	6027008	4431713	4211102	2606952	1258898	1091592	2848663	615573	3746643	3952783	281328	1193669	181023	4187181	489176	1248807	6045178	6747099	2894056	1116735	4341104	9183850	24786334	3169011	4415688	4611597	636537	5832062	1320198
2530	1-(1-enyl-oleoyl)-GPE (P-18:1)*	Lipid	Lysoplasmalogen	44621	LC/MS Pos Late	100005372	1566	464.314						313774	350137	276413	680181	875857	632834	574999	469773	485572	588427	624334	477306	328355	301004	403749	369420	541603	196278	198371	402964	511016	442976	374027	431885	169680	517852	564643	250974	294899	186224	393849	317999	499327	509337	648346	661802
2507	1-(1-enyl-palmitoyl)-2-arachidonoyl-GPC (P-16:0/20:4)*	Lipid	Plasmalogen	52689	LC/MS Pos Late	100009014	2154	766.575			24767495		HMDB11220	30259054	38289136	11168029	27369016	35879192	29848244	31454392	19892620	28857628	23406206	19038000	22456248	18493010	30360340	32792956	19900472	26107384	17637428	18152308	22499392	26633240	25108438	17797036	33956256	22509108	21251964	30707800	21166192	29095422	28839698	23790968	18467420	26533080	19007868	23219284	30162484
2499	1-(1-enyl-palmitoyl)-2-arachidonoyl-GPE (P-16:0/20:4)*	Lipid	Plasmalogen	52673	LC/MS Pos Late	100009002	2270	724.528			24769238		HMDB11352	12825523	4156793	13446809	19312742	35850728	17751996	22748864	12356282	13592517	20282588	15459339	12828090	6504870	8138854	12931752	9904137	16764703	8136436	6275051	12520010	14194617	15851607	12562659	19915180	7496391	15221442	11011741	9048961	9101045	8412404	14866812	9485732	14554024	13628070	11364247	10670285
2508	1-(1-enyl-palmitoyl)-2-linoleoyl-GPC (P-16:0/18:2)*	Lipid	Plasmalogen	52682	LC/MS Pos Late	100009009	2226	742.575			24767486		HMDB11211	34238900	62665248	27066672	51032800	56179708	45268384	47371692	36724268	38298816	34924868	46656852	32967520	18053872	94794072	53005164	39370024	49785780	26766342	30993874	41429772	80214312	42349140	23467744	48179072	61254704	45839228	50321068	28790028	54112308	50455276	43686228	73096528	46195640	40338176	53641704	50202708
2496	1-(1-enyl-palmitoyl)-2-linoleoyl-GPE (P-16:0/18:2)*	Lipid	Plasmalogen	52677	LC/MS Pos Late	100009069	2351	700.528			24769229		HMDB11343	1387276	402732	2483520	3811011	5978705	3017401	3738229	2213787	2432886	3398970	3165783	2973810	601793	1709016	3024667	3112727	2074590	1694506	1469675	2153942	3896514	2748505	1721340	2846393	2235336	2182574	2612379	1195208	1781829	1266863	2700075	2583740	2163888	2374023	3360695	1886755
2501	1-(1-enyl-palmitoyl)-2-oleoyl-GPC (P-16:0/18:1)*	Lipid	Plasmalogen	52478	LC/MS Pos Late	100009007	2443	744.59						30174530	73818128	19685044	32199950	35861532	33851396	36027728	31117754	26513176	25928716	40190380	32205984	18471740	80993104	47303900	34194864	42742584	30325650	27532988	31168684	66867508	27542696	19431292	37854872	38907324	43315100	40246476	27594816	43222384	46736808	25039868	47411892	31093168	34543160	37443368	42940824
2495	1-(1-enyl-palmitoyl)-2-oleoyl-GPE (P-16:0/18:1)*	Lipid	Plasmalogen	52477	LC/MS Pos Late	100009005	2600	702.543			24769228		HMDB11342	3018310	1707225	3755749	4512754	7315063	3356115	4627307	2698319	3032393	5511750	3261372	4078652	1925982	2777808	3959137	4519196	3517168	2612629	2180100	3148885	3596180	3659045	2558548	3304513	2272924	3283381	3547705	1689305	2700051	2598831	3728050	2968121	2842832	3181556	4385438	2648994
2498	1-(1-enyl-palmitoyl)-2-palmitoleoyl-GPC (P-16:0/16:1)*	Lipid	Plasmalogen	52713	LC/MS Pos Late	100009160	2218	716.559			24767482		HMDB11207	2718196	4848804	1098484	3340731	2529681	2440089	2941761	1759902	1878429	1715794	2721142	2360027	1483750	5063109	3954810	4856559	2997114	3730219	1784085	1690906	4540049	1769699	1230859	2832024	3261666	2798820	3122231	1544798	2608785	3444226	1593412	3714244	2081496	2626687	2697114	3871981
2497	1-(1-enyl-palmitoyl)-2-palmitoyl-GPC (P-16:0/16:0)*	Lipid	Plasmalogen	52716	LC/MS Pos Late	100009162	2454	718.575		11146967	9322076		HMDB11206	26745750	42529904	13283562	22511658	22527080	22212964	22843744	20931608	22478640	18098424	25288570	20667498	13162451	41446468	27963144	25075890	24210516	33951864	15742148	13501055	32870168	20730992	14510902	33723172	26741064	27096560	29296316	21709104	22599924	28704362	15816929	23786064	20716232	23201680	18997288	31618452
2527	1-(1-enyl-palmitoyl)-GPC (P-16:0)*	Lipid	Lysoplasmalogen	52474	LC/MS Pos Late	100002875	1547	480.345		10917802	9093054		HMDB10407	5733957	10161154	3593112	7907735	12531990	8896355	8138041	9005961	8064362	5259188	7598008	5127436	3939703	13010501	8140918	6122866	6299304	5911762	4653727	3918771	12919505	6698007	5094656	6850619	8624814	6038899	11526804	7472014	6335529	3753073	5979567	6039907	7646221	7800399	12703460	11709613
2528	1-(1-enyl-palmitoyl)-GPE (P-16:0)*	Lipid	Lysoplasmalogen	39270	LC/MS Pos Late	100003000	1558	438.298			10471193			837525	863563	825555	1159003	1960942	1413648	1286992	1205719	1031779	1212475	1264028	1012703	854837	1085780	1018945	958621	1001119	787623	604205	794261	1325016	1153973	828562	971378	843242	1108381	1310906	920040	723097	499977	952909	741400	1256105	1209996	1395717	1322193
2512	1-(1-enyl-stearoyl)-2-arachidonoyl-GPE (P-18:0/20:4)*	Lipid	Plasmalogen	52475	LC/MS Pos Late	100008999	2511	752.559		9547058	7826008		HMDB05779	44758784	14110229	34469808	58178020	99853344	56721160	48239160	44595708	37322564	55405224	38757484	40421504	22013580	24419330	37737120	21316404	49743544	16584429	16195575	49351268	49602552	42312948	36083088	52132352	29883894	40263988	45841308	22445288	38467688	20471228	54003848	29519778	40375912	42009092	46543560	33602856
2504	1-(1-enyl-stearoyl)-2-linoleoyl-GPE (P-18:0/18:2)*	Lipid	Plasmalogen	52748	LC/MS Pos Late	100009225	2633	728.559			24769261		HMDB11376	10671470	2757372	13682253	24396348	36523768	18916204	18012802	18257768	11565642	22322098	18410090	18256470	3313389	12529604	16154154	14290448	12563421	8649081	8082379	15454892	26896836	13727451	10274671	15549183	17664338	13271017	26180236	5847982	11430305	7753650	18608348	21272104	12633339	13758867	24711328	11888151
2503	1-(1-enyl-stearoyl)-2-oleoyl-GPE (P-18:0/18:1)	Lipid	Plasmalogen	52614	LC/MS Pos Late	100008919	2950	730.575	144371-68-6		24769260		HMDB11375	3463524	1091428	4909832	5171225	10854588	2909104	4462748	3379612	3059332	6290911	3696458	5068520	1590199	3075184	4332016	4535500	3969211	2870621	2151535	3678284	5377237	3117806	2877313	3596755	2874698	3198826	4616819	1456172	3217419	2331427	4584300	3547385	3475695	3192199	7477117	2552239
2532	1-(1-enyl-stearoyl)-GPE (P-18:0)*	Lipid	Lysoplasmalogen	39271	LC/MS Pos Late	100003001	1649	466.329						960629	765439	1000217	1211115	2475340	1456266	1209333	1660605	1123684	1216722	1365669	1286839	922784	1401046	1182931	855174	1253029	750009	610569	1080356	1831553	1209513	904586	1122609	1337221	1190491	2066879	947938	1038183	587998	1360243	892866	1404146	1391243	1858039	1776277
2302	1-arachidonoyl-GPA (20:4)	Lipid	Lysophospholipid	46325	LC/MS Neg	100004442	5499	457.236	799268-65-8					15845304	8569624	4739561	5092982	3494053	9088578	3143391	10494545	3022949	10605719	7564705	16039859	13047505	6956567	6889978	7338087	7103065	1135982	7730760	9931405	6963373	11702969	8598725	3075902	3133492	7978883	11235707	10562424	2408487	7517165	9382053	10348174	3588656	8815444	5604785	11250052
2341	1-arachidonoyl-GPC (20:4n6)*	Lipid	Lysophospholipid	33228	LC/MS Pos Late	100001551	1460	544.34			21403155	C05208	HMDB10395	91325856	177855184	47197616	90882432	112377224	122918808	103307984	98614472	134021400	82964496	84006504	78805272	90776056	83913008	101062392	80579936	118018536	76584984	73936688	93434184	85123400	111448080	95897960	93526640	73567840	95519024	152442208	89045064	97305512	46036264	98757840	61914728	90694488	77645608	117600224	148144064
2386	1-arachidonoyl-GPE (20:4n6)*	Lipid	Lysophospholipid	35186	LC/MS Pos Late	100001571	1470	502.293		42607465	21403171		HMDB11517	6827075	6191450	6248173	13644851	10245590	9036361	6338582	8458693	8452188	7217343	5487000	7099997	9925839	7060016	5475603	5150926	7978629	9575966	5489565	4316474	7719807	6672123	12050510	14383211	6812090	5047096	10652012	8985834	4851841	6349327	9335894	3880294	5877940	5457916	15562805	5578173
2426	1-arachidonoyl-GPI (20:4)*	Lipid	Lysophospholipid	34214	LC/MS Neg	100001654	5482	619.289					HMDB61690	63321304	75766664	27613108	55713280	46567736	71498656	48455800	66752816	40955272	52120924	52257544	41358720	29491766	35451400	39561368	46880880	53573748	29663728	39310472	37927676	35876568	51766552	45488832	33806356	35678248	44309104	69086616	31063856	29363302	29687374	52375068	48218672	52086508	66272924	51823756	55116224
2556	1-arachidonylglycerol (20:4)	Lipid	Monoacylglycerol	34397	LC/MS Neg	100001433	6250	303.233	35474-99-8	5282281	4445452	C13857	HMDB11549	2885789	4490080	901632	3519444	2290003	3292278	3081810	2261150	2222502	2386012	1343010	788885	2277706	1188424	3435046	1147070	6599992	1199691	1830044	1246685	755023	1979926	4216493	4752954	872634	2458091	2192526	985822	2684927	2231689	1965220	2095010	1845023	2759005	12523085	2143744
335	1-carboxyethylisoleucine	Amino Acid	Leucine, Isoleucine and Valine Metabolism	62558	LC/MS Neg	100020427	2628	202.108						299208	69538	1202460	156073	151558	132261	169884	83683	233819	421488		185441	218559	333094	86850	153817	111992	400266	97387	87153	224372	78464	351876	344638	273416	156929		204754	117347	424733	430278	85738	48927	41060	153320
294	1-carboxyethylleucine	Amino Acid	Leucine, Isoleucine and Valine Metabolism	62559	LC/MS Neg	100020425	2663	202.108						477821	86716	812431	182055	185695	114206	165627	127931	226085	503200		250081	291492	246975	71807	160148	217226	283935	144804	197972	234328	177937	384414	329425	338844	199168	44851	205608		385419	407314	124535	136405	147590	202818
136	1-carboxyethylphenylalanine	Amino Acid	Phenylalanine Metabolism	62566	LC/MS Neg	100020419	2844	236.093			19276386			1266712	224821	2355318	681172	436095	305063	667084	186037	665420	888944	174951	956661	1088835	1005951	191975	614302	487542	1459421	275432	344116	593626	255186	912757	1325496	1271235	502743	157881	545602	579531	1330476	1026537	660516	184067	245526	451477	287594
154	1-carboxyethyltyrosine	Amino Acid	Tyrosine Metabolism	62564	LC/MS Neg	100020421	1846	252.088						178820	28203	365203	123896	48832		90418	39127	87066	202827		160372	204252	272388		148759	77289	243421		25775	87289	35553	214225	229340	241296	109285		129519	62567	672335	272281	108615			1547424	35780
358	1-carboxyethylvaline	Amino Acid	Leucine, Isoleucine and Valine Metabolism	62562	LC/MS Neg	100020423	2008	188.093						1234977	252769	3856741	458343	649948	423479	723882	422391	959825	1802158	321391	491995	885159	767561	232973	563867	475937	1138870	363315	498894	687156	358642	1305358	814108	840279	544733	225237	667188	264423	1533840	1176235	544376	330923	501573	644364	213726
2359	1-cerotoyl-GPC (26:0)*	Lipid	Lysophospholipid	61505	LC/MS Pos Late	100015772	1990	636.496			35032836		HMDB29205						109533		215967			172465	96679		161532			110610		112952	77398		120987				192804	354171		78387		114180	200121			150915
2555	1-dihomo-linolenylglycerol (20:3)	Lipid	Monoacylglycerol	48341	LC/MS Neg	100006121	6400	305.249						976437	908157	465954	1293626	959075	1300764	1619496	1264824	959794	1277945	649839	399185	705149	503387	780424	690648	1946637		1489352	591630	261279	1101651	1966189	2370877	251101	763927	958398	462860	1205105	566221	1230645	1668673	478565	1438429	11201509	700707
2559	1-docosahexaenoylglycerol (22:6)	Lipid	Monoacylglycerol	35153	LC/MS Neg	100001481	6150	309.222			10477810		HMDB11587	389523	963173	711740	749746		614144	634042	453509	390199	621136	827004		294766	263704	156239		2387136		320310	255716	96344	569404	1297294	676601		490746		62531	347673	271290	317800	599762	567139	1036457	2688509
2570	1-heptadecenoylglycerol (17:1)*	Lipid	Monoacylglycerol	62449	LC/MS Neg	100020769	6390	267.233			58191491			416206		804717	1486858	509052	389699	731108	692037	313934	431244	219819		537551				1482961	326662		281200		283452	2105199	2793950		271555	441506	521446		220801	696640	115092	260471	520385	6123504
2353	1-lignoceroyl-GPC (24:0)	Lipid	Lysophospholipid	49617	LC/MS Pos Late	100002873	1907	608.465	325171-59-3		24766539		HMDB10405	518454	351383	451070	653486	752083	617307	531054	765370	447239	550954	732185	497754	273903	743872	516409	377801	381806	306509	418309	432505	550753	654884	297056	566747	582005	558157	1120678	433969	451138	272130	714678	700680	534824	776664	610174	457068
2325	1-linolenoyl-GPC (18:3)*	Lipid	Lysophospholipid	45951	LC/MS Pos Late	100005350	1410	518.324					HMDB10388	2249496	1941825	2972434	2771975	4015673	6985906	3295259	3683883	3346978	3893415	3222473	2450888	1111469	5230655	2562998	4042885	1853440	2937434	2826418	1730950	3672585	3390843	3865114	2279761	3959838	4092891	6546560	3943206	1957536	810698	2631849	4629822	2463366	2429415	3604507	3442194
2551	1-linolenoylglycerol (18:3)	Lipid	Monoacylglycerol	34393	LC/MS Neg	100001435	6214	277.217	124151-74-2	53480978	21403134		HMDB11569	2375150	1349054	2598638	3503183	2666250	1656769	2246982	4025783	3886371	1881685	4801442	948315	502424	1175179	1011326	1725456	7249423	385450	789444	1571247	896483	3705540	7580949	19357552	821447	3614095	2600673	1301623	1341562	909412	2178857	2125740	1653739	3249115	14028062	1081278
2096	1-linoleoyl-2-arachidonoyl-GPC (18:2/20:4n6)*	Lipid	Phosphatidylcholine (PC)	52710	LC/MS Pos Late	100009131	1969	806.569			24766809		HMDB08147	46510052	25801152	23674372	43293244	75231312	60297304	54198020	34028564	43023928	55864040	43298548	51511632	11518635	32252708	43075436	22334392	42408696	21620898	33181512	43245408	45560764	42752448	40854028	42616852	46323168	52917904	79900384	33076012	33520520	25432454	55814208	41773948	39396544	37490096	45408236	39873936
2175	1-linoleoyl-2-arachidonoyl-GPE (18:2/20:4)*	Lipid	Phosphatidylethanolamine (PE)	53189	LC/MS Pos Late	100009222	2030	764.522			24768565		HMDB09102		108383	1790786	478499	966364	496430	457667	528461	267176	570171		1142038	831679	295941		615644	649065	535449	375358	90118	385236	356259	881614	372514	661675	725134	964826	545702	142007	523478	1085381	207994	200838	374170	797793	118485
2092	1-linoleoyl-2-linolenoyl-GPC (18:2/18:3)*	Lipid	Phosphatidylcholine (PC)	53176	LC/MS Pos Late	100009343	1939	780.554			24766802		HMDB08141	1738913	886232	2972333	2707323	3524210	3553789	1985358	2388215	2121704	2740287	2756589	2585648	401328	4610883	1762747	2379355	1291757	911436	1043996	1754258	3006414	2039364	2503887	2190201	3991855	6440529	5061644	1951391	1086730	876582	3105102	4858402	1437241	1901714	1660693	1028717
2298	1-linoleoyl-GPA (18:2)*	Lipid	Lysophospholipid	52690	LC/MS Neg	100009082	5483	433.236			24766514		HMDB07856	2239790	975574	938722	3744496	1427355	3041588	2339600	3624518	1464369	2623226	1824525	2098007	2011677	3645935	1778651	1785118	2437920	1116238	1072445	1058123	3021235	1878064	1450143	1130049	1734330	1673410	1503644	2335080	1731967	2603815	3508678	1489695	1361160	7049468	2814961	1820918
2323	1-linoleoyl-GPC (18:2)	Lipid	Lysophospholipid	34419	LC/MS Pos Late	100001395	1465	520.34		11988421	10160888	C04100	HMDB10386	193813616	203862800	218281824	283893856	327350720	361233952	232572672	290452640	280981440	249702080	260762272	214575856	99753424	334451296	230097200	268207536	229772480	214843808	214157440	206614000	352751104	264560352	245771040	293547360	350419424	307232288	385870592	239534464	190638592	118310824	293504064	260069440	240448400	266321664	289403904	346291360
2374	1-linoleoyl-GPE (18:2)*	Lipid	Lysophospholipid	36600	LC/MS Pos Late	100001570	1482	478.293		52925130	21403170		HMDB11507	4217074	1886923	9693795	13237855	12967718	14989617	5182863	9673287	8287148	8789648	5286312	8036798	3963527	10885199	3976665	6361735	6313736	8136742	5100065	3109926	12323095	6190538	12361224	12658554	16254551	6300801	10460071	8726464	3189984	4220156	12795803	5580442	4280518	6521295	13199038	4212950
2413	1-linoleoyl-GPG (18:2)*	Lipid	Lysophospholipid	54885	LC/MS Neg	100009227	5516	507.273						933877	326898	445433	789709	584127	706651	584903	761681	495004	615053		850571	525894	611497		579519	833416	279369	170684	354803	449752	260719	413212	859626	738187	271554	591608	460734	217437	555841	694328	395138	530895	301514	618571	186078
2421	1-linoleoyl-GPI (18:2)*	Lipid	Lysophospholipid	36594	LC/MS Neg	100001778	5494	595.289						18002266	14035362	6145962	16863584	18510236	19575196	13054512	29003352	8944528	26088070	15621942	8328562	4431244	20293414	13156073	10391815	15683226	7497813	8921564	9147532	18083052	12862073	8705396	8982226	17108848	13269043	17385262	7181642	6849359	8248097	12695455	15918131	10878337	20829344	10133406	18053752
2550	1-linoleoylglycerol (18:2)	Lipid	Monoacylglycerol	27447	LC/MS Neg	100001040	6477	279.233	2277-28-3	5283469	4446589			29267460	27550790	23767192	72356728	38124928	14861167	26159320	39035776	41910808	25722124	25122880	11107941	25143260	19302950	15992653	13346571	123516752	4464697	20379718	21766688	12137298	30116110	85615664	174429424	10368882	18605762	22134540	12993697	21537972	20501316	40134356	19450844	27968466	94412296	236138624	15311904
86	1-methyl-4-imidazoleacetate	Amino Acid	Histidine Metabolism	32350	LC/MS Pos Early	100001208	2064	141.066	2625-49-2	75810	68319	C05828	HMDB02820	2312362	3181495	1137397	3353873	1566561	1571336	2489424	1968377	3670138	1796947	1927857	3153102	4318139	9874019	1186135	2287934	1784356	3635738	2390180	1924375	3010422	1371284	3651502	7000695	1734194	1687180	1329979	4778448	1999999	19491680	2078520	3206281	1385310	2452523	3822103	2834850
87	1-methyl-5-imidazoleacetate	Amino Acid	Histidine Metabolism	62946	LC/MS Pos Early	100002910	1989	141.066	4200-48-0	6451814	4954265		HMDB04988	1267868	1139261	1805881	862581	3726708	1266065	23792020	2389526	11112748	2290400	6101403	3844521	29353034	6391045	1898835	11541732	4456911	16511106	1368059	3060756	7600121	1968863	4783605	55135372	2663376	517778	4808641	3614482	2507843	96629088	830751	12388795	8199666	24362544	54613608	10140760
485	1-methylguanidine	Amino Acid	Guanidino and Acetamido Metabolism	48114	LC/MS Pos Early	100000715	2149	74.0713	22661-87-6	10111	28576	C02294	HMDB01522	467842	207108	300894	79423		56232	162048		460465	110181	87360	55116	100625	150273	90564	246350		267251			129249		69527	595977	80545		100341	140151		16182556	173225	471373		131010	485017	293977
68	1-methylhistidine	Amino Acid	Histidine Metabolism	30460	LC/MS Pos Early	100001051	2755	170.092	332-80-9	92105	83153	C01152	HMDB00001	73469712	47392356	101861072	58429632	47724616	42337872	102208736	42011656	140071648	50737500	33796884	48685940	152473488	82087208	46504376	50200328	82816832	96074888	43444680	60038984	124221320	78820696	57788172	108671840	52784680	28057546	38100284	37978876	28730914	190590784	43960508	40168844	74980720	116168040	238296080	107843112
3920	1-methylnicotinamide	Cofactors and Vitamins	Nicotinate and Nicotinamide Metabolism	27665	LC/MS Pos Early	55	1940	137.071	1005-24-9	457	8305504	C02918	HMDB00699	2983803	2388354	1669089	997101	2257016	7618062	2301633	2966066	2717550	3044699	1834005	3799788	2578567	2387683	1097572	4118884	2374852	1952196	1993325	1737977	4085911	1162788	2236242	880599	3541146	1446260	1955089	966773	1517645	20036148	2851034	1538420	3408075	1973397	5602256	3212001
4144	1-methylurate	Xenobiotics	Xanthine Metabolism	34395	LC/MS Pos Early	100001400	1461	183.051	708-79-2	69726	62926	C16359	HMDB03099	237316	1205787	102888	255018	351918	685867	865973	975286	1272553	206784	663199	267736	204670	409661	192099	381540	200495	264867	442452	66885	1832761	93506	70399	1449002	1875653	1190280	303252	676075	1752779	15279810	385420	937781	547386	176119	770196	393675
4150	1-methylxanthine	Xenobiotics	Xanthine Metabolism	34389	LC/MS Neg	100001405	1568.8	165.042	6136-37-4	80220	72464	C16358	HMDB10738	1449230	5793535	11152265	1324362	26504360	5681220	4476626	10078331	7269975	33817640	4608299	1657086	5039163	1469086	1186192	11918162	13897653	440045	1615510	805932	8522531	1516014	6904912	5564392	10528807	10915930	1532444	11928632	8799061	2604629	4676888	3017639	3461425	1146735	2512485	2257319
2002	1-myristoyl-2-arachidonoyl-GPC (14:0/20:4)*	Lipid	Phosphatidylcholine (PC)	53195	LC/MS Pos Late	100009139	1914	754.538			24766559		HMDB07883	7618403	2152122	6873213	5143138	9261881	11327453	10216934	6500014	8776634	11415374	6898249	4576669	2903572	3892525	2543334	2081306	3708039	5871450	3972586	3913628	3567824	5483432	5656625	5144752	4586778	4278698	12572661	8712176	3186684	2029339	10030876	4798892	4012879	3473273	3654017	5244690
1998	1-myristoyl-2-palmitoyl-GPC (14:0/16:0)	Lipid	Phosphatidylcholine (PC)	19258	LC/MS Pos Late	100000672	2147	706.538	69525-80-0	129657	114798		HMDB07869	5839294	3270912	16066945	10261772	11830377	19586212	13540292	12188500	6285378	17922994	13863979	11828085	7924154	15170453	7453366	8871562	5576778	32439876	11370533	4835150	12543633	8835952	15643140	7520645	14614219	13952190	15192807	20092254	10329378	7054673	17256084	12687066	6764130	9211782	9468296	7863027
2542	1-myristoylglycerol (14:0)	Lipid	Monoacylglycerol	35625	LC/MS Neg	100001618	6353.3	227.202	75685-84-6	79050	71382	C01885	HMDB11561	2755774	983682	7463140	18320420	7194402	5005171	3116555	5935932	2315485	6473232	2142497	8421427	3983956	2366331	720306	3520923	26814928	3909572	1903760	1433023	1754911	3919978	61396764	23638516	2052505	3691280	2628917	4597382	1101477	885284	13720485	1990146	1493276	3414321	28170980	1475789
2169	1-oleoyl-2-arachidonoyl-GPE (18:1/20:4)*	Lipid	Phosphatidylethanolamine (PE)	55041	LC/MS Pos Late	100009219	2200	766.538			24768534		HMDB09069	3766163	6561542	5593011	1912837	6862990	3174100	5578347	4736371	4445062	4943527	816871	6683850	15696528	4902111	2636252	7728471	6304140	4086676	2759728	5180019	3117932	3837557	6226505	6594455	4025447	3011062	8849221	5250220	4999119	11307955	8027308	3396168	2727428	4753701	8116705
2090	1-oleoyl-2-docosahexaenoyl-GPC (18:1/22:6)*	Lipid	Phosphatidylcholine (PC)	52697	LC/MS Pos Late	100009130	2011	832.585			24766785		HMDB08123	19061166	15634178	20879772	26143734	26452056	27194740	32636064	21909692	21001548	23605274	25783540	23152984	21346444	21192104	16334864	16495227	21473668	11391580	17601910	30865890	23210044	16359597	23807872	14478068	17463912	22625000	27425272	15299839	18337932	16573951	24447624	18257648	23219916	30044392	26714734	16481568
2172	1-oleoyl-2-docosahexaenoyl-GPE (18:1/22:6)*	Lipid	Phosphatidylethanolamine (PE)	53209	LC/MS Pos Late	100009220	2119	790.538			24768542			446293	766078	1050187	432491	882990	399984	1030868	596376	656435	885286	449753	483252	2725211	537137	157898	762334	1012609	277339	186811	1131389	472233	388817	547409		273863	235962	674797	656503	516309	846026	901226	226118	310451	830664	1069263
2166	1-oleoyl-2-linoleoyl-GPE (18:1/18:2)*	Lipid	Phosphatidylethanolamine (PE)	52687	LC/MS Pos Late	100009078	2270	742.538		9546753	7825703		HMDB05349	1356826	1097715	6786854	3485594	6385251	4101983	3343162	2187649	3734910	4047827	1873382	5629532	2038079	5124924	1578969	9046952	4331108	3786595	1785306	3189584	3978044	3207653	6391147	5143188	7167700	5322399	5301432	4275521	1990921	5668571	8296155	2513023	1326015	3541887	3659416	1012560
2297	1-oleoyl-GPA (18:1)	Lipid	Lysophospholipid	36812	LC/MS Polar	100001671	1433	435.252	325465-93-8	5497152	4593722			207597	288718	77492	233937		141234	156283	277967	77068	190552	205929	254972	344089	234521	214856	196031	186070	87044	142562	110841	200304	153099	112438				196371	280651			187128	131115	124095	420026	277435	201518
2320	1-oleoyl-GPC (18:1)	Lipid	Lysophospholipid	48258	LC/MS Pos Late	100001272	1540	522.355	19420-56-5	16081932	17240641		HMDB02815	177574720	229269264	159221360	218552832	238785936	240692304	219229792	231259040	190090176	201883008	210365632	181328320	148713984	258138960	207560912	224851200	180802560	242906720	196587728	164684496	275383776	199511760	199795072	179862352	224821952	182775696	325136640	199271024	191505904	123853024	193149776	210561888	186563504	201268928	301916960	240577472
2372	1-oleoyl-GPE (18:1)	Lipid	Lysophospholipid	35628	LC/MS Pos Late	100001569	1554	480.308	89576-29-4	9547071	7826021		HMDB11506	3078579	2436434	6804889	7454766	7846005	7450852	3216414	3870822	4770805	6301639	2261276	4858046	4025533	6078164	3219175	4320158	4135939	4880916	2714156	2248921	7011594	4014623	7402114	6388399	7137330	4263120	6702685	4358547	3048537	2827564	7715377	3463316	2561220	2776102	8654790	2239816
2411	1-oleoyl-GPG (18:1)*	Lipid	Lysophospholipid	45968	LC/MS Neg	100005716	5610	509.288			34999689			3232526	1266315	1116214	2478020	1490891	1085030	2277404	2268366	836942	2324412	1170957	2729730	1987449	1883995		1971841	2232571	1214517	1170902	1468353	1856974		1795086		2060724	812996	2411961	1096864		1919726	2292021	967678	1052254	985290	3096010	1158361
2419	1-oleoyl-GPI (18:1)	Lipid	Lysophospholipid	36602	LC/MS Neg	100001777	5599	597.305						12965239	10357744	8936768	13922438	24562142	20164224	15294717	22887132	7409461	21973482	13469619	12743513	4896537	21002424	15212478	11850581	14011092	11438054	10383392	5382163	17640368	9722269	16004259	8645297	20180908	16586033	23940752	10225562	6061380	7287609	13854812	17126434	11582832	14406460	18125348	17795416
2549	1-oleoylglycerol (18:1)	Lipid	Monoacylglycerol	21184	LC/MS Neg	100000924	6650	281.249	111-03-5	5283468	4446588		HMDB11567	49521816	46322036	89654144	107270712	108458520	23776440	113575720	64472328	94239056	35030944	26871616	32573812	95000272	73514184	20663648	28793204	140997600	22078080	137682448	85710384	79892144	54384648	231000384	218414944		22944796	104140336	41497472		30593450	100497112	28323930	94632120	48248172	502326912	28466566
2045	1-palmitoleoyl-2-linolenoyl-GPC (16:1/18:3)*	Lipid	Phosphatidylcholine (PC)	53180	LC/MS Pos Late	100009345	1850	754.538			24766677		HMDB08008	897129	242519	843356	813901	896261	1044341	1215203	856350	651142	641855	992382	445261	101178	917565	386704	567914	410180	512448	430234	819660	684471	675894	576426	608217	706303	809976	1662323	723809	400505	177655	897090	1619317	476167	661341	702872	346724
2044	1-palmitoleoyl-2-linoleoyl-GPC (16:1/18:2)*	Lipid	Phosphatidylcholine (PC)	52683	LC/MS Pos Late	100009075	2003	756.554			24766675		HMDB08006	84387960	26550464	24362696	96379192	73796400	85561064	87875512	79574424	60340168	42600080	95354464	26392236	15787683		28121012	37953764	60977216	27573344	55422352	79217936	40550144	62550292	58934372	84598000	37478304	29591160	95847576		48416844	25101560	76408952	45799708	51477552	81614152	64071984	57101596
2311	1-palmitoleoyl-GPC (16:1)*	Lipid	Lysophospholipid	33230	LC/MS Pos Late	100001511	1450	494.324		24779461	21403152		HMDB10383	19099516	12242980	14426296	22929028	22496694	27996880	32099338	21554444	14737404	19407464	22252716	14473070	10743718	17473220	14449526	21043742	15855398	28644124	15313854	14765769	23368244	17047362	16470753	13465056	21053156	13483277	35701048	21054724	13273456	6759799	18974694	15969954	13001538	21497340	31387366	23057274
2546	1-palmitoleoylglycerol (16:1)*	Lipid	Monoacylglycerol	52431	LC/MS Neg	100008952	6094	253.217					HMDB11565	10152691	2917106	6269871	20849020	8212985	4067034	11835736	10674323	3956805	9082962	6154432	2911093	6000563	1940413	3204138	3746063	29772428	3731204	3700786	4471851	2912499	6325692	24869816	35728964	1976269	3118191	8500089	5348966	2630441	4103917	9084370	4015283	4152429	10749009	124068128	3502070
2032	1-palmitoyl-2-arachidonoyl-GPC (16:0/20:4n6)	Lipid	Phosphatidylcholine (PC)	52462	LC/MS Pos Late	100008914	2091	782.569	35418-58-7	10747814	8923140		HMDB07982	684232832	695229888	439029824	531981248	590235648	654920256	586374912	546112128	656878080	628062080	481928448	554593408	552864704	461523648	529988544	403997216	610008448	461938304	429073472	574409920	447603136	606197568	530557344	611102784	470589792	552756416	673619840	537904832	555737664	539723584	616145472	448121664	486864352	505688576	530416832	567445696
2143	1-palmitoyl-2-arachidonoyl-GPE (16:0/20:4)*	Lipid	Phosphatidylethanolamine (PE)	52464	LC/MS Pos Late	100008990	2198	740.522		9546800	7825750		HMDB05323	11086789	19421136	9751259	8812727	15408720	7887809	9420152	11859812	8272257	11182341	6836702	12577456	22665726	11401723	7657988	13619330	15062013	11579238	6632182	9758021	9758369	10396068	12742184	17047892	9806512	7988610	17441568	16383361	9591786	29893550	14267971	8819713	8067656	11336680	16200463	8827177
2256	1-palmitoyl-2-arachidonoyl-GPI (16:0/20:4)*	Lipid	Phosphatidylinositol (PI)	52467	LC/MS Pos Late	100008993	2567	876.56			24767674		HMDB09789	935233	905743	650368	755129	894594	1784355	557264	1245935	184815	938364	603662	1026171	385923	350610	483318	540728	820929	329867	440063	456649	456523	781800	603152	345131	706343	720393	1422903	582482	320281	479623	1305440	584121	645661	1280168	507894	624000
2028	1-palmitoyl-2-dihomo-linolenoyl-GPC (16:0/20:3n3 or 6)*	Lipid	Phosphatidylcholine (PC)	52454	LC/MS Pos Late	100008985	2199	784.585						34525028	15451529	16860114	31732598	51058140	59272960	56893960	45193824	25752910	41706804	17959384	67321760	20301900	14084746	38808384	49311496	18503512	47263408	61609344	23029972	15937154	39287472	43791456	24082988	30701870	32955588	113504168	51830448	26446022	29043264	31471466	34118608	37117176	15650432	89223536	21906464
2038	1-palmitoyl-2-docosahexaenoyl-GPC (16:0/22:6)	Lipid	Phosphatidylcholine (PC)	52610	LC/MS Pos Late	100008915	2023	806.569	59403-54-2	6441886	4946007		HMDB07991	397951232	404433728	361060000	349758688	314027168	380372000	338895264	384067776	348163488	402943968	449115328	311690656	289157152	337726656	292041664	182725824	410746816	215930944	214747696	404168736	361263584	369454656	310406432	288480992	277813920	361812064	284491968	339069984	259373328	293957504	346370880	276868480	359265312	417191520	337328608	309249984
2145	1-palmitoyl-2-docosahexaenoyl-GPE (16:0/22:6)*	Lipid	Phosphatidylethanolamine (PE)	52465	LC/MS Pos Late	100008991	2119	764.522		9546799	7825749		HMDB05324	7597214	17990088	12925032	6621508	10948048	4366105	8099174	10916160	7139038	11636310	9009941	7213404	23374160	11013149	5527114	6978125	15659141	4701836	3358775	11331006	9576796	8867345	6868107	8117936	6188392	5358846	7840353	13330002	6890126	15151726	9786590	6763855	7498995	11491377	13323941	5455588
2021	1-palmitoyl-2-linoleoyl-GPC (16:0/18:2)	Lipid	Phosphatidylcholine (PC)	42446	LC/MS Pos Late	1537	2160	758.569	40811-94-7	5287971	4450224		HMDB07973	844556992	709236864	703505536	815382272	811813312	860051584	751676672	823251968	745066368	856194560	809359744	730525824	501670752	822314048	738126912	686203072	741787648	675567936	678963328	743769024	808103424	811823936	707247680	875905152	806696896	842735808	871375808	719846272	685895040	758840384	854422400	803177408	720619392	853910848	753470144	756294144
2140	1-palmitoyl-2-linoleoyl-GPE (16:0/18:2)	Lipid	Phosphatidylethanolamine (PE)	42449	LC/MS Pos Late	100001870	2275	716.522		9546747	7825697		HMDB05322	4120448	5737844	8077946	5197024	8449268	5028044	4826361	7755542	4102470	6540301	4073204	7364399	5763494	9532710	3511657	11065535	7015653	7529246	4413411	4587773	7662350	5221933	7057207	11542852	8780637	6247291	8176828	9473787	4351285	13438313	9826969	7776250	3765506	8042379	8641490	3972556
2254	1-palmitoyl-2-linoleoyl-GPI (16:0/18:2)	Lipid	Phosphatidylinositol (PI)	52450	LC/MS Polar	1528	910	833.518			21403024		HMDB09784	663088	456572	460106	949078	721610	1275291	495962	1400312	342586	1316206	610347	666067	275953	647474	461992	420627	515649	346078	405818	332650	564357	624134	394300	336124	724595	561696	574364	365579	289758	534425	733341	754971	301309	983466	362697	605923
2018	1-palmitoyl-2-oleoyl-GPC (16:0/18:1)	Lipid	Phosphatidylcholine (PC)	52461	LC/MS Pos Late	1539	2358	760.585	26853-31-6;26853-31-6	6436017	4940699		HMDB07972	904077696	844577024	678552960	742245632	701962752	791294528	796255104	809491584	652404928	892293184	791912000	774206528	632810048	759077952	736711744	689190592	768348544	869435904	717336704	723729344	773288704	784739200	701621952	769438272	690331712	707159488	966090496	789130176	782716032	743870528	745225920	826069376	694534528	785220416	869703232	706581632
2138	1-palmitoyl-2-oleoyl-GPE (16:0/18:1)	Lipid	Phosphatidylethanolamine (PE)	19263	LC/MS Pos Late	1526	2509	718.538	26662-94-2	5283496	4446615		HMDB05320	8044574	13004917	11577854	7121531	13009881	6061627	7169127	8212098	5410123	12331385	4128228	11753074	13447498	8939062	6624962	11339744	11776387	7055892	7968517	8351801	8776198	8651274	8952185	14069018	7021824	7297066	12996254	10865490	10219722	21596792	13212021	10910200	5916104	6313251	13922674	4823478
2252	1-palmitoyl-2-oleoyl-GPI (16:0/18:1)*	Lipid	Phosphatidylinositol (PI)	52669	LC/MS Pos Late	100009066	3140	854.575			24767668		HMDB09783	562747		531248	690037	781151	1029834	315165	957707		1327914	453485	821457		389084	460905	258458	393263	246801	131956	87508	550984	340732	333833		356678	420435	942037	286924		205546	492099	660467		105565	432742	420717
2015	1-palmitoyl-2-palmitoleoyl-GPC (16:0/16:1)*	Lipid	Phosphatidylcholine (PC)	52470	LC/MS Pos Late	100008984	2160	732.554					HMDB07969	86800168	36915132	58669496	67019416	52658960	73369680	97203008	59337328	33202676	95162112	67224712	51292056	42350280	46292596	46543504	71284600	48661952	120527952	61678528	45018300	57436952	51417912	47311880	41767776	55876688	42271144	94287288	66963800	53444136	45522340	67158336	82289472	42243836	58579028	68737200	49940056
2016	1-palmitoyl-2-stearoyl-GPC (16:0/18:0)	Lipid	Phosphatidylcholine (PC)	52616	LC/MS Pos Late	100008921	2653	762.601	59403-51-9		24766643		HMDB07970	15420598	21334770	16756942	18601780	26638988	20403570	18655776	22407052	15390015	19102228	21464064	23172166	16244579	25252014	23228050	18945320	18604660	18691668	17098868	18574856	24246304	17837608	18914818	18083872	26522460	23896672	28908092	19385214	18863440	17833258	20986666	17372468	16376703	21339228	18682740	21838716
2294	1-palmitoyl-GPA (16:0)	Lipid	Lysophospholipid	34428	LC/MS Neg	100001445	5600	409.236	17618-08-5	6419701	4925335	C04036	HMDB00327	1157195	977086	325296	828379	629221	645999	1121296	1940898	435900	791166	974877	865647	1303577	951553	810255	740608	1057982	656289	540295	753195	916920	828679	730916	181297	497673	673241	801287	1362969	946816	1058277	997958	642780	534907	3352895	1280612	1013418
2309	1-palmitoyl-GPC (16:0)	Lipid	Lysophospholipid	33955	LC/MS Pos Late	100001263	1525	496.34	17364-16-8	86554	78064		HMDB10382	455620224	457622720	413378272	443081504	573818176	582696192	516922976	592271104	600268480	478394272	481870080	432744320	393567264	536938432	441394528	416334496	452459584	447279264	364480896	399371456	549405504	571578624	448513632	504238496	545516160	492578944	691005632	593491712	440763328	304361440	544889728	369608032	440011360	640447296	686980480	603897472
2363	1-palmitoyl-GPE (16:0)	Lipid	Lysophospholipid	35631	LC/MS Pos Late	100001567	1544	454.293	53862-35-4	9547069	7826019		HMDB11503	4115571	5488973	5447158	3979221	7750933	4910574	3187517	6831781	5570996	4074493	3504166	4227134	6631951	6616446	3330528	3596506	4761849	6875687	2553194	3310542	7077325	4721315	4169884	5113952	5921877	3944245	6524606	5974491	4028448	3820033	5395857	2983095	3746194	6632012	7145990	4395953
2407	1-palmitoyl-GPG (16:0)*	Lipid	Lysophospholipid	45970	LC/MS Neg	100005717	5570	483.273		3300276	2548639			707586	449035	420741	355236	694906	751991	445984	842278	444501	685796	386904	923787	610917	551995	247829	427355	560846	585660	300795	246472	524977	369117	636007	591933	573268	423778	723302	544051	297616	568973	682823	435425	275646	651558	581300	356776
2414	1-palmitoyl-GPI (16:0)	Lipid	Lysophospholipid	35305	LC/MS Neg	100001655	5564	571.289					HMDB61695	13923011	15097248	7575931	13427931	17188200	25865224	13485267	32861890	6053930	18930388	14575552	11394131	5362821	11705837	11259098	10943129	14695217	13829121	10892379	5794129	11083541	11831684	11875566	7244849	15371281	14240483	23457940	9903927	6157244	5405059	14635726	15025250	9643568	20377060	12957297	20240128
2545	1-palmitoylglycerol (16:0)	Lipid	Monoacylglycerol	21127	LC/MS Neg	100000827	6550	255.233	542-44-9	14900	14201		HMDB31074	226578800	205261584	35729600	299817120	106662912	44427776	45800484	49945972	41007196	77638192	63958356	206247728	73815152	185457424	80052552	244369840	164523376	50632960	74814240	61327268	26272982	43600228	245948448	148581392	192906576	194792240	82423056	98030592	86283600	32844520	62492060	33250410	215467136	51608324	346215488	28393280
2544	1-pentadecanoylglycerol (15:0)	Lipid	Monoacylglycerol	47898	LC/MS Neg	100001431	6200	241.217	104140-07-0	190750	165667					703936	2494668	996339	755340	655273	583970		475416		635157	491534				2297670	587348	577306		82937	719461	5530149	2577097	449557	263116		519990			1422125			578411	4412095	261394
89	1-ribosyl-imidazoleacetate*	Amino Acid	Histidine Metabolism	61868	LC/MS Pos Early	100001668	2006	259.092	29605-99-0	5117448	4292299	C05131	HMDB02331	1426559	859941	987578	1279712	5586355	1569360	1174986	681353	1832324	582299	561664	1616278	1673497	3111619	359202	522728	635026	870179	901166	380626	1146421	820644	1145532	2026323	1348610	595313	757811	1940522	625443	12800649	505718	1713603	778275	1092396	1929311	936039
2066	1-stearoyl-2-arachidonoyl-GPC (18:0/20:4)	Lipid	Phosphatidylcholine (PC)	42450	LC/MS Pos Late	100001869	2300	810.601	35418-59-8	16219824	17347139		HMDB08048	528355072	582935552	371724832	473593408	549606208	555395840	523984960	491811008	529186592	527869888	434159744	479449568	499370208	419089344	472794336	329394880	515993696	266879760	408956352	564469568	406647712	498915232	454122368	436125504	441288096	466895232	585052416	395673664	528162208	444970624	550806784	422941728	478376608	425408512	477298848	463912032
2160	1-stearoyl-2-arachidonoyl-GPE (18:0/20:4)	Lipid	Phosphatidylethanolamine (PE)	52447	LC/MS Pos Late	100008977	2424	768.554		5289133	4451158		HMDB09003	42071136	66289280	36642516	32069304	57551880	30550656	36995416	43930912	41806140	41038060	27226188	42841124	75181136	32206610	26813552	40406752	55883140	21834548	24688938	39058240	30409856	40651388	40685720	46540636	31928348	29490932	51939632	47211312	32238640	72430728	55689952	30766008	31685584	37122352	55883036	27566452
2271	1-stearoyl-2-arachidonoyl-GPI (18:0/20:4)	Lipid	Phosphatidylinositol (PI)	52449	LC/MS Pos Late	100000616	3000	904.591	383907-33-3		21403055		HMDB09815	12807181	15461968	9037339	11820596	11002173	15262980	9069489	13840433	10180062	12079987	12510009	11527329	7104834	7780418	8109083	9476468	9977920	4052897	8367601	11175456	9106079	10332479	9121535	7262920	8509723	9938868	12971236	7254347	7059578	9463421	13443232	9828836	10922639	11957836	10158383	8422115
2072	1-stearoyl-2-docosahexaenoyl-GPC (18:0/22:6)	Lipid	Phosphatidylcholine (PC)	52611	LC/MS Pos Late	100008916	2197	834.601	59403-52-0				HMDB08057	138470928	158958960	156899056	136710048	116705152	147942832	138327664	139550608	103667376	167777936	201883552	124012360	128839096	144757776	108626560	64205188	174621328	40577088	80508448	177139616	137569408	123104784	132323120	73415936	100959600	149109008	80294384	128370792	100530360	98161920	127936504	115013640	166087600	154884944	108306520	106309856
2164	1-stearoyl-2-docosahexaenoyl-GPE (18:0/22:6)*	Lipid	Phosphatidylethanolamine (PE)	52466	LC/MS Pos Late	100008992	2317	792.554		9546798	7825748		HMDB05334	4035251	9514114	7416532	2754429	4552182	2819620	4373009	4714941	4327069	5783017	4287208	3153185	10058916	4219104	2297131	3260797	7921111	1255503	1860468	5290304	3600175	5085548	3953118	3446051	2622156	3225974	2899579	6754896	2788758	5277973	5019311	3108916	3850680	5017713	4974220	2846361
2058	1-stearoyl-2-linoleoyl-GPC (18:0/18:2)*	Lipid	Phosphatidylcholine (PC)	52452	LC/MS Pos Late	100008980	2380	786.601					HMDB08039	555616256	475544416	593948992	718932160	817405504	715117888	640181312	659614976	585389568	669445376	694710400	643281792	398236256	693800896	628574080	577897856	573501632	394548704	608280000	694470080	658227520	614701632	614254400	655602752	757103232	679454016	785778176	500043552	535815552	556541248	722116224	683995904	637758848	643799296	609134464	562680768
2155	1-stearoyl-2-linoleoyl-GPE (18:0/18:2)*	Lipid	Phosphatidylethanolamine (PE)	52446	LC/MS Pos Late	100008976	2522	744.554		9546749	7825699		HMDB08994	21216172	22826228	39373744	26936000	48210376	27306624	23500148	30953472	26196154	34942224	18618266	38459800	22997968	33420652	14479801	39268408	32612084	15501594	18257408	25330020	27386644	27469726	36500456	32956278	40299760	28955756	33773880	30541306	14587190	40529896	53055428	32910452	18088766	27476188	35262616	13211188
2260	1-stearoyl-2-linoleoyl-GPI (18:0/18:2)	Lipid	Phosphatidylinositol (PI)	52468	LC/MS Pos Late	100008994	3185	880.591			24767694		HMDB09809	2059637	1055459	965309	2727909	2642914	2525487	1176711	3872761	1116373	3622699	2100423	1622905	485505	2385698	1526437	933415	1292501	279580	712849	1493283	2616173	1433331	852947	678196	2282791	1757206	1992399	709945	452313	1525179	995601	1827630	1129817	1889624	873265	1765351
2055	1-stearoyl-2-oleoyl-GPC (18:0/18:1)	Lipid	Phosphatidylcholine (PC)	52438	LC/MS Pos Late	100008904	2644	788.616	56421-10-4		24766704		HMDB08038	259667664	234487760	299781472	318243552	359144512	318372896	312907744	304466176	203546112	405022144	279682304	310724608	202466592	293895360	255305808	261745808	237504656	258067312	301621824	266226384	274875776	243247696	312627360	212103904	326139264	240276112	436308896	260037312	286388608	238979120	349463200	386595808	257042848	255418208	431006464	200488944
2152	1-stearoyl-2-oleoyl-GPE (18:0/18:1)	Lipid	Phosphatidylethanolamine (PE)	42448	LC/MS Pos Late	100001856	2858	746.569					HMDB08993	5719543	6775621	15471684	8111327	16618795	8834054	5772505	5752155	6904959	13214471	3890091	11012324	7875903	8703935	4204860	9985998	11365799	4011444	5514246	7146334	7275055	8564054	13754415	8508655	9271285	7840380	8712390	7107870	6123633	8295059	17430178	8289410	4288736	4649293	11402214	3065419
2318	1-stearoyl-GPC (18:0)	Lipid	Lysophospholipid	33961	LC/MS Pos Late	100001271	1606	524.371	19420-57-6	497299	435389		HMDB10384	166116560	183408240	161880240	219021200	335488896	251889440	215475248	288072192	206442208	213228032	232668080	188121360	138588864	219036704	195723792	145654368	178641136	98460184	161680960	195101856	244310624	219487424	188626304	156568608	245915072	198329696	324287104	189629536	171760896	98056544	232759120	185679264	203467968	233789984	303358112	238294704
2370	1-stearoyl-GPE (18:0)	Lipid	Lysophospholipid	42398	LC/MS Pos Late	100001461	1626	482.324	69747-55-3	9547068	7826018		HMDB11130	4426778	6299440	5244100	5548734	10791128	5675547	5187845	9084506	6521045	4874925	4185151	4861334	6784249	7216820	3996058	4477674	5152153	4728446	3069936	3942946	7203156	6119317	4867294	4711078	6901522	3834238	9455359	6219280	4477435	3957220	6999970	3892597	4259596	7251177	9461531	5180572
2409	1-stearoyl-GPG (18:0)	Lipid	Lysophospholipid	34437	LC/MS Neg	100001462	5816	511.304			21403138			473829	310882	298574	105405	557291		225743	675644	209144	393285	295343	396289	265572	273030	132765	185699	308342	102109	197982	180753	262445	155876	305326	170308	307971		373844	358632		262542	400768	263250	304640	297345	324527
2417	1-stearoyl-GPI (18:0)	Lipid	Lysophospholipid	19324	LC/MS Neg	100000656	5794	599.32	796963-93-4		21403067		HMDB61696	53749804	80244576	25320062	49983188	58203580	69849392	50306048	87433320	40432552	56188264	53358520	34890304	21760828	36821664	38019928	40765216	49251332	29846608	40239504	36403764	35917960	45866568	38880528	26767190	43868312	51438180	69688096	34114968	27255586	23141758	52556636	47264408	47508556	65258904	52382916	72113216
2401	1-stearoyl-GPS (18:0)*	Lipid	Lysophospholipid	45966	LC/MS Neg	100004327	5800	524.299		9547101	7826051													56586	194082							216229
1357	10-heptadecenoate (17:1n7)	Lipid	Long Chain Monounsaturated Fatty Acid	33971	LC/MS Neg	100001278	5555	267.233	29743-97-3	5312435	4471860		HMDB60038	112098168	95366264	45213448	157461232	29311056	143794480	128885640	91229344	48148312	144732384	107582816	31185640	104958320	54265208	165441776	63198304	79169280	127988144	142137488	32234020	18277604	101695168	78166832	99504176	19144994	84176416	63487072	42937004	104250200	199233792	42004164	174756560	89812944	186868832	317593376	172097520
1365	10-nonadecenoate (19:1n9)	Lipid	Long Chain Monounsaturated Fatty Acid	33972	LC/MS Neg	100001277	5780	295.264	73033-09-7	5312513	4471938		HMDB13622	65883384	56941056	28412522	80954464	16384477	95541488	51573032	53690048	24936912	91833088	66837112	19571988	65472732	33635432	71417384	26265606	36054912	81343656	63612492	21902630	12850667	50846352	43494000	47070136	11775553	50542124	32911204	22700744	60225908	93856528	26337318	77957968	41027760	89449072	153719488	81214496
1334	10-undecenoate (11:1n1)	Lipid	Medium Chain Fatty Acid	32497	LC/MS Neg	100001197	5085.8	183.139	1333-28-4	14891	10771160	C13910	HMDB33724	13146017	9047307	12429340	10519526	9042309	19788212	23615016	15082445	18715652	33832400	19344968	8596194	20588816	13700593	14780878	5461249	12543814	8417115	26465714	8543228	16162522	9773556	8090550	5015086	9492364	12845281	9417031	7661769	21141476	5978857	7066514	17730598	18066924	15353309	13768972	12833109
3060	11beta-hydroxyandrosterone glucuronide	Lipid	Androgenic Steroids	63251	LC/MS Neg	100020541	4209	481.244							395751	960688	72351	485396	436680	710808	343669	1028947	377428	219971	147812	731508	857870	205493	118748	248682	175925	500028	287334	566994	331620	481251	1127725	368197	139051	290694	482932		14359022	855235	611363	354454	746253	490853	426693
1886	12-HETE	Lipid	Eicosanoid	37536	LC/MS Neg	100002167	5326	319.228	71030-37-0;73837-14-6	5312983	21509475		HMDB06111	15363952	24208936	1537287	18039220	1627004	72346168	3080804	5034788	1978146	4604471	3087406	16248873	27963990	2313272	5545277	7810755	1990265	986722	7910446	7089606	956109	3912039	3759158	7905241	2364474	17616986	20229006	6125714	5785688	11109898	17193388	6591567	4850017	3918595	1832089	3685170
1818	14-HDoHE/17-HDoHE	Lipid	Docosanoid	53034	LC/MS Neg	100009278	5296	343.228								138135		106826	334558	215673		177755		488445	157892		335515	239305	176985	345988	307449		247203		338894	348065	156559	113719	265400	153125		225645		196181		217321	356630		228269
3003	16a-hydroxy DHEA 3-sulfate	Lipid	Androgenic Steroids	38168	LC/MS Neg	100002126	4240	383.153						234178	9956993	1273516	986182	522712	2489872	17925288	1192424	2102960	1525226	3587395	969783	1794576	4160808	3259911	2765811	1533153	4411035	12165170	822362	2859467	9078057	5616573	1001171	518750	980559	439711	1316355	818723	1988916	1815168	2460562	1416575	5223474	2554439	5888229
4718	1H-indole-7-acetic acid	Xenobiotics	Bacterial/Fungal	57783	LC/MS Polar	100004601	922	174.056	39689-63-9		13535457											407377		212939							343784							144332					774889		492006			423403	428631
3845	2'-deoxyuridine	Nucleotide	Pyrimidine Metabolism, Uracil containing	52602	LC/MS Neg	536	1586	227.067	951-78-0	13712	13118	C00526	HMDB00012	515345	304657	224215	271163	221645	322208	246409	313719	307796	288822	337878	239138	545948	251317	331076	219944	271848	541916	333130	244108	241774	325641	330839	196892	138233	129952	250036	264545	316987	167337	302486	317235	356025	279942	284329	313923
3871	2'-O-methylcytidine	Nucleotide	Pyrimidine Metabolism, Cytidine containing	57554	LC/MS Pos Early	100010895	2411	258.108	2140-72-9	150971	133067			249958	244985	204509	122540	230387	113112	226517	105640	200487	228840	257507	233667	442942	348891	227876		167279	200976	166325	170025	268857	217327	270581	312913	427415	221594	253939	215310	137462		185346	187427	228243	235428	331690	256070
3833	2'-O-methyluridine	Nucleotide	Pyrimidine Metabolism, Uracil containing	57655	LC/MS Neg	100010896	1831	257.078	2140-76-3	102212	92343			102552	132983	117100	69831	80809	99797	79737	115353	125413	95425	125804	109321	256448	146561	84372	85766	72967	111177	62055	116064	71692	101269	128295	177883	86687	114461	103273	136610	39957	33274	78118	84139	42036	137503	175942	124284
5350	2,2'-Methylenebis(6-tert-butyl-p-cresol)	Xenobiotics	Chemical	62885	LC/MS Polar	100020373	703	339.233	119-47-1	8398	8092			4590900	5608527	3376886	5675527	4058325	3798841	4137736	9769069	4348389	6883175	4356444	4055376	4909713	3765245	5538506	2015214	3112534	4198384	10071838	5607206	6071893	6865592	2767620	4800094	2424118	3174522	5424547	5481834	3275469	4829610	3413493	3716961	4615261	6003291	6933471	4691231
366	2,3-dihydroxy-2-methylbutyrate	Amino Acid	Leucine, Isoleucine and Valine Metabolism	57547	LC/MS Neg	100010869	787	133.051	14868-24-7	301941	266858		HMDB29576		614808	924067	556828		546349	327992	170381	1239060	494388	293249	467823	1052732	1354435		452100	178448	1530139	445064	547035	863541	277213	205986	770310	465803			429561		1833698	277189	276664		820690	1685337	615956
384	2,3-dihydroxy-5-methylthio-4-pentenoate (DMTPA)*	Amino Acid	Methionine, Cysteine, SAM and Taurine Metabolism	62805	LC/MS Neg	100020893	1156	177.023						6913768	8065567	6952393	5363455	5158754	4124552	6385607	4790355	7053279	5333100	4049972	6711419	10054435	8778797	4361633	6072232	5330763	9554760	3691011	3929420	7933431	4764263	6736349	9266399	6560431	4745095	3639847	4483625	2104185	78540624	4128185	6735699	5612900	6200529	8981453	5464488
4261	2,3-dihydroxyisovalerate	Xenobiotics	Food Component/Plant	38276	LC/MS Polar	100002417	1050	133.051	1756-18-9	677	657	C04039	HMDB12141	2123682	4758122	1910284	1000068	1572554	1188683	2373169	1922191	2789209	1902641	671295	3474407	1677675	645312	187263	1702419	699444	2486868	456425	283394	2139538	817742	603542	2496690	1758779	755091	382897	471739	215458	15255205	1694739	684383	631617	1601864	1806091	413432
5123	2,6-dihydroxybenzoic acid	Xenobiotics	Drug - Topical Agents	63042	LC/MS Neg	100020837	2575	153.019	303-07-1	9338	8974		HMDB13676	10288262	3418005	34776256	15208424	15253874	15698112	43519928	7985290	23325472	4276868	25391116	4928593	17159752	18671544	2975309	5727042	12335249	8411650	4307424	15659993	18755252	7873623	22871376	21341252	17591428	6533290	6829782	15506616	2961951	15483166	15494434	51781284	5776761	16843056	36853240	18835084
4266	2,8-quinolinediol sulfate	Xenobiotics	Food Component/Plant	48691	LC/MS Neg	100004321	2612	239.997						54394		35142			44981	17871							27319				380419			52812		204417	440193	110470	58725		25928		526662	36024
4762	2-acetamidophenol sulfate	Xenobiotics	Drug - Analgesics, Anesthetics	48580	LC/MS Neg	100006190	2251	230.013	40712-60-5	181671	158023					97570	767908	2424271	216932	1656337	406652	505111	603502	401765	1453556	1603908	1453356	857455	557817	509146	437455	279278		1657918	934093	2158684	2034929	2095308	290034	1309999	1102040	315454	4396012	460270	3394318	500253	776377	1961980	337032
5275	2-acrylamidoglycolic acid	Xenobiotics	Chemical	63259	LC/MS Pos Early	100021060	810	146.045	6737-24-2	92230	83267			461662	384157	611788	474356	618994	401516	561615	404082	911534	415944	392463	436341	811324	770336	379517	452017	374070	303030	348138	297509	662908	321815	613029	657315	485059	301138	337807	371040	409929	5255290	396028	653566	393236	433666	933496	306283
115	2-aminoadipate	Amino Acid	Lysine Metabolism	6146	LC/MS Polar	381	3500	160.062	542-32-5;1118-90-7	469	456	C00956	HMDB00510	384561	269197	669087	316016	266941	452528	405159	331646	930952	1231816	140805	713430	357072	185702	147731	315088	689136	537617	107265	476653	79349	713603	477450	833326	245992	561046	219131	385421	167977	393587	1027880	173757	266758	430471	529552	217722
500	2-aminobutyrate	Amino Acid	Glutathione Metabolism	42374	LC/MS Neg	1128	732	102.056	1492-24-6	439691	388757	C02261	HMDB00650	11830569	17222328	6513507	6815312	8619414	6042858	10829794	5978671	5527958	10376048	7266912	7685546	5778264	5299951	9322218	5555949	10149488	6757608	7172129	8396985	9377178	6006727	7714575	10039316	5516869	6174224	5149140	6232012	5202088	9282778	9136938	3412157	6973552	6431870	8590293	7710198
1572	2-aminoheptanoate	Lipid	Fatty Acid, Amino	43761	LC/MS Pos Early	100004542	3160	146.118	1115-90-8	227939	198338			672906	786326	619844	1046224	841043	1318952	824816	458208	796709	368421	675379	608611	792564	583902	602174	695235	479608	184498	735844	283623	747442	570091	427104	941967	1020223	518885	494847	640103	661750	506204	655137	852815	448292	699557	1580972	733734
1577	2-aminooctanoate	Lipid	Fatty Acid, Amino	43343	LC/MS Pos Late	100004227	750	160.133	644-90-6	69522	62727		HMDB00991	468602	113211						219019	385307		730600	365060	231770	474824		701950	368224				443882				428216					350437		321214	215428	168238	283399	321725
5222	2-aminophenol sulfate	Xenobiotics	Chemical	43266	LC/MS Neg	100004322	1677	188.002		181670	158022		HMDB61116	501580	196427	857982	2927709	5494076	1594681	8458618	2040545	2097094	2100616	2113614	2893168	4148368	3586466	2761061	2041897	2119050	4544232	1527570	111690	4809050	3247250	7026792	8685041	3768720	2237649	3200916	2877901	1051022	33002136	2919841	16240989	1792252	2725138	6406088	1601884
2566	2-arachidonoylglycerol (20:4)	Lipid	Monoacylglycerol	19266	LC/MS Neg	100000584	6170	303.233	53847-30-6	5282280	4445451	C13856	HMDB04666		5854214	921191	1756898	3556578	2996870	2649716	2684167	2412126	2512879	3513950	762977	1836855	1671752	1961556	455372	2320378	1671928	1720188	2429612	601239	3182624	2105543	1330007	1880928	2050396	3912800	1352143	1284034	720636	2579884	1587584	2269318		3511171	4314446
337	2-hydroxy-3-methylvalerate	Amino Acid	Leucine, Isoleucine and Valine Metabolism	36746	LC/MS Neg	100001541	1800	131.071	488-15-3	164623	144317		HMDB00317	2262653	1309669	1748809	1796342	1505680	1273200	859916	869397	1020270	6451716	793652	1092347	2991830	2356723	1845538	2940429	1291178	3220634	950816	1264835	2023799	1535673	1973733	2020338	653923	616917	907081	1382229	1014971	2473526	2828482	1234121	1159750	1793075	1391134	1461503
385	2-hydroxy-4-(methylthio)butanoic acid	Amino Acid	Methionine, Cysteine, SAM and Taurine Metabolism	63739	LC/MS Neg	100021372	1397	149.028	583-91-5					167864	561894	107644	306136		39479	184623		69777	184289	30981	115109	344233	248514		118936	75515	551772	100698		113129	90746	47615	186996	103013	148491	107774	219279	113525	172244	225482	107589		136707	211366	137127
1489	2-hydroxyadipate	Lipid	Fatty Acid, Dicarboxylate	31934	LC/MS Polar	100001153	3000	161.046	18294-85-4	193530	167943	C02360	HMDB00321	422827	320150	321120	277445	352369		322141		346593	313069	231630	343547	703291	641312	239160	269916	285643	635412			354802		552338	996968	310710	239260			282967	6216394	445745	314171	255005	281104	581233	203472
1736	2-hydroxyarachidate*	Lipid	Fatty Acid, Monohydroxy	61700	LC/MS Neg	100019892	5990	327.29		5225199	4395406			551242	478276	1091472	1201129	1109885	2236995	643421	805180	491623	1197766	566168	1131833	1287135	641482	553825	652914	712833	1661215	563107	695504	882919	898892	812523	826583	1088225	3071509	903396	454988	460584	317274	1379422	595041	466099	591896	291948	423844
1737	2-hydroxybehenate	Lipid	Fatty Acid, Monohydroxy	57663	LC/MS Neg	100015637	6384	355.322		193484	167899			707500	439115	685135	749112	592687	1413370	413419	1059301	476988	606969	584424	450279	705497	859090	673154	537139	511539	1086599	563853	810984	478788	641143	603274	551493	506983	925387	912814	428624	542560	426751	671197	600725	549039	425801	464938	367916
502	2-hydroxybutyrate/2-hydroxyisobutyrate	Amino Acid	Glutathione Metabolism	52281	LC/MS Polar	100008928	1258	103.04						475983968	482101792	161118208	207278464	67870160	207549600	116008192	90357592	156088640	375696224	179595616	110365496	241081664	106225080	217886192	141162640	167061984	251151904	164609104	268739680	89664600	210473264	119283728	108549256	40626176	115560080	89734520	137965952	163399712	273643744	180564624	66247412	148158000	200796496	212288448	125511808
1730	2-hydroxydecanoate	Lipid	Fatty Acid, Monohydroxy	42489	LC/MS Neg	100004089	4840	187.134	5393-81-7	21488	20195			1988789	1298877	2891558	3187552	2390365	7822301	2735702	1945050	6099944	3177984	2869171	3910450	4398341	4092477	1760797	2538131	3290840	2456151	2144173	2341529	4031810	1742995	2927960	2332683	7647818	3537948	2570197	3723228	2007148	2372494	2858300	3041086	2213463	2288689	2175071	1507719
1485	2-hydroxyglutarate	Lipid	Fatty Acid, Dicarboxylate	37253	LC/MS Polar	100002070	3352.8	147.03	40951-21-1	43	42	C02630	HMDB0059655	26170642	20936870	21239232	19645290	8138727	12584794	21366796	15734067	13964569	15957335	10967570	21184108	46922024	49901728	10419229	26640284	14386301	45201228	6844170	15120314	15250804	14606309	9950363	49698900	19956306	13906247	11769874	17664628	23365060	120310992	23279704	11163688	7527093	15230524	23638120	13468739
1728	2-hydroxyheptanoate*	Lipid	Fatty Acid, Monohydroxy	61827	LC/MS Polar	100019960	925	145.087		2750949	2032206			290674	449534	571966	242213	309567	286479	151792	200372	206929	420746	153674	481055	342923	320960	249435	194644	414285	101406		185929	394638	149865	246235	200036	228538	154924	166171	128364		259224	174855	278294	168186	269984	297106	111293
4049	2-hydroxyhippurate (salicylurate)	Xenobiotics	Benzoate Metabolism	18281	LC/MS Neg	1869	2184	194.046	487-54-7	10253	9835	C07588	HMDB00840	102363192	827480	105566768	79130808	139861056	686437	2308651	153650096	188416192	3160308	982085	349123	143981088	26358512		61857864	348961	183745	37462024	39818240	14480424	701906	81014728	292911040	1164185	338639	1350064	2738807	12218029	11714833	134618064	3650929	415312	3065207	29765372	1260669
4769	2-hydroxyibuprofen	Xenobiotics	Drug - Analgesics, Anesthetics	43330	LC/MS Neg	100004169	3462	221.118	51146-55-5	10443535			HMDB60920		70807						288209								64680				41685352											33435		32456384	53628		1468642
1739	2-hydroxynervonate*	Lipid	Fatty Acid, Monohydroxy	61698	LC/MS Neg	100015638	6345	381.337		5312783	4472208			4996463	5110413	2845698	3215559	3280049	4387455	3724485	5494813	3355726	4961712	3414807	2139365	5501506	5719337	4578492	4320027	4338659	9649849	2606380	4630163	3876294	3185524	2882028	2210191	2996743	4323396	5322106	2887318	2664212	2958456	2287243	3352580	3432665	4156572	2580979	3964195
1729	2-hydroxyoctanoate	Lipid	Fatty Acid, Monohydroxy	22036	LC/MS Neg	100000743	3736.8	159.103	617-73-2	94180	84994		HMDB02264	885716	553636	754282	541451	501829	734468	713431	494664	1681407	549108	2165148	853322	956028	2334692	377722	2706504	839893	463102	565095	1190983	1970041	500760	984894	2621425	1419644	851341	493556	632424	387690	639339	682861	740807	462445	800114	692968	1110759
1733	2-hydroxypalmitate	Lipid	Fatty Acid, Monohydroxy	35675	LC/MS Neg	100001579	5511.2	271.228	764-67-0	92836	83805		HMDB31057	105543136	147210128	58891760	90423536	93594944	138353712	115598608	129983728	100859872	105550896	118961904	75858896	105244624	120134136	118229464	145176256	104588800	124972208	121892384	91455792	94068848	133893528	71721552	80394760	113070032	131874096	156969968	92393792	104850752	113158176	73213880	110513768	113104648	134697616	123735968	122208832
146	2-hydroxyphenylacetate	Amino Acid	Phenylalanine Metabolism	1432	LC/MS Polar	235	858.6	151.04	614-75-5	11970	11476	C05852	HMDB00669	557557	847102	1544891	508013	542747	731351	831030	350292	2055980	511020	442493	696209	1277614	1669809	165689	335068	555653	1848973	337688	827184	611319	537969	813374	1560280	671660	633508	426762	1255878	232450	3189088	463696	3393539	550071	658811	2200917	1052605
1531	2-hydroxysebacate	Lipid	Fatty Acid, Dicarboxylate	63357	LC/MS Neg	100020378	1324	217.108	103963-71-9	128458	113866		HMDB00424	239817	285367	381266	506143	619749	304367	409828	237840	527509	484849	358750	579058	628680	683804	229801	310706	373739	404151	174728	331957	484289	114304	646664	1077669	989618	664022	500895	341810	501690	3403953	334775	242131	120559	546258	489085	148426
1735	2-hydroxystearate	Lipid	Fatty Acid, Monohydroxy	17945	LC/MS Neg	1239	5695	299.259	629-22-1	69417	62625	C03045		25484044	29654148	18729660	24391786	31180918	33667352	25393004	33969696	26610010	30914840	30216260	13935656	25966492	25974256	25560752	23791412	22140816	23500808	26805942	26787536	22389172	28001532	15598022	17363928	23328216	31523776	40458712	15957842	18567342	19111010	21127276	27089786	30257132	33407334	26292368	27332410
4269	2-isopropylmalate	Xenobiotics	Food Component/Plant	15667	LC/MS Polar	100000409	2605	175.061	3237-44-3	77	76	C02504	HMDB00402	856451		750510	552935	2260925	516685	427832	224997	3924787	1359274	380667	817754	674875	1262149	254796	2079887	229821	630587	218764	506733	747354	245542	631528	2639251	2173545	408121	238716	321279		8541003	734131	284198	377747		703349	309517
4592	2-keto-3-deoxy-gluconate	Xenobiotics	Food Component/Plant	48141	LC/MS Polar	100005946	1900	177.04	17510-99-5	161227	141630	C00204	HMDB01353	8492361	1828078	8680226	4614308	4718663	3447130	4438979	3493396	8924924	5455157	5192249	5462849	13859594	9987699	3738758	4004137	4831805	6435722	4702356	4005219	7698250	3974696	5430013	8407530	7042669	3363775	4154023	3947342	4635292	54387968	3218325	1892225	4468453	4879499	3949750	3307493
301	2-ketocaprylate	Amino Acid	Leucine, Isoleucine and Valine Metabolism	63120	LC/MS Neg	100020833	3951	157.087	328-51-8	67600	60921		HMDB13211	1924337	1275236	1778508	1013835	1343471	2542652	1686648	1326423	4330616	1271177	5456281	1981588	2445819	4767379	853746	5571370	1841247	1068130	1217392	1462931	4002732	876226	969110	6641276	3312622	2076450	1359672	1379033	977729	2157788	1179883	2361991	1393901	1420771	1746032	2279643
2565	2-linoleoylglycerol (18:2)	Lipid	Monoacylglycerol	32506	LC/MS Neg	100000987	6250	279.233	3443-82-1	5365676	4517636		HMDB11538			2440464	6729244	6333135			2710207	5861886	1328602			2002417	5631243			10709526						6491274	12491106		5423471	8109446		2450317	2405544	4915371	3845251	4345639		18736264
5326	2-methoxyresorcinol sulfate	Xenobiotics	Chemical	48445	LC/MS Neg	100006184	1863	218.997	1446269-78-8					37566		296817	214826	177842	32055			64904	69835		255545	525437	331094		92327	138484			324005	603443	62581		249931	851553	226849				287027	124173	32318			49603	67773
339	2-methylbutyrylcarnitine (C5)	Amino Acid	Leucine, Isoleucine and Valine Metabolism	45095	LC/MS Pos Early	100001509	3050	246.17	31023-25-3	6426901	4932320		HMDB00378	650854		1019585	621714	581313	347416	477823	293555	1004875	1014683		994980	478123	321125	284313	613724	584177	1153263	303734	299885	706989	293920	888280	1401427	500143	377044	211364	827664	229133	740476	399329	167493	444959	695129	1242350	309172
341	2-methylbutyrylglycine	Amino Acid	Leucine, Isoleucine and Valine Metabolism	31928	LC/MS Pos Early	100001155	2000	160.097	52320-67-9	193872	168243		HMDB00339	382240	350185	495306	364237	158884	194471	318313	368787	393023	370318	276644	339787	518069	442411	163439	276797	173010	543788	195012	352901	468461	281573	516146	422867	245597	242599	125441	199612	332596	602830	342759	435244	307344	624455	395581	455026
1303	2-methylcitrate/homocitrate	Energy	TCA Cycle	52282	LC/MS Neg	100008929	575	205.035						1403241	1549380	1904964	1675469	1649057	1321985	1289592	1170484	1962704	1112969	1402686	1473479	2127415	2776753	1062635	1820584	1136416	2665107	1371190	1015522	2086124	1354295	1474156	3332826	1969698	1841708	1252080	1664467	853910	8439718	1118951	824407	1149010	2558725	2226768	1698828
15	2-methylserine	Amino Acid	Glycine, Serine and Threonine Metabolism	53229	LC/MS Pos Early	100009246	1652	120.066		94309	85112	C02115		3585502	2667007	3147415	1844874	1671444	1718672	4065437		2235342	1152734	3897030	2279768	4033489	6347394	1909424	4024327	707223	4821994	3101066	2279522	2140665	1528895	1810820	4139452	4325725	943136	876642	1623455	1070749	1085849	2513221	2073841	3160795	3594459	3432127	2374985
5288	2-naphthol sulfate	Xenobiotics	Chemical	62520	LC/MS Neg	100020515	3658	223.007		74428	67020			56460		247065	111072	354749	120098	224952	78090	172148	86744	102950	99548	320516	73293	50598			96925	393449	84850	23475	289713	28246	92588	47460	88951	44115	114624		243663		516594	207482	143060	81733	56789
4270	2-oxindole-3-acetate	Xenobiotics	Food Component/Plant	40479	LC/MS Neg	100003109	2076	190.051	2971-31-5	3080590	2338343		HMDB35514			122707		92496		89722						97356					53738		67805	23868				35998				102959	1081053		83455	61403	23322
422	2-oxoarginine*	Amino Acid	Urea cycle; Arginine and Proline Metabolism	55072	LC/MS Pos Early	100002784	1760	174.087	3715-10-04	558	542	C03771	HMDB04225	825655	133519	1665845	853781	9462350	1047869	5328188	507188	2863455	1800730	599598	1083611	756618	1156020		1704463	948331	1561643	857440	822830	634502	586020	2237219	2098633	1306326	912076	209588	2807642	362242	3134602	1056981	326905	463765	712783	619961	346658
2312	2-palmitoleoyl-GPC (16:1)*	Lipid	Lysophospholipid	47118	LC/MS Neg	100001561	5720	568.326			21403164		HMDB10383	2423665	356507	635397	1493715	1999302	1667097	3766346	1601747	194486	1745090	1580953	1031879	445563	1316430	937127	1678761	1144599	3038407	992547	1196067	1465512	1277729	1185111	901866	1579336		4390039	1586373	835722		1645677	2089775	1014903	2080449	2492522	1953683
2562	2-palmitoleoylglycerol (16:1)*	Lipid	Monoacylglycerol	52432	LC/MS Neg	100008953	6016	253.217					HMDB11565	949933		585345	1743878	911188		1565406	1144442	523486	1408707	728570		634758				3003894				537354	776714	2220002	3619879	340610		1248476	535721		509171	785607		351732	1286423	10421311
2310	2-palmitoyl-GPC (16:0)*	Lipid	Lysophospholipid	35253	LC/MS Neg	100001562	6215	570.341		15061532	21403165		HMDB61702	90132912	70444608	46029224	54149424	88940416	68461048	74645360	103531400	62076448	85791808	64243428	49678428	37281712	57958116	59175640	40744248	74744544	61983756	44287300	54232936	66627332	68230312	62173168	54942368	58565764	55578552	100325040	54613764	45694268	34379928	66487760	60988548	56455512	89983544	84001408	72406376
2561	2-palmitoylglycerol (16:0)	Lipid	Monoacylglycerol	33419	LC/MS Neg	100001048	6400	255.233	23470-00-0	123409	110006		HMDB11533	9360528		3353102		9468376	12621629	11285737	10189764		11311552		5433584		7605776	10592721	4843597		9642042	2069945	1587390	12919672	23958336		14470916		13831183	18458580					9260688	7042783	13230137	21613168
4174	2-piperidinone	Xenobiotics	Food Component/Plant	43400	LC/MS Pos Early	100004295	1675	100.076	675-20-7	12665	12144		HMDB11749	495561664		33289816				24925376			42770340		15821479	437456384	1090544256				491397632			57600372		18774708	523583200				126196920	17179380	8607344		62848408		21224508	79705344
58	2-pyrrolidinone	Amino Acid	Glutamate Metabolism	31675	LC/MS Pos Early	100001081	1262	86.06	616-45-5	12025	11530		HMDB02039	2685049	3209357	3397984	2683231	2522443	2530773	3035573	1687317	3288351	1717122	2180717	5351746	7193629	9918575	3177533	4046384	2741524	7868345	3019120	2786394	6215922	1890832	2408243	4746505	2931136	2021668	2406365	2898612	3042120	24294300	2816278	3340059	2868332	3450489	7411465	2237016
2371	2-stearoyl-GPE (18:0)*	Lipid	Lysophospholipid	41220	LC/MS Neg	100003901	6350	480.31			24769218		HMDB11129	4577371	5391354	3616628	3031985	8798117	4636771	5586427	5010897	5177941	5211473	2719928	1758732	4881286	4523331	2409183	3191327	5272632	4149048	2193154	1931265	3437779	5906800	2216319	4127316	5235204	3712021	8503724	5184282	3148915	3575110	6764691	4331469	3251004	7519485	8974089	4758148
2929	21-hydroxypregnenolone disulfate	Lipid	Pregnenolone Steroids	46115	LC/MS Neg	100001999	3935	245.067	1164-98-3	134595	118625			297013	4977919	900426	395322	504745	751882	2467086	487782	1588349	633059	684358	536138	1134038	3308977	907011	416975	1359344	1031415	1498686	318597	937721	600431	712673	772824	447197	362127	873081	901512	295318	4051405	722831	139737	861415	1651575	349776	1243418
1796	2R,3R-dihydroxybutyrate	Lipid	Fatty Acid, Dihydroxy	63109	LC/MS Polar	100002367	1543	119.035	759-06-8	13120901	17215960		HMDB00498	21082656	10560405	14991397	16090763	9915084	31969322	27058568	9506593	22587318	14071269	12804953	15851165	16142004	10953278	7865260	14845552	15961913	21134658	9821993	7015440	11872180	14525793	24183064	24198506	9472218	10820085	12823779	14731022	6934047	45708520	6251959	13766631	15488707	11201493	13019626	14486703
1795	2S,3R-dihydroxybutyrate	Lipid	Fatty Acid, Dihydroxy	62950	LC/MS Polar	100002284	1660	119.035	5057-93-2	10964471	9139682		HMDB02453	51557172	49787136	18902550	31393448	14733854	16344082	14252411	8983122	25137402	66729320	14897870		19552200	25044972	27817032	13631027	23413678	16976436	17360916	21880926	17962864	21552740	21016672	45384504	22003836	11708937	10484109	24593278	13696023	149399472	8669441	19038772	23249514	22703194	52344764	16030365
1799	3,4-dihydroxybutyrate	Lipid	Fatty Acid, Dihydroxy	62952	LC/MS Polar	100001730	2204	119.035	51267-44-8					13435771	10883467	15502046	10462325	11936370	8399914	8132037	7410850	14206427	13538309	10514720	8326419	17440476	11157264	6646640	7855558	5906576	18612300	6662240	12014060	8356658	7816589	9764907	11561288	7778314	8886993	6373027	7253985	7968011	12397843	10502215	7804255	8262665	7005234	8123561	10683418
4614	3,4-methyleneheptanoate	Xenobiotics	Food Component/Plant	53026	LC/MS Neg	100006651	3807	141.092						582981	1323379	319240	307767	481667		1654205	812294	1404824	592272	498579	225883	388262	2021147	975601	904933	998291		429118	560413		399277	1041219	651927		347485	509928	461845	650399	664147	389302	509726	149383		822962
5362	3,5-dichloro-2,6-dihydroxybenzoic acid	Xenobiotics	Chemical	63589	LC/MS Polar	100021324	693	220.941			24339141			552806	534803	524424	484663	300162	577055	505530	473213	551817	373847	662902	416445	309686	741126	314392	386292	613816	491072	182755	435126	412661	780350	613378	506610	328619	226984	254523	384150	414120	275007	317307	414298	576913	301466	517403	460688
4148	3,7-dimethylurate	Xenobiotics	Xanthine Metabolism	34399	LC/MS Neg	100001398	1418	195.052	13087-49-5	83126	74994	C16360	HMDB01982	126575	89798		50956	139299	199097	192601	179038	484546	238182	733778			169133		43536	60238	920322	115572		615967		429142	529144	630497	163066	183922	202564	261506	430518	46907	194268	190440	37607	157112
3853	3-(3-amino-3-carboxypropyl)uridine*	Nucleotide	Pyrimidine Metabolism, Uracil containing	62924	LC/MS Neg	100001426	1369	344.11	52745-94-5	171198	149669			75831	110375	60785	65574	29032		79894	52205	111308				153940	120907		78182		181877			84794	44782	49938	131292	80092	58711	39923	64675	36852	1280728		102035	73683	119981	168773	103917
4136	3-(3-hydroxyphenyl)propionate	Xenobiotics	Benzoate Metabolism	35635	LC/MS Neg	100001624	1980	165.056	621-54-5	91	89	C11457	HMDB00375	141739	350080	299726		682658		299400	97058	2920676	1149733	403675		392114	692858		446889		906331	125147	88326	310333		1957633	2545952	210531	275310	221803	316878		196026	4440447			714074	576122
4133	3-(3-hydroxyphenyl)propionate sulfate	Xenobiotics	Benzoate Metabolism	45415	LC/MS Neg	100005391	1294	245.013	86321-32-6	187488	162993					39547		321590		50948		275828	59201	52324			315406				374883			410957		208241	1030449	364360					4159901	528698		84032	155132	193217
168	3-(4-hydroxyphenyl)lactate	Amino Acid	Tyrosine Metabolism	32197	LC/MS Neg	240	1379	181.051	6482-98-0	9378	9010	C03672	HMDB00755	35922396	17168114	18449788	37214612	11849755	12900371	27592878	15585285	14112042	16525021	7143776	25484136	38872440	56149700	19788772	28569406	23110176	35289604	17570754	10314729	21015154	15302785	20660540	17974924	24419332	19009982	11173163	17284500	26726688	75370272	23975128	19916212	14369072	17151352	33486224	15081025
4137	3-(4-hydroxyphenyl)propionate	Xenobiotics	Benzoate Metabolism	39587	LC/MS Neg	100002914	1670	165.056	501-97-3	10394	9965	C01744	HMDB02199		148630								183933			329995											245921							275092			191582	602129
4756	3-(cystein-S-yl)acetaminophen*	Xenobiotics	Drug - Analgesics, Anesthetics	34365	LC/MS Pos Early	100001797	2420	271.075		5233914	4403253																																210491
5220	3-acetylphenol sulfate	Xenobiotics	Chemical	48693	LC/MS Neg	100004326	2477	215.002			16230535					680084	149677	707478	102205	126488		333509	40657	74151	399702	277002	641297		55193	139495	275274	63667	247046	1043244		297892	1066562	915066	332801	65299	186399	43295	1876522	304965	414324			80014	212915
420	3-amino-2-piperidone	Amino Acid	Urea cycle; Arginine and Proline Metabolism	62853	LC/MS Pos Early	100020361	2065	115.087	1892-22-4	5200225	4371576		HMDB00323	943526	739473	786924	1118522	965695	561864	1575624	771021	839863	574873	954099	1149107	1926855	1776180	966619	932105	983194	545738	1804419	675121	992363	701939	735522	1653720	1285346	907162	1273800	729627	990067	3435565	1056887	1464704	915592	1335402	1970011	1430315
3887	3-aminoisobutyrate	Nucleotide	Pyrimidine Metabolism, Thymine containing	1566	LC/MS Pos Early	1114	2190	104.071	10569-72-9;214139-20-5	64956	58481	C05145	HMDB03911	7139879	63771400	16600809	8316399	10444834	12607733	11124234	19015736	13786991	8322560	20089772	17513492	27103464	20731338	17804934	9463114	11789531	18012532	9031152	15204036	40570300	9607539	12776392	75046024	18769680	15767191	13924767	3937866	13908114	90256496	8743952	23831582	22077732	28098220	18981672	34368664
5363	3-bromo-5-chloro-2,6-dihydroxybenzoic acid*	Xenobiotics	Chemical	63681	LC/MS Neg	100021707	4505	264.891						573726	350304	543158	515992	250455	676799	536275	684263	641274	562099	577716	467611	329284	696442	256338	368874	666629	628788	200760	376793	527754	766274	752615	627777	530647	231659	305139	390060	804807	149098	361751	377395	824721	135888	659950	390481
1529	3-carboxy-4-methyl-5-pentyl-2-furanpropionate (3-CMPFP)**	Lipid	Fatty Acid, Dicarboxylate	61871	LC/MS Neg	100020004	4000	267.124		194501	168762			9610675	3858734	38961596	10512603	29066568	35102032	34483420	32996202	30172076	17503336	25967740	33875864	31261564	18355008	10307095	3380528	18807226	18112916	13487101	12253036	32533404	24278816	18454992	32031924	34097040	20303832	14657238	18462260	18370716	57408952	32588964	30882004	31940970	28676116	53996128	19668634
1527	3-carboxy-4-methyl-5-propyl-2-furanpropanoate (CMPF)	Lipid	Fatty Acid, Dicarboxylate	31787	LC/MS Neg	100001178	2800	239.092	86879-39-2	123979	110498		HMDB61112	45284492	16498224	498369952	72045864	42992844	145464480	100088096	113041408	29719916	83172984	129525944	60708416	38058572	195715808	43402200	20598056	208555696	34294000	22611364	54334168	131724960	116681216	453129696	94695040	66884416	85590136	6757921	56728168	22021132	267270048	59948840	62910640	167760992	56472124	55740104	68899776
1658	3-decenoylcarnitine	Lipid	Fatty Acid Metabolism (Acyl Carnitine, Monounsaturated)	63361	LC/MS Pos Late	100021136	1045	314.233						3940600	1855288	1335626	1392340	1910387	2301828	2357409	2199137	4091791	3469467	1882113	1877833	3577925	2920488	2448773	1568832	4302216	1482468	1363351	1955515	3375337	1828343	1314645	3071446	2834921	1609439	2079514	1962607	2059811	7185500	708676		3885970		5052073	1905722
4383	3-ethylcatechol sulfate (1)	Xenobiotics	Food Component/Plant	62796	LC/MS Neg	100020851	3422	217.018						65813	158066	683478	318030	627020	586340	474777	130402	1132291	353825	328204	444233	324166	457633	113299	176151	447170	24908	326989	516808	705508	121984	164221	725985	613011	221556	148867	167446	72914	747147	338941	315998	184865	455226	196982	117835
4384	3-ethylcatechol sulfate (2)	Xenobiotics	Food Component/Plant	62797	LC/MS Neg	100020852	3555	217.018								208578	72410	313855	121619			252293			213477	32938	116602			79566		24974	110703	290751			163349	190184	174223				34164	126966
4096	3-ethylphenylsulfate	Xenobiotics	Benzoate Metabolism	36848	LC/MS Neg	100001808	3530	201.023				C14386	HMDB62721	44169	9530	262383			109522				52383		371240	150760	286301				385892	484219	227627		98532	101911			84337	89592	153681	22286	212770	200603				298320	17199
4274	3-formylindole	Xenobiotics	Food Component/Plant	62863	LC/MS Pos Early	100020219	2736	146.06	487-89-8	10256	9838	C08493	HMDB29737	1247555	584906	3626674	1302115	3734607	1925975	2077207	1343308	3396795	2793228	1364909	2320888	2428561	1548693	1012417	2071942	1096327	2406999	1064089	1638612	1315109	1653504	2275867	2098211	2104145	1874742	1617421	1875896	1365853	1782688	1672565	1048515	1831471	1227993	1647289	866395
345	3-hydroxy-2-ethylpropionate	Amino Acid	Leucine, Isoleucine and Valine Metabolism	32397	LC/MS Neg	100001170	975	117.056	4374-62-3	188979	164207		HMDB00396	5993021	3388926	5656397	4741301	4950766	5704830	5046159	2618448	5759353	8981030	2392565	3792321	8601538	4485766	3622227	2836475	3106460	6095576	2382952	2618744	6179133	4055045	5764630	4227077	3070594	4971785	2243206	4530139	4897139	10084271	3293482	4619941	3116544	4542629	9211092	4013650
5356	3-hydroxy-2-methylpyridine sulfate	Xenobiotics	Chemical	63227	LC/MS Neg	100020975	1849	188.002						498871		4258164	1756087	3193133	660217	104447		1427145	556945	36300	2872400	2164740	2956441		1284713	1617113	130289		3406202	5199251	76377	235264	3746566	7603083	3031564	76467	145570		13080135	1496396	302727			238617	25775
2857	3-hydroxy-3-methylglutarate	Lipid	Mevalonate Metabolism	531	LC/MS Polar	112	2850	161.046	503-49-1	1662	4573695	C03761	HMDB00355	7383302	8215478	10631524	6674875	7054051	8495070	14481345	4582443	9071714	9642093	3864133	11001667	21125252	18509414	6421504	9023527	6260257	11299660	6280397	6940679	9466998	6788057	10680283	17635846	9397187	6789615	4242196	6887366	7930614	141262000	8205066	7143050	7314143	7949350	15294872	5529822
1490	3-hydroxyadipate*	Lipid	Fatty Acid, Dicarboxylate	62069	LC/MS Polar	100004396	3131	161.046		151913	133894		HMDB00345	2201212	9515276	3011025	3146253	1085792	1518835	1572828	2507257	3337255	3477873	1947129	2595301	2741463	7402872	2703080	3218574	1842937	3426549	931159	2291664	1803313	2097522	1626535	4880835	1866070	2579718	1658851	1916163	2291864	76182704	1650727	5334728	1183169	4994202	8189063	4703327
1708	3-hydroxybutyrate (BHBA)	Lipid	Ketone Bodies	542	LC/MS Polar	254	1480	103.04	625-72-9	441	428	C01089	HMDB00357	160781840	778523968	58442816	58561304	50274092	264674544	22846250	49185664	32742398	447512288	698147648	49619256	282679936	43438428	709837248	14525750	55816172	116677304	423696608	129661728	26153128	191800608	62111708	34802832	17417140	162378592	28989280	48576952	208401312	2371905536	20441692	329100448	193274736	593248064	422194560	314761376
1625	3-hydroxybutyroylglycine**	Lipid	Fatty Acid Metabolism (Acyl Glycine)	62064	LC/MS Pos Early	100020211	978	162.076						1175860	2340020	508299	451788	455902	370789	1249148	1374431	900487	968736	1817070	752795	1697034	1354830	1523216	273921	768384	915211	543340	1253159	1123609	630898	583940	556318	622803	383418	782726	334599	1327901	7946771	502840	1940684	649468	1298010	1868264	1127032
1745	3-hydroxydecanoate	Lipid	Fatty Acid, Monohydroxy	22053	LC/MS Neg	100000997	4634.7	187.134	5561-87-5	26612	24790		HMDB02203	3344533	3221747	3160079	2204067	1627852	3036271	1995773	2344984	1949810	4660009	2370075	858839	4805047	3562658	3065827	2023630	2113767	1501918	2309100	1900072	1732227	2180435	1296708	729181	1122481	2241399	1709637	1597608	2068741	5647231	1380838	2869218	2762305	3850153	3815023	1941022
1698	3-hydroxydecanoylcarnitine	Lipid	Fatty Acid Metabolism (Acyl Carnitine, Hydroxy)	63358	LC/MS Pos Late	100021141	961	332.243			59664325		HMDB61636	5259248	3124775	2386922	2312287	2635755	2938383	2345804	3151179	5002125	4565754	2219927	3011862	4421400	4370398	3620206	1415751	3467984	1768484	1846996	2620135	4541820	1991705	1526231	2533914	3924600	2770882	2841144	2910875	3203575	14113855	905759	3907645	5428559	4023516	9174307	1958350
1509	3-hydroxydodecanedioate*	Lipid	Fatty Acid, Dicarboxylate	62915	LC/MS Neg	100001454	2252	245.139	34574-69-1	16663321	13628081		HMDB00413	436016	675746	755112	304814	152932		145980	219623	239301	851584	762953	394485	1449487	603901	553012	221604	298273	486469	345221	329946	325656	223218	278322	211739	265715	225128	259926	107288	431440	1342644	263429	376250		1496031	334715	185504
1742	3-hydroxyhexanoate	Lipid	Fatty Acid, Monohydroxy	53230	LC/MS Neg	100006367	1725	131.071	10191-24-9	151492	133518			2633386	4132270	3845467	1400261	3636807	2632036	2690006	1796764	1965859	2336151	1947110	1851209	4547447	2669492	2753245	2424018	3148533	1096775	2376072	1801991	3963072	1983949	2070283	1064014	2469804	3576695	1650626	1098689	3325229	10090797	2411139	2265351	1638322	4533663	3883671	1439358
1695	3-hydroxyhexanoylcarnitine (1)	Lipid	Fatty Acid Metabolism (Acyl Carnitine, Hydroxy)	62557	LC/MS Pos Early	100020825	2918	276.181						1024961	120087	1028757	82500	452769	199492	430715	143826	1236188	899919	63099	175112	2132426	112975	572138	594778	280332	452500	130350	1013848	514583		638294	183793	99708			107906	1044549	1412102	217882		605361	338251	1066480	59216
4051	3-hydroxyhippurate	Xenobiotics	Benzoate Metabolism	39600	LC/MS Neg	100002122	1687	194.046	1637-75-8	450268	396603		HMDB06116	530006	1619472	1398245	620877	1995893	802935	1877808	517665	6454365	4633408	1993440	1403262	1327780	7060324	379277	799539	557364	4821306	764793	595151	5482198	236642	8335853	20963912	4809734	1315261	1624095	4526561	578940	28935966	8431918	2359298	1029357	715440	3725708	263005
4052	3-hydroxyhippurate sulfate	Xenobiotics	Benzoate Metabolism	62530	LC/MS Neg	100020410	1047	274.003		186339	161984				115872			91028		188051		681624	81432		47094		704804				946237			460204		406018	4496872	128858			520812	117742	21832954	649310	239706	84048		198619
365	3-hydroxyisobutyrate	Amino Acid	Leucine, Isoleucine and Valine Metabolism	1549	LC/MS Polar	111	1619	103.04	2068-83-9	87	10140307	C06001	HMDB00336	51925480		26204232	17407488	6789130		27281940	14125943	15981036	119745696		29720576	79003408	17228276		28065622	49320184	51052320		23731186	19454250		48591784	16819288	18742208	40724464	7330868	17895904			49622312
1748	3-hydroxylaurate	Lipid	Fatty Acid, Monohydroxy	32457	LC/MS Neg	100001112	5175	215.165	53941-38-1	94216	85026		HMDB00387	5143620	5242943	2092195	3416443	1435817	4600859	3036360	3458740	2645394	4961932	3284076	1138294	5430708	4377838	4337173	1687645	2273905	2257108	2566473	2144443	1145067	3035431	1613555	1398551	963322	2445210	2160660	1993390	2881930	8308950	1458045	3465284	3667023	3846759	5576044	2853313
1749	3-hydroxymyristate	Lipid	Fatty Acid, Monohydroxy	21158	LC/MS Neg	100000882	5335	243.197	3422-31-9	16064	15252			7208826	5677550	3316819	4400498	3152825	8893485	4961560	5779309	3833152	7547244	4607511	2127023	6861492	4404734	6260694	3114110	3678755	3532328	4441438	2974472	2437833	4492776	2987528	2367811	3012768	4385818	3461879	3113817	3867166	8460329	499891	5010039	5716672	5624962	7205218	3767742
1743	3-hydroxyoctanoate	Lipid	Fatty Acid, Monohydroxy	22001	LC/MS Neg	100000773	3446	159.103	88930-08-9	26613	24791		HMDB01954	2788398	2299887	4522103	1649430	2470419	1751906	1260721	1502048	1597921	3498939	1438220	1403608	7173831	3483881	1788361	3309477	2493863	807250	1967360	1541146	3033610	2016002	1054368	1299885	1872306	2249495	1196008	1235766	1627822	5786670	1603141	2245979	1533726	4109923	2651730	1128659
5328	3-hydroxypyridine glucuronide	Xenobiotics	Chemical	63236	LC/MS Pos Early	100020591	1657	272.076								1241903	241304	467681	95708			435728			579171	366009	482435		496131	138660			507781	681123			638009	870846	553304				4530550	362471	419654			42633
5327	3-hydroxypyridine sulfate	Xenobiotics	Chemical	48448	LC/MS Neg	100006098	1595.5	173.987	1955-23-3		16232314			1700334	2835461	41416456	17241780	44239432	13452938	5855224	2471731	25528166	8244839	3526594	35448428	20699036	22989116	964505	11496326	17534530	2047214	4089289	37039956	42675688	2541188	2514055	29364452	51415756	37570588	3285903	7755375	3745214	42334320	18616956	8063712	2896317	3499788	3282104	3507269
1747	3-hydroxysebacate	Lipid	Fatty Acid, Monohydroxy	31943	LC/MS Neg	100001145	1282	217.108	73141-46-5	3017884	2285525		HMDB00350	231876	633231	1077126	380825	266747	139815		264798	197905	641177	505063	491114	1565526	855906	576366	379368	263687	537278		272094	492825		360882	382924	408325	607177	290384	135591	744480	5295199	333078	282109		1080494	432046
4531	3-hydroxystachydrine*	Xenobiotics	Food Component/Plant	62062	LC/MS Pos Early	100020203	1049	160.097		442640	391002			3493805	31675	18931408	650591	679028	2112889	659122	2068050	1189804	1472252	3209488	2852896	4391604	69676008	247737	3143469	5433762	10031560	1729944	571355		4323606	6010157	93810128	2383197		731665	3360422	2061818	65857528	21072592	4699397	1816353	21419788		7682232
1781	3-hydroxystearate	Lipid	Fatty Acid, Monohydroxy	52938	LC/MS Neg	100008933	5674	299.259	45261-96-9	5282907	4446034			4291030	3187463		2714277		6916628		4520601		6985691	3455525	3540561	4698583	4225154	3884498		5183769	5260848	2455444	4224579		4568349	2611923		2896668	3876216	4101747	2971419	3606938	4420434	3178212	2994056	3257199		4953431	2605614
4673	3-indoleglyoxylic acid	Xenobiotics	Food Component/Plant	63583	LC/MS Neg	100020372	2140	188.035	1477-49-2	73863	66497					251345	123977	200493	187627	115712	94541	110205	93922	157347	50033				88212	40790	89708	211581	63581	52396	80790	98544	243932	294784	122555	85076	185605		1471235		63775	54319		103253	99664
281	3-indoxyl sulfate	Amino Acid	Tryptophan Metabolism	27672	LC/MS Neg	100000467	2222.2	212.002	2642-37-7	10258	9840		HMDB00682	51091432	23467288	39740904	30801282	44426616	31268382	93786112	50179188	85281112	70324488	41637304	17756444	72705672	66669076	21958944	32857680	50387336	143100272	19306990	58856360	47395652	42876068	82190568	43063624	66271380	22066166	18552972	61818760	11812977	338450016	84418848	110545824	24624962	92810856	101026072	46875776
4112	3-methoxycatechol sulfate (1)	Xenobiotics	Benzoate Metabolism	48763	LC/MS Neg	100006375	2163	218.997						846618	194354	3632821	1013112	4498447	2530946	924130	245115	2860880	1760258	740773	2710066	1537653	1064824	143539	1026795	1101991	299584		1092907	4477337	1583746	502399	5509628	11017330	2804768	442123	819907		13889876	1831939	3866359	278288	106630	10479511	1211768
4113	3-methoxycatechol sulfate (2)	Xenobiotics	Benzoate Metabolism	48752	LC/MS Neg	100006376	2200	218.997							74703	613407	331628	867644	172348	740213	294436	452825	250822	156896	555165	655402	661535	152325	163746	172110	511473	143917	87778	969886	248754	874065	1330901	912918	240927	277518	442977	89040	7198721	178313	871197	134830	164612	610986	155232
188	3-methoxytyramine sulfate	Amino Acid	Tyrosine Metabolism	44618	LC/MS Neg	100004634	1722	246.044			21233674			39337	107660	66693	38346	46481	50703	60824			37520		93714		65772	32077	84564				21873	171775		237442	91597	51783	61165	79792	88364	35047	83587	149443	177825	36615	76119	4855705	79505
186	3-methoxytyrosine	Amino Acid	Tyrosine Metabolism	12017	LC/MS Pos Early	1342	2555	212.092	300-48-1	1670	8948		HMDB01434	718772	1544131	394671	773870	485735	362771	978741	557209	448089	322201	592405	781147	912077	1293790	780230	549939	754303	1200004	678429	513080	1581780	445652	554318	847577	992647	733449	445637	670507	836408	2088375	433896	735897	646237	570342	106984104	744594
4081	3-methyl catechol sulfate (1)	Xenobiotics	Benzoate Metabolism	46165	LC/MS Neg	100004112	2790	203.002						540730	1232413	10677469	5053704	16247494	7277199	3564899	1190177	13287200	3214560	3276263	7887636	3587205	6733402	446951	2717843	4774350	519040	1523478	5208893	16702958	300871	2605223	8624584	13543593	10271970	912825	1819471	512229	6466354	6914232	2806626	1285830	2133604	1086525	955793
4082	3-methyl catechol sulfate (2)	Xenobiotics	Benzoate Metabolism	46164	LC/MS Neg	100004110	2860	203.002								611212	260558	953822	216071	37844		532196	76870	37926	557559	190099	305896		96973	224462			277641	973399		56570	514397	985957	574917	25951	31786		358033	317208	94709
360	3-methyl-2-oxobutyrate	Amino Acid	Leucine, Isoleucine and Valine Metabolism	44526	LC/MS Neg	100000936	1465	115.04	3715-29-5	49	48	C00141	HMDB00019	55493340	17840668	23054320	39251256	20101012	28002568	36831812	26391008	29748660	47831416	33681436	23884084	36696440	23032470	37156080	21853976	31206760	28282884	32881596	41475028	20062184	34494292	24713934	21084902	19987752	22474884	37270560	23414862	22607440	19244972	26988848	14126672	30182944	67149256	42100160	20640884
336	3-methyl-2-oxovalerate	Amino Acid	Leucine, Isoleucine and Valine Metabolism	15676	LC/MS Neg	100000036	2064.2	129.056	1460-34-0;51829-07-3	47	46	C00671	HMDB03736	148718960	60461596	102651152	61175912	61735480	93382568	82492552	73384072	93078912	178858496	70462600	46479840	88673120	104398712	100208040	54827252	92297896	62809856	42093856	88050368	66732644	120310712	80958664	70380944	78087456	47730320	82988392	104341752	48326484	42866700	96417792	27184368	83329528	55100472	96416072	55466656
1491	3-methyladipate	Lipid	Fatty Acid, Dicarboxylate	36749	LC/MS Polar	100001765	2865	159.066	3058-01-03	12292	11789		HMDB00555	179518	542274	357255	558693	287144	357626	535300	378261	599070	455545	303188	511164	843779	1119426	311887	271933	955459	509830	224192	171433	1205291	154590	343259	813866	390425	523782	213871	390522	481905	9648501	223444	781286	683485	558312	1057613	1291750
3862	3-methylcytidine	Nucleotide	Pyrimidine Metabolism, Cytidine containing	35132	LC/MS Pos Early	100001466	2176	258.108	21028-20-6	159649	9164190			448123	228617	497886	172522	164612	154956	200957	189301	244322	247756	188920	171447	133190	260002	380270		135818	243171	294965	147510	429694	246000	166864	420060	130565	134439	244492	171655	145955	92313	252162	296569	226056	128417	125916	252332
316	3-methylglutaconate	Amino Acid	Leucine, Isoleucine and Valine Metabolism	57747	LC/MS Polar	100002458	2700	99.0452	5746-90-7	1551553	1267861		HMDB00522	2255965	3057143	2785160	1985156	2065588	2200007	3539841	2924980	4519951	3667687	966419	2213049	8790170	3725324	1316095	1261584	1816111	4901374	1312691	1683704	2953205	1125254	2150546	3113920	1692610	1544135	1041933	1483046	1674072	59652852	4104140	2508109	1444570	8646319	3565522	1104209
320	3-methylglutarylcarnitine (2)	Amino Acid	Leucine, Isoleucine and Valine Metabolism	46548	LC/MS Pos Early	100005850	2687	290.16		128145	113619		HMDB00552	1201991	875213	1429669	611758	1298995	823769	1776394	2416558	4631562	598109	579462	522826	2780393	449171	444451	633362	939200	1994230	812709	738353	1425126	443548	2447648	2174614	868711	824754	868539	730215	1361244	55676760	1410311	1243406	1359605	3585638	3699763	1935982
69	3-methylhistidine	Amino Acid	Histidine Metabolism	15677	LC/MS Neg	100000042	906.3	168.078	368-16-1	64969	58494	C01152	HMDB00479	639147		1825083	329504	5675217	1772505	40852516	5817499	25530178	4928960	9308709		30326352	8086329	2187079	4647633	10387028	15641949		6473678	14637826	973011	2975883	14869433	1167806		6602296	688757		18565942	3165689	3042791	6683521	26605956	6701200	5708541
4151	3-methylxanthine	Xenobiotics	Xanthine Metabolism	32445	LC/MS Neg	100001108	1700	165.042	1076-22-8	70639	63805	C16357	HMDB01886	2904681	3619645	3211670	1144123	3171089	3162907	4988311	5707025	18419388	2349471	12185339	694767	2586794	16694896	1010778	7789304	3243843	10101761	2630929	361231	9657249	1178287	3067647	7463507	20659100	2146460	6406427	11365321	6737017	2510143	1813386	26970968	9975675	6204311	18414542	1668229
4138	3-phenylpropionate (hydrocinnamate)	Xenobiotics	Benzoate Metabolism	15749	LC/MS Neg	100000010	2860	149.061	501-52-0	107	10181339	C05629	HMDB00764	81025	3049133	4035803	2663719	5647148	4076384	3479876	3615964	3257271	1769786	4077073	1094388	6894764	4691065	1269486	6971971	2583007		840868	3517192	5469539	1026160	10281713	493515	10715829	3039601	4930655	2114405	741905	539648	140956	1829187	2471679	5336734	1403263	871561
412	3-sulfo-L-alanine	Amino Acid	Methionine, Cysteine, SAM and Taurine Metabolism	47089	LC/MS Polar	382	2890	167.997	498-40-8	72886	65718	C00506	HMDB02757	1013824	952865	2042526	701946	2683997	2750819	1130924	2153959	1841386	1260887	2097011	781373	541566	913875	377238	373629	742134	547477	118297	1512074	713664	3279634	1493207	746159	633204	1065310	1331388	1482825	61529	616008	1410347	1090601	2324854	1396162	387738	839571
3848	3-ureidopropionate	Nucleotide	Pyrimidine Metabolism, Uracil containing	3155	LC/MS Pos Early	1053	875	133.061	462-88-4	111	109	C02642	HMDB00026	920241	3105810	732887	1932274	864981	1188995	1397072	1397958	546163	1218738	1968474	2261709	3463121	2549811	2299778	4440762	1846137	1079451	2259015	861567	2048258	1235837	1094911	1336614	2343832	2403518	2828431	1872601	1762977	2953255	858848	2118975	1108040	1948760	904068	936937
3158	3b-hydroxy-5-cholenoic acid	Lipid	Secondary Bile Acid Metabolism	43507	LC/MS Neg	100004182	5205	373.275	5255-17-4	92997	83950		HMDB00308	70435				82548	64179	115801	156011	103308		116718	80202	43251		40920	84592	55180				102351	105905			114190	93235	58400	203756			86364		209998	67817
2885	3beta,7alpha-dihydroxy-5-cholestenoate	Lipid	Sterol	36803	LC/MS Neg	100001611	5275	431.317	115538-84-6	3081084	2338764	C17335		3182098	2412373	1711746	2496297	1759652	2067142	2400170	3230156	3744597	1873202	6288485	3455024	3023192	1740312	3584349	1936800	3315504	3022626	2194230	2887785	4433291	3753250	1844041	2220004	3092478	2189650	3319603	1999093	4198679	2321477	2187058	2993924	3364245	2402154	3928677	1867609
2886	3beta-hydroxy-5-cholestenoate	Lipid	Sterol	54805	LC/MS Neg	100006370	5398	415.322	6561-58-6	165511		C17333		10727263	6073252	2232506	2408899	3272033	4063934	3416100	11292124	6063549	4666606	12802418	5498369	3131466	3952996	6123359	3664172	4466284	6136441	3661148	6678239	6254780	3418748	3478606	4856525	6094695	6351721	8061648	3385188	4256994	3559787	4231943	4893018	8261226	5570702	7656599	3989303
484	4-acetamidobutanoate	Amino Acid	Polyamine Metabolism	1558	LC/MS Pos Early	1113	1350	146.081	3025-96-5	18189	17180	C02946	HMDB03681	3577490	5158927	3501244	2997769	2811675	3248703	4566437	2515140	3954545	2369545	2556949	4581135	5269582	8056042	2799195	4477818	2827764	10557489	2696378	2898133	6410344	2191922	3162378	5992748	2620800	2039745	2470625	2709586	2512787	42650016	2935669	3688222	3199321	3965154	9769800	3783753
4749	4-acetamidophenol	Xenobiotics	Drug - Analgesics, Anesthetics	12032	LC/MS Neg	1383	2173.7	150.056	103-90-2	1983	1906	C06804	HMDB01859	4009403		3790815	2906622	5271438			5596127	6852577				5364440	1175005		2292265			1281285	1521156	508511		2928495	11112268				148046		625021	5017730	350501			993103
4752	4-acetamidophenylglucuronide	Xenobiotics	Drug - Analgesics, Anesthetics	15736	LC/MS Neg	100000043	1400	326.088	120595-80-4	83944	3239926		HMDB10316																							83539					41329				305851			109139	72237
4303	4-acetylcatechol sulfate (1)	Xenobiotics	Food Component/Plant	62798	LC/MS Neg	100020853	1774	230.997								2089586	576640	1933804	193676	97324		746523	45513	66535	1128902	1034554	1961636	29137	295982	480394	215225		2031533	3394004		142184	2162675	5194698	1243385	632639	119322		5749809	330000	33356	118628			25323
4304	4-acetylcatechol sulfate (2)	Xenobiotics	Food Component/Plant	62799	LC/MS Neg	100020854	2193	230.997								662464	152698	427334				69693			280281	262186	404933		42108	131801			668122	869110			409288	1472819	353876	184014			226334	61984
4094	4-acetylphenol sulfate	Xenobiotics	Benzoate Metabolism	44620	LC/MS Neg	100000711	2375	215.002		4684006	3872009			57103		375584		686701	109857	90232		199723	91340		245111	212583	277280		142147	47676	141769	158977	207131	321627	49011	122425	417620	601980	171003	92899	37884	147521	580201	187837	134336	42140	69705	82970	104506
4085	4-allylcatechol sulfate	Xenobiotics	Benzoate Metabolism	63597	LC/MS Neg	100020578	3571	229.018						561614	245514	5677836	390666	1939316	1855497	1672850	657249	803011	595943	245797	208902	1246900	1414032	891237	225415	538133	852527	2328301	321580	1609387	529265	4515232	1817672	4651730	902826	4653416	906646	459008	2009676	406666	2994733	1701313	1278334	790273	3433093
4553	4-allylphenol sulfate	Xenobiotics	Food Component/Plant	37181	LC/MS Neg	100001868	3805	213.023						1618132	415531	6957702	2216692	4977010	2002405	13837439	1867963	1666180	1288083	7197979	951130	10382149	13007947	918358	4170765	1420280	5045945	4821715	2330765	2036838	1550603	1723139	4236433	6252913	1265370	1602855	11047699	1153402	1423894	4459826	427507	5755889	2804227	1136082	2146293
2896	4-cholesten-3-one	Lipid	Sterol	38125	LC/MS Pos Late	100002227	2520	385.346	601-57-0	91477	427	C00599	HMDB00921	543787	742121	411613	1049777	595590	348318	630389	532337	363556	415473	505130	395727	307098	555139	427886	527918	371190	264100	390325	596854	362853	454402	340839	268263	427700	381136	513632	146963	167282	430790	318581	404391	248871	265831	267651	397892
4083	4-ethylcatechol sulfate	Xenobiotics	Benzoate Metabolism	63072	LC/MS Neg	100020536	3379	217.018							196918	14656878	6688612	13414305	8888742	2178580	2472161	6640607	1877938	1903063	13270748	8458112	8685721	672976	3602006	5559627	1580418	1801829	14473960	19868272	836221	1485684	18302632	15374766	9473609	2582540	3551770	1342954	4613493	7300119	2065900	1181203	1463649	1230304	539812
4098	4-ethylphenylsulfate	Xenobiotics	Benzoate Metabolism	36099	LC/MS Neg	100001756	3580	201.023	123-07-9	20822574		C13637	HMDB62551	446912	111497	1372665	246200	968302	691207	1111666	366566	2947613	795353	432489	3713936	1128810	1802020	191453	671664	249854	2893813	3293304	2475328	1520257	557321	990135	2939293	812937	578250	1030837	588564	261292	884977	772726	239550	2696779	200043	814660	83652
486	4-guanidinobutanoate	Amino Acid	Guanidino and Acetamido Metabolism	15681	LC/MS Pos Early	100000096	2320	146.092	463-003;463-00-3	500	486	C01035	HMDB03464	501437	219136	1237551	1876236	4204624	852427	3473974	429418	1808051	1103483	432481	1500477	1124070	1585235	1080863	1786711	2247447	1373165	817228		1728180	310732	2935350	2764145	2133570	2062871	716587	962876	452538	2375803	1103115	374465	776707	1070298	1472820
5320	4-hydroxychlorothalonil	Xenobiotics	Chemical	48441	LC/MS Neg	100006082	4427	244.908	28343-61-5	34217	31530			2865178	3260480	5348231	4866969	1346985	5612381	3432628	5375465	5834234	4447316	4428851	7616005	2757496	7353507	2266154	3536509	3793931	6535369	3493388	5732323	3252489	3421633	5673186	8509597	4357977	4709699	2167099	2390535	4692238	3048810	2569877	3305351	5553324	1430744	7700142	3539186
4950	4-hydroxycoumarin	Xenobiotics	Drug - Cardiovascular	37445	LC/MS Neg	100002049	2470	161.024	1076-38-6	54682930	10254753	C20414				175006	260295	62112	475887	60556	175089	1444625		435504	148898			52803		56046		556725	82477	228284		56567		812559	86676		236983		256788		333751	678298	115502	782310	67766
48	4-hydroxyglutamate	Amino Acid	Glutamate Metabolism	40499	LC/MS Pos Early	100002544	1141	164.055	2485-33-8	439902	388936	C03079	HMDB01344	458227	187150	276268	59565	84794		126452		302523	503483			657869		86539	278833	240450		187556	42226	120599	155850	238643			71500				182871	301972		124031		165873
4053	4-hydroxyhippurate	Xenobiotics	Benzoate Metabolism	35527	LC/MS Neg	100001423	1475	194.046	2482-25-9	151012	133104		HMDB13678	1803228	969024	1839799	1197684	1591480	699735	1372053	1005522	1682723	3682222	1360256	1767453	4732045	4702189	679140	2383229	1015172	2204023	994672	1110995	2347633	397609	2480859	8532198	3449082	1174598	506266	2525302	1473878	81156648	3197996	2274335	1075288	1778257	6485421	1978932
149	4-hydroxyphenylacetate	Amino Acid	Phenylalanine Metabolism	541	LC/MS Neg	144	1361	151.04	156-38-7	127	3881560	C00642	HMDB00020	876324	528209	372064	339244	3346465	526667	2171138	309038	623770	682794	219227	1135710	754874	1222502		404288	538723	6590801	196186	276515	764164	140704	897387	1642168	481079	396809	302450	486784	186407	3248544	698826	1436599	314967	408005	1060856	757655
167	4-hydroxyphenylacetatoylcarnitine	Amino Acid	Tyrosine Metabolism	52932	LC/MS Pos Early	100006619	2730	296.149						9025722	3977600	3341771	4000091	4460065	3735284	3501053	3431236	4146223	4547241	3929124	3945607	3002872	4641333	4103152	3661561	4400389	6299569	4466844	4209684	4734218	4262330	4641202	4407493	3810879	3388446	3615232	4124335	3849716	3462913	3631475	3657332	9692009	5588165	4454229	3406794
1039	4-hydroxyphenylacetylglutamine	Peptide	Acetylated Peptides	55017	LC/MS Neg	100010850	1650	279.099						898379	202626	117653	197258	582335	328604	1657719	103081	182944	421446	43243	254948	531829	488750	94050	293736	78833	2703873	17673	74437	217413	49266	258869	1456447	374043	92207	106056	352140	132525	14296601	90047	1004324	80277	227063	1218185	462352
163	4-hydroxyphenylpyruvate	Amino Acid	Tyrosine Metabolism	1669	LC/MS Neg	1141	1690	179.035	156-39-8	979	954	C01179	HMDB00707	4206997	640126	2334258	2088700	1732125	1993045	2787058	1590537	1735860	2218151	681200	2831695	3529450	3719092	1278622	2978281	1982031	2684616	904491	1274118	3230180	1176975	3893016	3569750	2447306	1425075	1311547	1748921	2887544	3162541	3613287	1772955	1457865	2355479	2251586	1278802
175	4-methoxyphenol sulfate	Amino Acid	Tyrosine Metabolism	48457	LC/MS Neg	100006262	2412	203.002	3233-60-1					81131	362986	185458	254384	650222	234653	1004330	192737	316025	255515	339186	353875	1150673	724126	213627	176678	189493	1225800	211591	86313	685654	333642	811153	961260	716283	355507	337050	281137	130284	332394	301866	809127	237342	598496	599601	122780
296	4-methyl-2-oxopentanoate	Amino Acid	Leucine, Isoleucine and Valine Metabolism	22116	LC/MS Neg	100000551	2170	129.056	816-66-0	70	69	C00233	HMDB00695	233522176	67115496	129975800	73946296	81534056	131140752	111198296	112217344	137429728	259125104	103487152	77417088	152895088	122300824	143926336	71987072	151857776	95166800	85024912	131052184	104038176	177283072	113815248	107626296	108906184	73331312	110091064	141002720	61185024	70686992	127730488	40780456	141959280	187563392	172562464	66905872
4084	4-methylcatechol sulfate	Xenobiotics	Benzoate Metabolism	46146	LC/MS Neg	100004111	2665	203.002						25853960	3027232	64600968	11764624	14005742	10109841	15599796	17225282	17049424	9488305	17370718	87274496	11241474	55797024	10438935	8441725	5927194	2405054	18023380	17575776	7712932	16920744	11696223	83312752	25116986	54015380	8592808	15080715	3047265	55390384	15182414	18962478	9123415	13427326	18672804	24541412
4079	4-methylguaiacol sulfate	Xenobiotics	Benzoate Metabolism	48418	LC/MS Neg	100006105	2978	217.018	756760-43-7					306035	120651	1604132	146532	96052	92112	254539	275159	236196	188787	184884	2496625	300980	1503931	176198	72233	61581		429187	303158	162937	55746	201247	4134563	968886	846451	43477	246134		5828768	253148	291912	63950	143855	1240213	286003
1605	4-methylhexanoylglutamine	Lipid	Fatty Acid Metabolism (Acyl Glutamine)	62735	LC/MS Neg	100020631	3390	257.151						77726	95440	163314	245959	55285	271456	61726	122926		264470	170176	166597	361265	145136	224950			131437	174337	41124	274684	121806	124313	110987	122866	245452	97783	130358	254486	5376145	167306	1670794	82718	450188	1363891	344629
1641	4-methylnonanoylcarnitine	Lipid	Fatty Acid Metabolism (Acyl Carnitine, Medium Chain)	63612	LC/MS Neg	100021138	5194	376.234						717300	469384	258441	251201	222498	330500	340778	484753	549997	520232	419413	348938	675453	381606	438884		403807	245981	337055	390858	438247	299588	222030	342500	245209	381943	284905	554101	273099	1319053	117114	719898	1216837	749292	1108650	340651
4678	4-vinylguaiacol glucuronide	Xenobiotics	Food Component/Plant	63843	LC/MS Neg	100021209	3010	325.093								252327	109734	63927	31972			42909			444407		343054			28668			56109	404730			399888	204057	83488				1940317	38089
4582	4-vinylguaiacol sulfate	Xenobiotics	Food Component/Plant	48442	LC/MS Neg	100006126	3354	229.018								8545009	2254964	6504354	3181516	132637		1749294	395127		6956201	2206318	5562539		875012	2778591	461282	207168	788110	10111999		736716	8873934	5454149	6571044		411625		4010418	2036734	273284			68702
4100	4-vinylphenol sulfate	Xenobiotics	Benzoate Metabolism	36098	LC/MS Neg	100001755	3320	199.007	2628-17-3	6426766	4932200	C05627	HMDB62775	1104439	1452573	7402125	1921934	11118165	5490172	3353992	2310606	9390865	3483236	3042773	3684183	5138502	3655553	773895	1385594	2462857	10197930	4545979	2333552	7136544	2190780	3268582	10105735	9462721	4505588	2343259	2625197	1205483	9492444	6770436	11178600	5047002	2802355	4827162	1283249
3885	5,6-dihydrothymine	Nucleotide	Pyrimidine Metabolism, Thymine containing	1418	LC/MS Pos Early	158	1280	129.066	696-04-8	93556	84456	C00906	HMDB00079	1538836	1680581	1198012	1315242	1437546	865871	1999228	828077	1351997	1077826	1390738	2079240	2686564	3960301	1490934	2644800	1427346	1718973	1890869	1062297	1751191	1348013	1512060	1972716	2051282	1298158	1354486	2146825	2266082	2963391	771426	1265104	1635018	1918992	1588172	1615201
3832	5,6-dihydrouridine	Nucleotide	Pyrimidine Metabolism, Uracil containing	61833	LC/MS Neg	100001425	1119	245.078	5627-05-04	94312	85115			8189112	8481259	6866999	6547216	2487160	4326079	10594269	5289726	12159451	4659834	3328255	5432270	8032025	11137662	4444556	4534511	1826882	10907774		4960761	7836670	4002166	5842368	9361114	5214969	3565069	5053468	4101323	1595869	15872525	4817747	8345622	5686464	12485869	16384353	6798681
112	5-(galactosylhydroxy)-L-lysine	Amino Acid	Lysine Metabolism	43582	LC/MS Pos Early	100002462	2755	325.161	32448-36-5	123986				383389	876083	190647	339939		142348	300816	169636	320339	172229	95718	241636	731606	416867	170531	752701	123099	992210	289254	130986	541466	202325	185546	377999	141904	196346	92180	161702	152611	4090531	121846	338213	143901	614458	520227	372425
4153	5-acetylamino-6-amino-3-methyluracil	Xenobiotics	Xanthine Metabolism	34424	LC/MS Polar	100001403	1710	197.068	1196153-01-1	88299	79659	C16366	HMDB04400	2970474	10664662	15052895	769095	8192514	22515808	18274372	15546162	32267092	6637929	24162560	49240	316514	1592612	545054	4530551	6204149	200169	11554798	353955	3508939	1096283	8447795	3365023	13960404	9865774	3970918	1660012	6694776	48692932	5608549	4054578	23305716	2563537	20277888	4290019
4154	5-acetylamino-6-formylamino-3-methyluracil	Xenobiotics	Xanthine Metabolism	34401	LC/MS Polar	100001402	1424	225.063	85438-96-6	108214	97287	C16365	HMDB11105		468804	1709982	724816	1204786	2959417	2311435	816405	3292000	1415976	2544430	248269	312114	673327	168728	694305	2256359	294600	935192	368089	766595	376022	1089923	575186	1240576	650588	829027	689723	876052	1050917	432827	370415	2732673	413677	1952786
1336	5-dodecenoate (12:1n7)	Lipid	Medium Chain Fatty Acid	33968	LC/MS Neg	100001232	5224	197.155	2430-94-6	5312378	4471803		HMDB00529	9277106	11465111	4792842	24148192	3387414	24489934	16773012	7144697	5466929	11549355	16273534	4285255	13023095	8421395	21117716	11924516	10485559	10289500	20192560	5804185	1601812	8133632	12656532	5356954	2795487	10355834	7784945	6118436	9027190	21163040	6125244	20909040	9187184	23056690	30959296	15840232
1661	5-dodecenoylcarnitine (C12:1)	Lipid	Fatty Acid Metabolism (Acyl Carnitine, Monounsaturated)	61769	LC/MS Pos Late	100016069	1135	342.264					HMDB13326	8599379	7691110	2023938	4904174	1872231	5468399	9687901	3499794	3812733	5744277	8466375	3631230	13788203	6793362	9329196	5316764	6037891	7516896	7793300	4515313	5892938	6149038	2070944	7824251	2533365	4813915	6247256	8468655	5468471	33777448	2413562	7464042	8480979	16738199	24715040	9113920
1880	5-HETE	Lipid	Eicosanoid	37372	LC/MS Neg	100002137	5382	319.228	73307-52-5	5280733	8038582	C04805	HMDB11134	224479	137867	125483			450318	412407	154571	206062	389379	304507		776283	501084	387293		426894	144472	255171			298848				259178	199487	194320	136440	236529			373054		299249	199729
5355	5-hydroxy-2-methylpyridine sulfate	Xenobiotics	Chemical	63230	LC/MS Neg	100020973	2074	188.002						38377		4393840	765188	2824846	625862			1096452	146040		2394671	3033396	1171539		475324	1194332	92077		6386897	2673037		51095	3206601	6998122	3921654		115797		1982503	764323
1756	5-hydroxyhexanoate	Lipid	Fatty Acid, Monohydroxy	31938	LC/MS Neg	100001148	1267	131.071	44843-89-2	170748	149280		HMDB00525		240721	540035	993862	703991	388167		222256	1064304			537309	394723	417538	490814	567806		316666		179579	409394		264171		544394	336183	337037		551396	1099574	430492	722694		582954	989038
111	5-hydroxylysine	Amino Acid	Lysine Metabolism	15685	LC/MS Pos Early	100000054	2790	163.108	13204-98-3	1029	1002	C16741	HMDB00450	2314420	2860498	1227709	1020675	756485	804668	1809337	1100815	1037371	2474499	751320	680759	1658037	775174	840768	2822593	1512862	2191386	1175270	1358847	1271942	985896	1082585	762299	1147884	1114892	1033412	836023	844375	1408605	3253559	893944	521196	1176824	948263	1325532
4295	5-hydroxymethyl-2-furoylcarnitine*	Xenobiotics	Food Component/Plant	62871	LC/MS Pos Early	100021012	2471	286.129								1390955		755495		655688		1810007	3911095			2572160			273253		361860		528244			1805613	979954				872719	882780	3587115			236995		1605236
480	5-methylthioadenosine (MTA)	Amino Acid	Polyamine Metabolism	1419	LC/MS Pos Early	212	2752	298.097	2457-80-9	439176	388321	C00170	HMDB01173	839415	551049	778953	585991	637024	489486	628384	479364	724740	809259	348288	829103	1050701	596446	490111	578702	512716	1022366	428248	447102	632605	359333	764910	903370	537504	341822	422867	460353	511334	2069113	535267	451786	603457	449212	612168	630793
383	5-methylthioribose**	Amino Acid	Methionine, Cysteine, SAM and Taurine Metabolism	62100	LC/MS Pos Early	100002103	790	181.053	23656-67-9	494	480		HMDB01087	1599105	2619998	2238284	1762168	1467022	1427428	2161221	1140612	2025907	1644259	1031940	1103827	2454980	1710031	1522476	1293662	1222254	558964	1590563	1378429	1849798	1670768	1742187	1825584	1763968	1132632	1633127	1112429	1311865	8070563	1064499	1372126	1956934	2230909	2481641	1053970
3834	5-methyluridine (ribothymidine)	Nucleotide	Pyrimidine Metabolism, Uracil containing	35136	LC/MS Neg	100001446	1778.1	257.078	1463-10-1	445408	393058		HMDB00884	1381522	682524	783735	750488	830851	1215601	865832	839205	1242518	785120	764313	718944	743336	908290	754546	567575	745021	839846	748080	589068	983589	793674	569629	873175	745254	638147	701342	748908	497340	755666	843069	884907	824614	757480	879605	961568
499	5-oxoproline	Amino Acid	Glutathione Metabolism	1494	LC/MS Neg	1021	738.5	128.035	98-79-3	7405	7127	C01879	HMDB00267	38950140	32414598	29329276	33860384	33337284	34998752	35463820	30769880	31963120	34142936	29890600	29416576	40082576	47678936	33589972	24839014	35995508	39123424	28958404	24529348	32137666	35634920	26935366	25532626	41947484	36010572	40186256	44283372	30678542	47886012	62096532	33750084	25294772	34456776	42778332	32053612
3039	5alpha-androstan-3alpha,17beta-diol disulfate	Lipid	Androgenic Steroids	37184	LC/MS Neg	100002017	4275	225.07						1547443		170595		115419				579714	247998	31646	696125	92408	70914	141548		474759	144962	635357			141569	716729	182888	720380	235404	211872	1941646	129267	393633	68631	61257	77311		278213
3037	5alpha-androstan-3alpha,17beta-diol monosulfate (1)	Lipid	Androgenic Steroids	37186	LC/MS Neg	100002018	4925	371.19						49336		606640		62284				451660	238784	205244	65739			65877		131912		39806				65368	340035	88347	45767	102017	231858		54586	89327		143542
3038	5alpha-androstan-3alpha,17beta-diol monosulfate (2)	Lipid	Androgenic Steroids	37185	LC/MS Neg	100006005	5080	371.19						1937244		423140		2207984				1282367	721510		932256			138573		540942		422218			604112	935304	1021453	447906	197677		1766710							362131
3048	5alpha-androstan-3beta,17alpha-diol disulfate	Lipid	Androgenic Steroids	37187	LC/MS Neg	100002021	4215	225.07						98425		444678	215311	363246				3872818	356691	165534	942537		52715	145265	1378765	328927		233916	66165	382826	57951	1826033		842988	107759	48464	383160		516905	26559		257094	43972		206211
3045	5alpha-androstan-3beta,17beta-diol disulfate	Lipid	Androgenic Steroids	37190	LC/MS Neg	100001987	3880	225.07	571-20-0	242332		C12525	HMDB00493	9003439	337514	11202103	592661	3867553	174087	317992	446191	16161842	11602822	1675061	6054740	1456822	1216358	1930760	788369	7050508	2529474	4313718	1019319	673281	2515434	5309388	4716547	5451289	3882455	11112554	23627924	411944	7445377	1913348	413009	2988140	772532	625143	2613269
3044	5alpha-androstan-3beta,17beta-diol monosulfate (2)	Lipid	Androgenic Steroids	37192	LC/MS Neg	100002024	4685	371.19								341109		58619				300452	151958	69651						45746							251447			24310			30274	40811		61863
2956	5alpha-pregnan-3beta,20alpha-diol disulfate	Lipid	Progestin Steroids	37198	LC/MS Neg	100001988	3962	239.085						1126026	3198235	1076606	630836	482987	836325	2156306	848039	3397530	920316	999093	1906035	6066026	3855560	980214	887512	1454614	1200257	3174452	987061	1492029	682967	1284030	921462	1665060	965151	1170786	2949703	829104	6110154	1114025		3063388	3249881	205251	1340458
2950	5alpha-pregnan-3beta,20alpha-diol monosulfate (2)	Lipid	Progestin Steroids	37200	LC/MS Neg	100002014	5060	399.221						77291	216679	357271	96113	401538	274242	182522	161518	769998	188350	340126	122431	372410	250957	162465		193535		146583	173396	329932	178077	154051	329111	86077	116357		110454		236953	161137		797564	1025792		168991
2947	5alpha-pregnan-3beta,20beta-diol monosulfate (1)	Lipid	Progestin Steroids	37196	LC/MS Neg	100002009	5180	399.221						230960	400019	242837	165884	318170	413627	589057	368509	604107	397318	349486	198632	204907	636517	376246		253949		287533	331905	467878	107143	295224	205563	235713	158516	196637	294445		232170	427800		1085350	1571896	45821	209648
2957	5alpha-pregnan-diol disulfate	Lipid	Progestin Steroids	46172	LC/MS Neg	100002015	4310	239.085		5127902	4302261			111112	279869					85870		105145	64833		50704	359459	562396	105158		131453		225141		108480				98916		55463	214659		415281	76795		309068	124427
286	6-bromotryptophan	Amino Acid	Tryptophan Metabolism	62503	LC/MS Neg	100020414	3565	280.993						511276	110961	209086	195561	236370	330690	332442	429887	508350	217933	230258	457175	606560	559967	413422	253671	624540	516185	224791	244852	384756	407834	320814	188995	589864	302092	392917	421849	129950		354988	236008	428350	237326	630982	271509
5338	6-hydroxyindole sulfate	Xenobiotics	Chemical	48698	LC/MS Neg	100006260	2498	212.002		122198196				1402394	599578	925785	868422	1213668	1149174	2740404	1158831	2513461	1740237	1052543	515504	1629514	1528025	527209	761682	1215019	5222617	457295	1488280	1346842	1227104	2006831	1434920	1938954	838377	619185	1922852	401268	10252846	2146082	2532910	582436	3158424	2372039	1535179
124	6-oxopiperidine-2-carboxylate	Amino Acid	Lysine Metabolism	43231	LC/MS Neg	100004499	965	142.051	34622-39-4	3014237	2282737		HMDB61705	1538633	72209	755875	797042	846393	1145449	768468		1449792		530687	868991	800033			1654671	669504	2340445				728040	1089224	213011	1270347	1196308	533606			1394397	1514825			950477	1254948
2883	7-alpha-hydroxy-3-oxo-4-cholestenoate (7-Hoca)	Lipid	Sterol	36776	LC/MS Neg	100001609	5288.1	429.301	115538-85-7	3081085	2338765	C17337	HMDB12458	7774870	5572853	2746066	3901692	4266221	4379428	6169358	4859579	5004643	5990775	4513160	8945497	6870252	8932160	6213710	5441387	6996041	3746780	5761925	3300407	5204219	4671364	6271687	3718435	8086183	5277656	5179299	4119063	4376855	4110734	4696678	4228643	6655981	4771985	4860859	2756375
3798	7-methylguanine	Nucleotide	Purine Metabolism, Guanine containing	35114	LC/MS Pos Early	100001456	2175	166.072	578-76-7	11361	10883	C02242	HMDB00897	2501098	4742008	3111440	2698010	2661470	2782948	3547982	2743357	3557977	3826956	1977784	3482205	4568428	4708155	2855936	3891046	2626191	3292554	3247455	2014147	3817969	2004631	2381093	2586123	4838885	2504306	2570289	2874502	3590649	4517223	2466740	7848360	3811105	4039354	4682115	3906650
4145	7-methylurate	Xenobiotics	Xanthine Metabolism	39598	LC/MS Pos Early	100002241	1321	183.051	612-37-3	69160	62375	C16355	HMDB11107	194567	523496	125454	234071	106233	202069	392003	486341	764551		633137	178214	242680	804261	107914	99967	206119	1344702	285896	126978	1208983	138445		758435	1108127	172187	359603	176405	670977	2665911	177749	924934	426743	280114	936769	370317
4152	7-methylxanthine	Xenobiotics	Xanthine Metabolism	34390	LC/MS Pos Early	100001396	1350	167.056	552-62-5	68374	61660	C16353	HMDB01991	437032	734547	1100419	232248	1843209	710057	1174659	1263241	4639356	946274	4840245	210630	663312	2180751	225345	1496430	1065929	5504476	1283220	56601	4442564	555745	2984530	2086621	4397696	1038625	1719843	2814056	2880701	686201	322870	2353426	2042564	802802	1536196	255345
1761	8-hydroxyoctanoate	Lipid	Fatty Acid, Monohydroxy	21239	LC/MS Neg	100000956	2300	159.103	764-89-6	69820	63018		HMDB61914	291429	302664	220030	291277	379514	479532	257853	286515	386964	430408	313453	248635	297643	558574	349197	303426	502248	272434	179829	412572	224561	429993	269550	271494	471332	266497	274691	319206	237826	234152	292818	371207	301955	386390	303972
251	8-methoxykynurenate	Amino Acid	Tryptophan Metabolism	62955	LC/MS Pos Early	100020360	2574	220.06	2929-14-8	76230	68710	C05830	HMDB60426	336072	207371		202946	80342	205520			67850	146920		108233	318345	85296			73650	641568			72524		96678	468808	262867					28864052		119064	65958		320944
1782	9-hydroxystearate	Lipid	Fatty Acid, Monohydroxy	47120	LC/MS Neg	100005834	5384	299.259	25498-28-6	9570127	7844595		HMDB61661	1593970	844277		14435413	1240318		5385011	2214186	1855256	5072219	3842864	2173637	4195914	2035570	4454434	3042257	2344394	1943459	9920911	1427580	1171576	1666279	8805396			3780843	2746803	2130379	3364907	4192353	3642522	4636564	1594976	2992477	5457283	2147777
4512	acesulfame	Xenobiotics	Food Component/Plant	48569	LC/MS Neg	100006203	1581	161.987	55589-62-3	36573	33607		HMDB33585							8726686		28297	647033	4961223		850698	22075616		16806780			10579260				103998	62468832						412550	8894541					3070020
1706	acetoacetate	Lipid	Ketone Bodies	33963	LC/MS Pos Early	1218	1062	103.039	3483-11-02	96	94	C00164	HMDB00060	1548961	5186526	694846	572653	1275374	2858163	252472	268588	576205	1985253	1944497	318759	731148		3649521	451909	880968	1372817	4600221	2317618	276405	3401390	521384	535520	480938	1679936	361109	401296	1329370	13351390	430136	2178763	2782010	3715029	3747985	3899819
1632	acetylcarnitine (C2)	Lipid	Fatty Acid Metabolism (Acyl Carnitine, Short Chain)	32198	LC/MS Pos Early	100000802	2282	204.123	5080-50-2	1	5406074	C02571	HMDB00201	564224704	113510864	557844544	174707136	362404064	253451888	196032224	155396160	664259584	955656320	126452296	179342416	596628544	39936920	287373088	415041472	233998352	510454592	235462176	547526592	319671712	178719760	486619712	202303120	118474768	67185536	85027344	191699984	325622528	220304688	132898040	45465208	519764672	209069344	575298176	111141528
476	acisoga	Amino Acid	Polyamine Metabolism	43258	LC/MS Neg	100004541	2297	183.114	106692-36-8	129397	114601			496424	269291	309673	151232	201379	105944	348072	233934	391899	24924	245859	107558	914035	332345	195340	94756	427383	898860	142011	164409	383701	402820	227828	412323	211068	170811	131877	254217	108932	649671	303983	630395	240558	718120	176195	312794
1283	aconitate [cis or trans]	Energy	TCA Cycle	46173	LC/MS Neg	100001359	580	173.009						32726732	39936820	32916438	31824250	33755160	24430056	30949530	22871330	35336104	25325108	28431608	29149340	53646296	46017776	30259132	28860990	28144544	38449800	25341552	21653040	55609552	22550514	21020544	31744972	38741788	22994346	19578184	18800000	34128240	128896880	30646132	20375428	24876832	34443636	37753244	22414988
3761	adenine	Nucleotide	Purine Metabolism, Adenine containing	554	LC/MS Pos Early	880	2221	136.062	73-24-5	190	185	C00147	HMDB00034	772634	2126096	252128	1449847	290825	860141	992319	1106602	283874	321906	1187781	1296773	309969	1683170	910291	466642	1341338	1310886	1195818	271463	985423	1381328	347308	2058809	1114470	1534742	1630689	413120	534969	2480943	533629	649626	375766	1659297		846461
1487	adipate (C6-DC)	Lipid	Fatty Acid, Dicarboxylate	21134	LC/MS Polar	100000863	3000	145.051	124-04-9	196	191	C06104	HMDB00448	563558	1205017	467826	1157223	318817	315293	403100	450520	290681	672384	610185	567025	1050865	1766228	556582	505463	349440	768149	390109	541458	498901	415386	785432	877275	676799	522957	470395	440489	427855	5361975	545234	941863	483467	1035637	1682654	396632
1683	adipoylcarnitine (C6-DC)	Lipid	Fatty Acid Metabolism (Acyl Carnitine, Dicarboxylate)	52988	LC/MS Pos Early	100006614	2570	290.16		71296139	28540385		HMDB61677	1311703	1033825	697053	823665	784497	127159	567721	458579	2008813	931503	502156	1373599	1799536	1117104	816495	1527463	561874	428214	532313	1403915	1156887	284544	1425344	780880	694854	830630	431607	597557	785940	18353052	714639	737489	572213	1250596	5732272	1216788
1400	adrenate (22:4n6)	Lipid	Long Chain Polyunsaturated Fatty Acid (n3 and n6)	32980	LC/MS Neg	100001193	5678	331.264	2091-25-0	5497181	4445971	C16527	HMDB02226	106552760	126285208	15927574	57209936	27812792	55122400	64944884	42285228	38528428	76861496	68911544	20904550	89543232	60637984	94576920	53820320	58689312	86608320	60566452	24536964	11560749	73488480	24772544	54004912	17094226	42792416	57580980	54139272	55841384	80171656	14088501	41754252	57723320	50897584	107071848	96557272
1678	adrenoylcarnitine (C22:4)*	Lipid	Fatty Acid Metabolism (Acyl Carnitine, Polyunsaturated)	57528	LC/MS Pos Late	100015850	1415	476.373						246221	348601		178583	143474	160354	221013	173151	222603	398265	246138	353321	580629	345016	289207	360446	253011	232594	412569		243663	145993	245626	205514	127742	174028	195863	160942	251773	161698		143917	216769	200970	206691	360689
28	alanine	Amino Acid	Alanine and Aspartate Metabolism	1126	LC/MS Pos Early	811	1700	90.055	56-41-7	5950	5735	C00041	HMDB00161	1133948032	627251584	1112637568	1038597952	893921536	589664128	978499328	749633920	753404672	1021755264	626826112	915494656	964551552	900124544	739705984	527904512	1055396992	566043904	533297184	675263424	1033583296	705438080	1024463104	776376000	956919616	592735616	673927552	927526528	596356992	610416576	1064747200	510835648	726491776	638867520	753712320	545105408
3747	allantoin	Nucleotide	Purine Metabolism, (Hypo)Xanthine/Inosine containing	1107	LC/MS Polar	1002	1672	157.037	97-59-6	204	199	C02350	HMDB00462	5827527	4280634	6986388	1256115	7213414	3106538	6133643	3214684	7664288	3924249	3436343	1128134	3445281	1570214	1945443	5420603	2441296	2044306	5543514	1349837	2459423	2250795	5529877	3074712	5113576	4642120	1765943	1620569	1518030	19693636	5746446	4840675	2811356	10098260	8136431	4057419
300	alpha-hydroxyisocaproate	Amino Acid	Leucine, Isoleucine and Valine Metabolism	22132	LC/MS Neg	100000706	1840	131.071	10303-64-7	83697	75520	C03264	HMDB00746	3105905	515598	1060881	1231336	713833	831898	1781153	775621	1039019	2792272	864996	2487399	1014086	1392312	1748900	932817	1514779	1227272	1145779	1230327	1429204	1804123	1242836	1158891	1731519	1689983	980967	1280221	276765	1214518	1885213	536165	1203534	1874370	2913612	782471
361	alpha-hydroxyisovalerate	Amino Acid	Leucine, Isoleucine and Valine Metabolism	46537	LC/MS Polar	100001300	1052	117.056	600-37-3	99823	90190		HMDB00407	79531216	77036688	59471440	108390128	49893712	28784614	60445056	33266446	38135880	378796896	32623224	76269944	157594896	74836200	57976796	125837328	45815456	135346272	40416560	34407808	38091028	45641544	47746172	36741916	30235418	40046956	37315256	35406264	36102048	66620144	64896712	49017800	47709668	92007992	104898392	61457860
4940	alpha-hydroxymetoprolol	Xenobiotics	Drug - Cardiovascular	54738	LC/MS Pos Early	100006385	2900	284.186	56392-16-6	114962	102899		HMDB60994				6684693	14009085	22903438	16464697		16510406	1622507																		6381282							26770920
390	alpha-ketobutyrate	Amino Acid	Methionine, Cysteine, SAM and Taurine Metabolism	4968	LC/MS Polar	796	940	101.024	600-18-0	58	2829426	C00109	HMDB00005	11112534	6546006	2217771	3472925	485633	2892081	2293431	869750	1961618	4547469	1879910	1278852	3454542	2051498	2269998	1560850	1971828	3755283	1755120	3701704	1105181	2469901	1240967	1252988	749531	1300732	456080	1284973	3235722	3093658	2313954	1203454	680826	2514154	3761282	1730441
44	alpha-ketoglutaramate*	Amino Acid	Glutamate Metabolism	62101	LC/MS Polar	100002397	1916	144.03	18465-19-5	48				5830731	3519232	6195871	5146474	6223923	3701713	5363793	4159044	7951175	5085298	4334354	4144393	7233139	9000240	3339867	3509349	3136248	4814116	3303385	4163704	4807614	3673702	5515003	6429026	4552626	2362892	2891478	3691698	3944878	40426140	4732779	6530212	4256963	4779911	8448978	4210951
1287	alpha-ketoglutarate	Energy	TCA Cycle	528	LC/MS Polar	93	2700	145.014	305-72-6;328-50-7;22202-68-2	51	50	C00026	HMDB00208	134251152	106049112	85337824	152987360	51683236	89674856	159439024	72232240	91074232	156509280	83756488	170246944	389491008	366427328	131950080	267742992	129057488	137853376	92788960	106118728	142863616	112047464	97990568	230100288	145418656	76307808	94514328	99354504	134113608	236913008	111658720	70634240	62509324	130320016	142266640	95331040
3958	alpha-tocopherol	Cofactors and Vitamins	Tocopherol Metabolism	1561	LC/MS Pos Late	1105	2522	430.378	59-02-9;10191-41-0	14985	14265	C02477	HMDB01893	433684288	455285312	376565888	391238720	438853152	530063360	425801856	443341024	407408512	449846816	457640736	388449152	350731840	454075648	397630496	306484096	444910080	282304064	390664800	420033440	459879456	478884192	325717248	417354176	404287360	365038368	549476992	335490784	351624256	327526816	368517088	424165536	385563488	403894240	452374976	398572384
3052	andro steroid monosulfate C19H28O6S (1)*	Lipid	Androgenic Steroids	32827	LC/MS Neg	100002152	3871	383.153				C04555	HMDB02759		1434903	124647	106374	41658	207193	2037922	131332	324433	170615	635082	40064	54907	764306	232447	337427	182038	1104742	1324873	50144	482894	1048467	674193	124143		125615	24750	119247	69697	228573	253830	228281	135895	455382	303345	766707
3027	androstenediol (3alpha, 17alpha) monosulfate (2)	Lipid	Androgenic Steroids	37207	LC/MS Neg	100002026	4712	369.174										215612		109610																											266381
3028	androstenediol (3alpha, 17alpha) monosulfate (3)	Lipid	Androgenic Steroids	37209	LC/MS Neg	100002027	5180	369.174						779445	269053	3994184	205789	1118814	305890	378783	530843	4584712	3001901	1260602	1254612	243908	276391	1180481	332037	1484347	1641800	1735956	1245860	1306924	469824	1384806	635358	1506081	1399716	1535906	1440506		1407119	1756118	36917	2168459	1072274	86551	397789
3023	androstenediol (3beta,17beta) disulfate (1)	Lipid	Androgenic Steroids	37202	LC/MS Neg	100001992	3740	224.062		87120982		C04295	HMDB03818	6833481	33766576	36439040	7400767	8319204	4178621	27096634	8905989	60929832	64649740	32582732	15565610	8367017	21674476	29286734	19646698	47116340	214199136	63591840	7242298	14531792	27759370	45864952	50982196	10850775	9998872	74123040	91865608	1460581	67779800	24706386	3745700	13118792	24492880	4329450	29555430
3024	androstenediol (3beta,17beta) disulfate (2)	Lipid	Androgenic Steroids	37203	LC/MS Neg	100001994	4065	224.062		87120982		C04295	HMDB03818	4745358	15755718	9170588	3393964	5831155	2498227	26028042	2982537	13298622	9795769	8453225	6816455	9668754	14320925	7876878	4648023	12758888	15074942	22206504	2611904	7822958	7241710	10627099	5622413	4852483	3774426	4728927	11750345	3094658	21840736	7503266	1431923	8273865	13193270	3563872	10680203
3020	androstenediol (3beta,17beta) monosulfate (1)	Lipid	Androgenic Steroids	37211	LC/MS Neg	100002028	4535	369.174	521-17-5	13847309			HMDB03818	38594	142668	1644469	201734	738480	471718	693040	228340	1562775	1354772	2498579	313219		355371	717933	157303	557811	2270535	1345759	219185	405985	844457	568579	5123134	188283	231586	474928	704674		421220	902722	134187	340288	1249037	65540	566226
3021	androstenediol (3beta,17beta) monosulfate (2)	Lipid	Androgenic Steroids	37210	LC/MS Neg	100002029	4500	369.174							339654	261745	143082	204498		292720	122920	302846	451829	582232	69061	111195	181502	257989		305202	462756	314118	87765	175010	215858	271246	311031			275583	393402		176328	314707		163352	395274		235983
3004	androsterone glucuronide	Lipid	Androgenic Steroids	61846	LC/MS Neg	100002761	4953	465.249	1852-43-3	114833	102793	C11135	HMDB02829	75446		846859	75304	748952	127613	285286	116224	654839	493220	188517	193390	224733	195768	206990		199863	60392	313015		162804	265746	354826	694491	407769	73179	45953	266702		6334812	198839	328783	1814537	512255	222596	356480
3014	androsterone sulfate	Lipid	Androgenic Steroids	31591	LC/MS Neg	100001073	5022	369.174	2479-86-9	159663	19988780		HMDB02759	1838024	347620	19557512	1278646	4332304	701402	1073211	1920113	22586320	10226501	6349808	3412368	1054280	1568597	4432883	725355	9567323	3311205	3248127	4337371	3810270	890071	3828217	906447	6910944	2773944	5312377	3743200	219862	4146138	7276576	339829	9290603	4154120	141885	1590122
247	anthranilate	Amino Acid	Tryptophan Metabolism	4970	LC/MS Pos Early	1258	2606	138.055	118-92-3	227	222	C00108	HMDB01123	190737	238304		146236	130197	361533	429521	592701			329128	499889	207763	655300		443635	652095	468063		248125	295691	434336	258074	338591	507988	1219689	261088	628154	156901	782702	381100	693014	317170	705338	362701
1119	arabinose	Carbohydrate	Pentose Metabolism	575	LC/MS Polar	828	1804.5	195.051	28697-53-2	66308	59687	C00216	HMDB00646	1082412	810035	1236192	826811	914194		1080878	439095	1069419	750658	604755	600556	2028552	992878	539918	790536	763997	1151352	485220	1200110	979621	219894	681465	664392		200643	573241	636389	618404	2657834	437095	821205	643265	897461	733624	751665
1127	arabitol/xylitol	Carbohydrate	Pentose Metabolism	48885	LC/MS Polar	100006430	1932.4	151.061		6912		C01904		2298086	2396108	2788695	2704448	2385602	2920334	4814991	1877779	3367607	2184416	1970098	2031508	5642941	4065961	1815873	2325915	1553918	3985640	2786556	1420414	3981658	1672314	2262693	4113291	2675349	1896906	1749342	2251261	1944001	17362426	1607098	6324163	2522958	2610793	5754722	2622443
1133	arabonate/xylonate	Carbohydrate	Pentose Metabolism	48255	LC/MS Polar	100006115	2700	165.04						31513968	14885677	58136784	27507264	33142848	14790370	52383948	23552680	55163272	21411762	22814502	18576368	62598204	50323144	13243473	15792871	11240198	43296340	22498414	31680018	43196200	18816488	21485336	56824056	29535336	18296132	16860164	23302912	23358866	245817728	25445478	15468116	22369376	28790248	46397192	29161360
1398	arachidonate (20:4n6)	Lipid	Long Chain Polyunsaturated Fatty Acid (n3 and n6)	1110	LC/MS Neg	229	5535	303.233	506-32-1	444899	392692	C00219	HMDB01043	637679872	1167980160	159444448	453432672	380937280	587447936	490750784	519394080	380569152	457493344	623135744	401329408	519004544	381837312	569951488	356408672	538799296	534572896	406171424	340104032	223779936	779316736	488484960	459697376	429629376	685752832	696983168	485793216	383337120	397155936	419081568	423214752	531448192	450721952	551988352	868369152
1908	arachidonoyl ethanolamide	Lipid	Endocannabinoid	32463	LC/MS Pos Late	1488	1560	348.29	94421-68-8	5281969	4445241	C11695	HMDB04080	165871	248309	140213	141575	86317	167603	95971	112015	176379	136726	90707	237890	252759	135343	213976	109401	106651		233794	161725		264087	128027	195133	188535	82583	178669	62087	112975	237409	140509	130757	278436	78531	76717	74946
1673	arachidonoylcarnitine (C20:4)	Lipid	Fatty Acid Metabolism (Acyl Carnitine, Polyunsaturated)	57518	LC/MS Pos Late	100015837	1353	448.342						1697635	1391308	867023	1022670	1095131	1136137	1526139	1588390	1823043	2826898	1799607	2380135	2621022	1760577	2184886	1879403	2345179	1539576	2007528	1230234	1526333	1059129	1667362	1561310	1190358	1468947	1782372	1450496	1541929	809410	237794	1190431	2020764	1321226	1670458	1942800
1721	arachidonoylcholine	Lipid	Fatty Acid Metabolism (Acyl Choline)	53261	LC/MS Pos Late	100009332	1390	390.337						1080597	7691885	570717	1439219	9204608	4102095	3805531	4562564	3444717	2231863	1543072	1444434	631551	1212565	2272861	5601250	2916853	604630	2026820	2272284	2709345	2268489	3487481	442619	2778209	6014096	9706827	2091690	800493	237180	3437880	2820385	4295817	2600198	5569935	5939162
1649	arachidoylcarnitine (C20)*	Lipid	Fatty Acid Metabolism (Acyl Carnitine, Long Chain Saturated)	57513	LC/MS Pos Late	100015833	1512	456.405			28639199		HMDB06460	664091	696703	405195	541387	806944	424347	432631	930575	719856	765751	570557	726497	665790	1117257	754919	382125	575078	448188	414939	489530	1367448	561075	646056	632806	863283	616878	758090	489298	832568	638146	407407	915183	587811	499867	615120	631236
450	argininate*	Amino Acid	Urea cycle; Arginine and Proline Metabolism	57461	LC/MS Pos Early	100002769	2150	176.103	157-07-3	160437	140984		HMDB03148	1007127	470273	2776281	1440443	5095635	1219623	6202980	702718	3304757	1388664	1497001	1338258	1499973	747089	592036	1152526	966435	4117374	3204918	1007184	1250017	1929009	1126687	3171986	1385788	701001	1111925	3404168	322139	3851077	649801	405589	1073264	2030727	1512228	783396
414	arginine	Amino Acid	Urea cycle; Arginine and Proline Metabolism	1638	LC/MS Pos Early	231	2825	175.119	1119-34-2	232	227	C00062	HMDB00517	865795648	649028032	687493248	766679296	862211648	745373184	913443136	926013440	789841728	750742016	676087360	621457984	510268704	516777216	749278464	554797248	788377280	440752576	782812288	770336832	732465408	859608512	914923200	839851008	843636288	717121216	1078335488	859809024	647388160	696755200	767861056	308824000	727677760	720069760	654443264	826663680
3948	ascorbate (Vitamin C)	Cofactors and Vitamins	Ascorbate and Aldarate Metabolism	32354	LC/MS Pos Early	233	770	177.039	134-03-2	54670067	10189562	C00072	HMDB00044	3455160	69629	15087717	645476	14834190	950376		1816982	6313284	6883030	414353	861863	971683	703508		161146	594195			14245407	187646	2505118	5974012	1206818	354852	257745		1192628			6474548	522951	11604926	563062	40144	758996
3949	ascorbic acid 2-sulfate	Cofactors and Vitamins	Ascorbate and Aldarate Metabolism	63590	LC/MS Polar	100009329	3042	254.982		86484	77998			20740992	24974190	28627592	20637390	14002588	17063040	15183322	20529844	22622446	14187716	16731792	15945711	20676188	29406740	7812136	6585958	12926169	18724444	9644431	14509321	18703918	15637616	12334612	32900474	21372572	13287563	7903137	17580300	8279930	82859408	12301811	22172400	22180300	40521436	16704753	21110574
3950	ascorbic acid 3-sulfate*	Cofactors and Vitamins	Ascorbate and Aldarate Metabolism	63687	LC/MS Polar	100020409	2025	254.981		11425365	9600241			5430203	1409680	7764605	1396065	4685725	3136007	1801512	2201378	3621068	2663321	2880932	4759546	1869637	6620369	1537777	1257742	2788083	3440111	1276143	1367247	2954287	4369015	2250162	5128761	4984929	2050181	1796598	4458991	1718621	14411734	3374285	9603626	5266967	5892843	2453706	2809781
39	asparagine	Amino Acid	Alanine and Aspartate Metabolism	512	LC/MS Pos Early	917	1225	133.061	70-47-3	6267	6031	C00152	HMDB00168	167806208	160412672	168882624	161867136	151947552	146721600	154867424	176568816	149444480	154612000	145408272	155562080	149542704	164459584	180135248	161816048	184854960	129116624	146619376	158153360	185474112	163250048	166938592	159322256	203716704	130990072	168061072	220689072	136968848	141722032	177161376	126929816	164334352	194945808	124049216	160440976
35	aspartate	Amino Acid	Alanine and Aspartate Metabolism	443	LC/MS Pos Early	234	1165	134.045	56-84-8	5960	5745	C00049	HMDB00191	41816460	35098264	28684408	34028108	30733444	39645552	30496024	37488464	17840888	49777332	36526868	38184908	49950364	31012836	31831588	29867520	33512408	19269136	41865192	70588680	19241228	41449660	46129608	25375278	24317070	44436460	38488684	46815000	45722708	38038200	32330080	34685700	20815298	46709384	63187488	34246700
1501	azelate (C9-DC)	Lipid	Fatty Acid, Dicarboxylate	18362	LC/MS Neg	2029	1276	187.098	123-99-9	2266	2179	C08261	HMDB00784	1851259	1009665	1202134	2739303	1766810	2062815	1253660	1455178	3303133	1662566	2280519	2481696	1969758	2222571	1526504	1073667	3082588	1588708	2036054	1573889	1734923	4145595	3875158	4594467	2420726	2849168	1405642	1393267	1436962	2478814	1819948	1378180	1316965	3131692	2564530	1761620
2780	behenoyl dihydrosphingomyelin (d18:0/22:0)*	Lipid	Dihydrosphingomyelins	57331	LC/MS Pos Late	100009026	3150	789.684			24846880		HMDB12091	5166123	5273407	3375556	5818512	4046598	12940675	4523560	5612902	3892137	9546757	6015839	3492812	1584753	3074154	2536944	5069894	4727348	1379716	2802701	4270049	4530325	10265916	2512589	2228637	5280110	3861748	4040244	4123893	3404695	3681922	4762194	10417256	4565089	2559056	4527090	7801308
2786	behenoyl sphingomyelin (d18:1/22:0)*	Lipid	Sphingomyelins	48492	LC/MS Pos Late	100006294	3083	787.669			24846873		HMDB12103	238638880	183819104	190778880	334567488	289281792	395164032	249549392	359778496	209141888	271148800	282553376	244214912	102191048	237666912	181236480	130929816	186203280	108806872	183405712	232443712	253799520	362622880	133907088	234653888	221521264	239998640	274005152	187448432	165274880	153342112	229943360	304602720	175541008	172436272	212948704	253787344
1650	behenoylcarnitine (C22)*	Lipid	Fatty Acid Metabolism (Acyl Carnitine, Long Chain Saturated)	57514	LC/MS Pos Late	100015832	1561	484.436			28639204			240878	248991	243614	183291	248466	166740	167497	286409	260831	382735	258922	193184	220010	395265	175512	181487	198839	136032	133370	121310	434489	275718	125631	194305	262340	210136	331152	217745	286591	158799	204863	376945	217900	145180	308056	209218
4059	benzoate	Xenobiotics	Benzoate Metabolism	15778	LC/MS Neg	100000008	1750	121.029	65-85-0	243	238	C00180	HMDB01870	1427978	1331529	2506462	5133119	2201983	5375784	2152365	1626664	2017860	2042837	3039158	2550949	2088263	3096441	1661963	1973954	1478100	1578954	1827307	1459345	2191940	1234412	3114113	2951981	2202011	1919238	1995714	2075930	1859587	1961371	1899468	1672959	1722638	1300453	2164350	1318727
5137	bestatin	Xenobiotics	Drug - Other	1435	LC/MS Pos Early	868	3511	309.181	65391-42-6	72172	5291778	C00732																								122834
3849	beta-alanine	Nucleotide	Pyrimidine Metabolism, Uracil containing	55	LC/MS Pos Early	244	1905	90.055	56-41-7;107-95-9	239	234	C00099	HMDB00056	17602828	13052937	20724398	8893437	9020449	8096158	11144607	8178781	41039944	16723958	6814474	8815745	20509036	10852437	14568484	27435588	13203531	13397198	5603311	12195758	24396828	7616379	12256587	10641228	11720608	5080488	7532854	10216149	6482095	10695446	34042236	8459397	8298984	9983420	11185137	8626347
54	beta-citrylglutamate	Amino Acid	Glutamate Metabolism	54923	LC/MS Neg	100003271	530	320.062	73590-26-8	72715786	19992713	C20775		156181	394975	78065	97679	119581	40877	125876	113993	116113	87518	77464	90264	487129	251570	54908	261356	125563	503900	105535	72616	135308	122143	85331	192068	100745	196086	114874	55449	145625	1003187	82743	52291	36681	133188	114467	77842
4029	beta-cryptoxanthin	Cofactors and Vitamins	Vitamin A Metabolism	57591	LC/MS Pos Late	100001977	2560	552.433	472-70-8	6384256	4904571		HMDB33844	969788	439134	3225056	1501161	1079391	5110297		2438339	255036	421630	2734738	2059685	1182564	2638376	750321		6608510	1366528		3724542	3560365	2445534	1612235	2507085	1685473	3593043	1013049	989751	88309	449438	5283479	458319	7891933	1922673	359287	862987
313	beta-hydroxyisovalerate	Amino Acid	Leucine, Isoleucine and Valine Metabolism	12129	LC/MS Neg	1442	1027	117.056	625-08-1	69362	62571		HMDB00754	8451067	3592063	11898552	4909995	9900954	7326461	7897890	5512277	8235129	12151435	3173418	5963046	1365911	4984740	7512054	5554376	7148787	7906126	8230619	8290242	6478582	5842615	7794020	8550682	6169548	5645681	6024593	11113025	6380508	5915592	8551493	4621171	5876854	15248321	24100156	5000495
2897	beta-sitosterol	Lipid	Sterol	27414	LC/MS Pos Late	100001033	3054	397.383	83-46-5	222284	192962	C01753	HMDB00852					155092			162817		164641				178869		129156				613718	189317			438806	412720		279964	154273	459947		144487		263775
6	betaine	Amino Acid	Glycine, Serine and Threonine Metabolism	3141	LC/MS Pos Early	799	1064	118.086	107-43-7	247	24219951173	C00719	HMDB00043	600331264	675141632	725914624	749308800	1412256128	494480768	1040395264	798850432	803864768	975412736	725652928	1007717632	858759104	946680192	798003904	874662656	867897088	524928064	1035497152	836699392	832667136	667774912	869410240	665005312	1060352000	878951616	906340160	649876160	764742272	960982016	785050304	950004608	954639808	622463552	924725376	502969984
4291	betonicine	Xenobiotics	Food Component/Plant	38100	LC/MS Pos Early	100002153	1012	160.097	515-25-3	164642	144333	C08269	HMDB29412	192344	119094	1888751	465611	1083449	401435	948393	240326	365576	707693	243971	1560883	1475195		82727	381785	659698	494165	565904	384615	1619105		663863		868837	2083870	168736	392719		7375359		2497953	673080	1799333	1001842
4004	bilirubin (E,E)*	Cofactors and Vitamins	Hemoglobin and Porphyrin Metabolism	32586	LC/MS Pos Late	100001950	1045	585.271		5315454	4474753			4427436	2946235	2168820	3068197	1608654	1675556	2267447	3840609	3702167	2785962	3413270	4876305	5320154	2877170	7684322	2539331	6205615	4551760	5789159	7001080	2171277	2918015	2550639	1918383	8504204	2086800	2193188	1210481	4667305	2401561	2165125	2482322	6275565	3544115	3601377	1520267
4005	bilirubin (E,Z or Z,E)*	Cofactors and Vitamins	Hemoglobin and Porphyrin Metabolism	47886	LC/MS Pos Late	100001951	1265	585.271		5799469	4705847		HMDB00488	1288026	445663	441723	545143	557015	476303	730582	1199147	1101530	551385	693083	1433775	1528511	900225	1302708	829098	1957559	839644	825406	1923723	811039	585549	552482	476474	3630804	584720	677719	296507	604705	427019	580492	254485	1665454	426043	571838	258936
4003	bilirubin (Z,Z)	Cofactors and Vitamins	Hemoglobin and Porphyrin Metabolism	43807	LC/MS Pos Late	1090	1840	585.271	635-65-4	5280352	4444055	C00486	HMDB00054	107324432	54787092	51855972	53506216	53671076	46244356	73949208	93094488	106374312	53808520	70705792	107565560	146854912	80616152	134460128	70954832	160040640	97187064	85058392	151117680	78935704	68352088	65680680	57935512	263297328	63380948	75464304	39058396	79798736	50204292	57151456	43027072	154655504	56858720	74716320	36716652
4006	biliverdin	Cofactors and Vitamins	Hemoglobin and Porphyrin Metabolism	2137	LC/MS Pos Late	250	1016	583.255	55482-27-4;55482-27-4	5353439	10628548	C00500	HMDB01008	543921	388206	111395	570088	136477	239224	335419	460244	417017	268662	427992	436884	841784	343348	1203912	566868	958892	754289	1058777	653250	198665	362008	189276	173026	886004	215860	306416	68874	1333890	380344	148238	240865	680004	473818	497424	236525
1515	branched chain 14:0 dicarboxylic acid**	Lipid	Fatty Acid, Dicarboxylate	63191	LC/MS Neg	100021374	3849	257.176						160329		2931015	1211684	3891117	1626105	3024484	1563173	1684723	266025	1291446	4747701	863095	3728329	492051	1332646	1396675		1716506	1340881	1886127	916568	2533696	5390960	4457250	1416505	2564143	5766669	989159	653130	2846503	623999	919125	1429096	837261	155586
5447	branched-chain, straight-chain, or cyclopropyl 10:1 fatty acid (1)*	Partially Characterized Molecules	Partially Characterized Molecules	63615	LC/MS Neg	100021666	4805	169.123						1675014	865138	3408548	13983844	4703248	23652516	4286514	888287	1365977	4935277	3667720	3618789	5766235	1185319	5718136	3689678	4697593	4765751	9958674	2217670	1725066	1500113	10142559	2332034	3919476	12970041	4184518	2404029	3387742	3508378	6232033	5991146	1702599	5741156	7359414	1353389
5448	branched-chain, straight-chain, or cyclopropyl 10:1 fatty acid (2)*	Partially Characterized Molecules	Partially Characterized Molecules	63616	LC/MS Neg	100021667	4853	169.123						1286595	1458820	800126		339643	3512312	2585858	1079279	1811525	1741700	359496	623998	766922	511438	332722	353683	1150637	504087	704340	435835	1035820	1093660	304011		406854	1667551	234024		1539081	254162	1391975	321876	593803	1415443	188246	148559
5449	branched-chain, straight-chain, or cyclopropyl 12:1 fatty acid*	Partially Characterized Molecules	Partially Characterized Molecules	63683	LC/MS Neg	100021709	5261	197.155						12475737	15606965	3114698	8942513	2823478	12808210	9979901	8969805	6877558	10552591	12954244	2410036	13473636	8792012	16158546	3983406	7478072	4057928	9097508	4942981	1579749	10881971	2863987	2926934	2177906	4663127	5678973	5378076	6303977	12061207	3159419	10330379	12359051	10301870	20499184	10215109
5351	bromine	Xenobiotics	Chemical	63012	LC/MS Polar	100021110	1006	80.9168	7726-95-6	24408	22817		HMDB31434	16536201	10978121	17626220	15444412	16666281	19408822	15341357	18222152	17531332	14661349	15979976	30711586	17930112	16803900	17524882	15468212	24334404	13633213	14011094	16775928	15502281	18416118	16795932	11392433	16886418	19028416	17771912	14021054	14110311	5967877	14898812	15536094	18629332	18185852	20018970	15481042
1324	butyrate (4:0)	Lipid	Short Chain Fatty Acid	40605	LC/MS Neg	1143	1062	87.0452	109-92-6	264	259	C00246	HMDB00039	4430696	2162985	3988531	9461404	3256625	3471248	4249498	4008499	3480795	4022277	3167674	2629048	7325257	5010769	2630484	7063716	2934417	3906952	2961437	4964815	2452638	3280515	6035854	2037975	6872597	2185509	2345815	2662092	1773236	4147012	4275413	3217575	2436335	3274885	3000684	2877615
1590	butyrylcarnitine (C4)	Lipid	Fatty Acid Metabolism (also BCAA Metabolism)	32412	LC/MS Pos Early	100001054	2860	232.154	25576-40-3	439829	184820	C02862	HMDB02013	37208560	3056020	8921508	2928472	5199613	12973867	7906205	3439639	8481798	17861908	3566505	5338423	33214124	1367960	6762554	13119894	4476146	9072757	15842256	8700853	5514153	7425121	7715227		2678601	3476761	2937867	7308204	3600323	5701930	2892641	317026	11034627	9038263	9481284	3678945
236	C-glycosyltryptophan	Amino Acid	Tryptophan Metabolism	48782	LC/MS Neg	100006379	1777	365.135	180509-18-6	10981970	9157171			534574	818668	452590	511883	315077	291928	528177	379911	690631	301847	315355	448196	1102983	743688	285190	559269	259839	1126600	541565	308840	636885	451346	418174	702763	411876	412162	389556	495742	301492	6022356	247048	621262	334332	665473	855187	714397
4663	caffeic acid sulfate	Xenobiotics	Food Component/Plant	53254	LC/MS Polar	100009337	1307	258.992			30777608		HMDB41708	249394		44002876	5454077	15661527	11171856	407919		5454681	4538362		8265151	1856197	3052178		1784244	3846986	515750	59965	2492632	5799556	134226	746654	19579132	23041784	6634650		1674799		9264552	4644014	1004047	212203	149737	383285	130826
4140	caffeine	Xenobiotics	Xanthine Metabolism	569	LC/MS Pos Early	849	2106	195.088	58-08-2	2519	2424	C07481	HMDB01847	8132572	12348435	68933528	42280000	50571472	62730972	27156200	33569568	50169488	72511512	7737951	61459504	32791938	231476704	1465297	119340552	67753176	748762	1889152	16109729	61581128	3886356	5487728	54793116	174241872	80317632	1658881	62077848	131101784	7572995	118599328	169480640	32961590	1235365	29105642	4871990
2900	campesterol	Lipid	Sterol	33997	LC/MS Pos Late	100001269	2873	383.367	474-62-4	173183	151215	C01789	HMDB02869				127494	270959		323263	148664		311000			551261	227276	489628					805748	147971			749662	160037		447527		691104		281693
4964	candesartan	Xenobiotics	Drug - Cardiovascular	54749	LC/MS Neg	100006187	3436	439.152	139481-59-7	2541	2445		HMDB14934		574703								2929317												2276966								4186377						11143763
1330	caprate (10:0)	Lipid	Medium Chain Fatty Acid	1642	LC/MS Neg	888	5090.7	171.139	334-48-5	2969	2863	C01571	HMDB00511	27594274	18439946	62050968	209582656	56946392	334199520	26814566	20628848	13531452	51529960	31629438	45689448	72079040	29167940	45051320	63792032	53542232	44475800	1869649920	15486251	15935457	26750568	153474816	35659260	40155488	153878880	23399342	28660638	1227552256	36089340	89465544	49176672	26309364	44246372	55406232	25186992
1326	caproate (6:0)	Lipid	Medium Chain Fatty Acid	32489	LC/MS Neg	926	2713.7	115.076	142-62-1	8892	8552	C01585	HMDB00535	4055369	3173089	4888634	13463931	4542941	10046543	2804480	2699172	3085694	3461474	3564625	3957074	10568010	3433716	4515797	4804548	5326173	2622163	3762193	3473867	3985581	3517796	7893769	3155341	5368825	3632752	3095774	2540066	2595702	2792620	5186945	4076652	3763327	3361126	3040547	2295342
1328	caprylate (8:0)	Lipid	Medium Chain Fatty Acid	32492	LC/MS Neg	932	4362	143.108	124-07-2	379	370	C06423	HMDB00482	21925618	9854342	21771964	46526660	39124856	71097456	14020956	8325037	10131901	15676638	13021916	18533012	40399964	15258252	17981948	45460984	23396082	11563585	2050468608	12891697	18220962	10729945	39190152	12622863	31942410	54412364	13153715	14329434	1524725888	10359795	34120400	15783241	14250451	15116917	11743412	7355439
4771	carboxyibuprofen	Xenobiotics	Drug - Analgesics, Anesthetics	43333	LC/MS Neg	100004171	1920	235.098	15935-54-3	10444113	8619532		HMDB60564								112529						25141						15638606													23447156			1148580
1702	carnitine	Lipid	Carnitine Metabolism	15500	LC/MS Pos Early	100000007	1978	162.112	461-05-2	10917	10455	C00318	HMDB00062	1064351872	975211968	953063872	1014277632	930860608	1065446976	972104064	1090527232	1244169088	1158662400	1048836928	1062412032	674279680	794910336	1118777600	1425753856	1327386624	1628842112	1033594176	1045824128	1233351552	1056060096	1126960640	1365502336	840819584	913867136	916503552	1224506112	727271936	598421568	550063040	617026880	1119260672	1393634944	1133736960	1089546752
4025	carotene diol (1)	Cofactors and Vitamins	Vitamin A Metabolism	57635	LC/MS Pos Late	100015966	1720	568.428						10833490	6065085	22732576	13816939	28545544	60954408	12686313	16766430	7559584	21054402	59219504	16157827	5419323	12551100	10131625	7318194	14593154	11688541	7948144	25707720	33505760	13544128	9401294	22886024	30926264	23343188	26960686	15067830	15492200	4954437	14298239	20677092	14362851	18580352	11799428	10446193
4026	carotene diol (2)	Cofactors and Vitamins	Vitamin A Metabolism	57636	LC/MS Pos Late	100015967	1904	568.428						1251673	1011759	2048686	1729666	2718366	6982860	1337197	1844276	973072	2383558	9164811	1396772	656552	1622298	1352213	1228005	1584640	1414147	1095752	3278560	4264832	1681007	1068751	1638734	3932404	2714466	3449571	1498876	2531110	637217	1541895	3182200	1697937	1894901	1425977	1491210
4027	carotene diol (3)	Cofactors and Vitamins	Vitamin A Metabolism	57637	LC/MS Pos Late	100015968	1948	568.428						486139	305281	957687	584957	964369	1826313	421625	718927	170993	578058	2501768	516248	224931	628749	456403	429765	1124346	573930	377692	1075190	1875923	580155	224664	571825	2069800	780847	700495	371742	576953	194323	853773	853973	890082	671510	396025	463487
219	catechol glucuronide	Amino Acid	Tyrosine Metabolism	53243	LC/MS Neg	100009326	1742	285.062		75124209						122599	46531							27429	38485	44676	142321		70185				199459	126728			140320	162398					772130		25789
4077	catechol sulfate	Xenobiotics	Benzoate Metabolism	35320	LC/MS Neg	100001605	1906	188.986	4918-96-1	3083879	2341024		HMDB59724	5375877	7238588	67405024	18837784	50815980	30629806	17878120	10165594	52077352	22534694	37593376	26478226	44162840	49917628	7528942	46597832	17528528	12176594	14143882	42099224	68784728	11502011	22399298	45149804	56896104	49233692	21567412	29481116	5078373	61553016	32694550	24470056	20013188	10655838	15049904	17699804
4825	cefazolin	Xenobiotics	Drug - Antibiotic	57693	LC/MS Pos Early	100015895	2266	455.037	27614-46-1	33255	30723		HMDB15422																			29176592										159373664
2732	ceramide (d16:1/24:1, d18:1/22:1)*	Lipid	Ceramides	57437	LC/MS Pos Late	100015727	3850	620.598						1702485	1181793	1868965	1907828	1469257	344419		1947530	2052025	1368179	753140	1445902	1869236	548161	1314481	796257	1052185	825909	1419737	1683118	1780459	1750762	1166064	2859913	986852		2341287		314511	1397352	2109226	700136	2066734	1793522	503613	1194370
2729	ceramide (d18:1/17:0, d17:1/18:0)*	Lipid	Ceramides	57434	LC/MS Pos Late	100015737	3055	552.535						93395		254100	205130	188191		131952		139334				267169	252718	213528				235019					164983			191781								224846
2733	ceramide (d18:2/24:1, d18:1/24:2)*	Lipid	Ceramides	57443	LC/MS Pos Late	100015744	3858	646.613						7385121	9057506	3332527	7582162	7160576	3305869	7112744	6797776	6099436	3920536	5532538	3790886	6770016	9248764	6785166	3776124	4417216	5989624	5452923	6485976	7243596	5531183	5238772	7513573	3270072	6349436	10717971	6223214	3948752	4213960	4814691	4142842	7542170	5146920	7760262	3498688
1652	cerotoylcarnitine (C26)*	Lipid	Fatty Acid Metabolism (Acyl Carnitine, Long Chain Saturated)	57516	LC/MS Pos Late	100015835	1649	540.499			35015992		HMDB06347	4381293	3295004	3113839	2863262	3011769	2901580	2437161	3884716	3161155	2793849	4029052	3785816	3165826	7596220	3784993	3499292	6167770	3090814	3078319	2018852	6020870	3378543	3538278	5459756	5604175	3667582	3856553	3632252	5172592	2461949	2419694	5204120	2671988	2747015	4631501	3882304
3082	chenodeoxycholate	Lipid	Primary Bile Acid Metabolism	1563	LC/MS Neg	1123	5264	391.285	474-24-9;474-25-9	10133		C02528	HMDB00518	15074176	1550689	1784033	6304196		7573660	13983711	4402121		4084349	3294806	2135275	4638072	6060208	798027			5792316	572461	4552955	3746314		15722152	1839753	1348997	17211378	4106022	690553				2914925	33719216	2655075	15605332	777405
3083	chenodeoxycholic acid sulfate (1)	Lipid	Primary Bile Acid Metabolism	63607	LC/MS Neg	100021650	4531	235.117						193467		196828	89882			255458	80508	75041	100684		98737	513499	372062		277984	134875	710177	31076	222747	77947		462095	57583	67358	136620		221691			241473			69293		28642
3084	chenodeoxycholic acid sulfate (2)	Lipid	Primary Bile Acid Metabolism	63608	LC/MS Neg	100021651	4807	235.117						96062	175885				261591	236539				48264	227779	1706090	4855509	267275			97516	195716	71156	136935	97326	302468		145224	234075			853280			143673	771286	114217	1042318
1941	chiro-inositol	Lipid	Inositol Metabolism	37112	LC/MS Polar	100001859	3191.2	225.062	643-12-9		10254647	C19891	HMDB34220						321257			420442		382181			319782	205818	415741		388035				481395				441507		336603		694140		249452	377668	371263	499471	554553
3079	cholate	Lipid	Primary Bile Acid Metabolism	22842	LC/MS Neg	136	5165	407.28	81-25-4	221493		C00695	HMDB00619	232023	206304	559707	4380048	361335	7185564	7326033	1780268	704095	722796	763423	2255900	3264317	6042218	1319571	154685	749313	883480	141664	1648930	2816172	2474734	11032658	954954	300113	4066822	2238431	208746				1375094	22385880	867495	8654443
2872	cholesterol	Lipid	Sterol	63	LC/MS Pos Late	266	2707	369.352	57-88-5	11025495	4937803	C00187	HMDB00067	271698400	315010560	136501520	281935520	226381520	257416640	224873760	330357376	177282704	204931376	265563904	234347152	128186544	280560544	196576608	164172880	201567168	180725392	199786272	229444368	248799856	276184864	139830384	237348448	254057088	258315584	352095232	174000320	153870688	214140848	212693424	297499776	184469904	239949840	224850944	284288192
3097	cholic acid glucuronide	Lipid	Primary Bile Acid Metabolism	62571	LC/MS Neg	100020549	4512	583.312						45310			242704		220605	479889			167394	320592	213043	297588	459217	221745		142416	53525	86583		229386	98050	427543		349708	173877		43543	310117	65019	23342	76378	155208	455915	981473
1969	choline	Lipid	Phospholipid Metabolism	15506	LC/MS Pos Early	1256	1961	104.107	67-48-1	305	149278	C00114	HMDB00097	585316416	727748800	608498112	492543264	786373248	406602464	625489728	594108288	496393920	530662720	548228864	758754624	593186688	580552960	416594688	522666272	469472000	345949536	574788992	466239872	586095552	484951232	587739392	582392896	659224512	703809728	688225856	541088960	382947008	811673408	650192128	550987904	667424000	551633088	661092544	571778304
1970	choline phosphate	Lipid	Phospholipid Metabolism	34396	LC/MS Pos Early	267	700	184.073	72556-74-2	1014	119298	C00588	HMDB01565	2412994	2242556	1388424	1590060	1592604	2174077	1587238	1938396	2706077	2949045	2377636	3136753	1052546	2441483	1309935	1032575	1501900	1234476	1392830	306830	1711595	1749475	1098625	2671288	1138854	2200177	2275988	859363	480480	2720169	2120918	1685804	2771164	1639329	765509	1992128
4344	cinnamoylglycine	Xenobiotics	Food Component/Plant	38637	LC/MS Neg	100002253	3127	204.067	16534-24-0	709625	618829		HMDB11621	99986	3907133	1028680	539560	1143749	851491	2535674	2824724	1318573	583283	8815656	502502	5402649	3569172	1054267	704031	760960	59677	892585	1130017	4291950	877631	2733011	662153	3453239	1028770	3762347	1276787	1060195	44061388		7554958	1419960	3743062	3251860	1325342
1331	cis-4-decenoate (10:1n6)*	Lipid	Medium Chain Fatty Acid	62873	LC/MS Neg	100002796	4890	169.123	505-90-8	5312351	4471776			4518703	5514700	1239724	3918492	1840005	2411659	4254911	3716127	4405829	5443073	5199880	694827	6202759	4051893	3570355	2335852	3854848	2085395	3395571	4807050	1863160	5115610	2042854	1588054	1382630	3251475	2634202	2104199	5259048	8836515	1927232	8325069	6589970	9604881	4472628	4559772
1659	cis-4-decenoylcarnitine (C10:1)	Lipid	Fatty Acid Metabolism (Acyl Carnitine, Monounsaturated)	38178	LC/MS Pos Late	100002259	1057	314.233	98930-66-6		28639171			10139092	9119355	3477133	4659431	2508931	4690820	6229393	5640604	10043341	6611614	7904826	3857852	10085187	7921241	5561503	4219246	8561330	3982546	4455072	6265064	8578431	4928934	3748695	7071768	5218907	5833716	5228503	6366425	5597111	20823136	2807156	12247841	17219042	17431396	13821365	7149405
75	cis-urocanate	Amino Acid	Histidine Metabolism	40410	LC/MS Polar	100003425	1195	137.036	7699-35-6	1549103	1266070		HMDB34174	270110	364190	740718		565205	116528			668614		596026	584560	434168	225879	540862	210229		102277	273617	191044	187108			99413	1304324	414366	119962			1930080		1412000	392404			120508
1302	citraconate/glutaconate	Energy	TCA Cycle	47076	LC/MS Polar	100006438	2600	129.019						2146759	6259888	25159390	13125691	22251416	12713099	4216846	2212521	16864504	10240863	3392588	19150118	9594270	6023771	1572101	3900314	7387829	2553894	1957287	4212343	18419364	1627215	2460454	14866474	28065294	16922436	2097391	3294561	1761300	38069640	14506326	3927503	2388249	2195806	1906826	3995915
1281	citrate	Energy	TCA Cycle	1564	LC/MS Neg	1124	582	191.02	77-92-9	311	305	C00158	HMDB00094	166879328	284089440	201644080	263766976	183265888	221403152	188392624	172457408	202580576	211228992	230771824	236329840	308349408	335698720	256830240	173886576	204150480	132546920	154980528	182313152	312262624	148555152	144744944	123998192	279177504	150842928	170137856	106751816	248367712	268146384	141666848	97980280	163291824	210542688	192990032	127785472
423	citrulline	Amino Acid	Urea cycle; Arginine and Proline Metabolism	2132	LC/MS Pos Early	391	1520	176.103	372-75-8	9750	810	C00327	HMDB00904	135015840	122489392	101271176	121320544	192875680	145328048	160285936	193293760	176646560	115512992	172891536	143328368	207329824	149361296	151254960	99024944	152722688	119148160	174240032	119413984	155762624	152052976	209881600	182191968	211500016	101284200	202863440	136031728	137570464	239531872	142024688	138715360	150257552	271798304	166411968	198123184
2973	corticosterone	Lipid	Corticosteroids	5983	LC/MS Neg	272	5040	345.207	50-22-6	5753	5550	C02140	HMDB01547		87408			282786	82415	98542	162275	127159			52380		307774	428298				85071	46372	148153	64222			127367	28967	433621		80734	112509		87502	80001	412771	471640	83322
2979	cortisol	Lipid	Corticosteroids	1712	LC/MS Neg	356	4710	361.202	50-23-7	5754		C00735	HMDB00063	648267	1373505	760151		1625668	992493	1228131	1911686	1250385	859054	805844	1308518	1640003	2475133	1829764	1037706	1249585	4223846	949304	1584541	1641256	889872	674948	1241073	1356947	622102	2338809	759615	1152236	1726799	1318041	1231424	825020	2022079	2230898	1495251
2982	cortisone	Lipid	Corticosteroids	1769	LC/MS Neg	273	4575	359.186	53-06-5	222786	361685	C00762	HMDB02802	260618	175650	173955		350310	236071	394986	310569	323697	367719	294558	698400	514315	418554	406864	204590	471279		453828	396430	298248	261504	258856		327762	273099	339043	186878	355583	231049	338558	225743	253798	277104	279033	246313
2988	cortolone glucuronide (1)	Lipid	Corticosteroids	57699	LC/MS Neg	100015971	4600	541.265						770075	93309	249443	161128	143675	365213	359765	104618	393179	275995	282017	185611	364873	360280	132470	144441	282420		122314	170790	227916	55745	202452	92049	83750	120472	62324			3666783	144841	383638	355770	210998	221653	296958
456	creatine	Amino Acid	Creatine Metabolism	27718	LC/MS Pos Early	1221	1947	132.077	57-00-1	586	566	C00300	HMDB00064	340338432	62714984	547568768	135787088	168893040	309486720	145426896	252729056	206517584	231995680	241780512	116323152	140916880	62712088	217617488	278249440	188849008	961816256	118087288	723264192	513961536	237609776	229957248	162747776	74469664	144209024	128987832	71065968	73160600	82115072	631532288	56730832	106543336	430729536	48147936	253374704
457	creatinine	Amino Acid	Creatine Metabolism	513	LC/MS Pos Early	275	2055	114.066	60-27-5	588	568	C00791	HMDB00562	1038539840	789795328	1004093312	667788608	760688768	505834880	868694976	667287616	1236393728	855739264	574032320	698337600	900899584	737191232	733275776	708937728	685656512	687399424	643116160	549881664	877980800	744189184	775951552	1189689600	785952704	518059776	600632896	737993216	629262336	2867957760	685708416	885276096	790103360	886831552	1172430848	720349184
498	cys-gly, oxidized	Amino Acid	Glutathione Metabolism	18368	LC/MS Pos Early	1224	2947	355.074	7729-20-6	333293	295316			1315472	389925	663019	379383	996983	512778	209866	533981	665404	1038920	298405	862740	783807	760866	996212	378082	1344190		362958	421104	928467	423009	721410	115381	697309	741291	742809	653877		1324785	397698	1461266	940353	372860	920439	281160
389	cystathionine	Amino Acid	Methionine, Cysteine, SAM and Taurine Metabolism	15705	LC/MS Pos Early	310	2270	223.075	535-34-2	439258	811	C02291	HMDB00099	643605	4627050	501563	1823611	138621	216645	821872	252304	1832133	281544	349804	754531	2610996	2793452	190754	1018784	775678	2516252	1360830	794340	1624314	238464	1181637	2546511	2717800	225563	419224	508726	261552	5339032	1070424	189767	848997	570053	754820	701081
391	cysteine	Amino Acid	Methionine, Cysteine, SAM and Taurine Metabolism	1868	LC/MS Pos Early	800	1475	122.027	52-90-4;56-89-3	5862	5653	C00097	HMDB00574	4310365	5401387	17214008	3881616	13652807	6469320	7736919	8048651	11292321	25754456	7884995	7401262	21166222	8019161	6478303	9096062	4615606	3782825	8295601	7457109	2622355	7338187	11290017	5819303	5884785	8704179	5124742	6246617	6689810	9773076	5420712	3705272	6003254	7340334	4641454	4566511
396	cysteine s-sulfate	Amino Acid	Methionine, Cysteine, SAM and Taurine Metabolism	22176	LC/MS Pos Early	100000808	565	201.984	1637-71-4	115015	102939	C05824	HMDB00731	114626	89449		154932		94505	138370	103701	54550		117573	141060	105105	125569	70990	218991	146789	110274	200829	134758	168736	76195	184011	116847	90283			220742	343377	205629	185163	448904	67840	123516	278358	1044572
403	cysteine sulfinic acid	Amino Acid	Methionine, Cysteine, SAM and Taurine Metabolism	37443	LC/MS Pos Early	100002113	597	154.017	207121-48-0	109	107	C00606	HMDB00996		109589	96683	81306	89172	124343	127648	73262	85812	96057	173745	93836	114471	81926		104267	89468	80476	46852		47234		56531	94146	71690	75262	98696	54591		169296	74788	130133	85682		104900	91642
493	cysteine-glutathione disulfide	Amino Acid	Glutathione Metabolism	35159	LC/MS Pos Early	100001437	2465	427.095	13081-14-6	4247235	3455404		HMDB00656	94797			213071	606486	566414	128196	766700	1117001	89279	879216				72328						447160	177949		380412		724902		208917		243646	441736		913030	213945		197328
496	cysteinylglycine	Amino Acid	Glutathione Metabolism	35637	LC/MS Pos Early	278	2132	179.048	19246-18-5	439498	58762	C01419	HMDB00078	452588	273261	2090870	431775	2183940	526576	440692	835018	1045794	3717396	385546	1754127	3095724	923379	1236868	1186506	1076724	559676	1198563	903313	500650	943598	1549970	450992	727583	1288729	816467	554869	288893	1401493	405928	742112	720365	647301	847918	205286
497	cysteinylglycine disulfide*	Amino Acid	Glutathione Metabolism	62103	LC/MS Pos Early	100002466	2547	298.053	70555-24-7		17215992		HMDB00709	31146180	18483064	18992242	19669040	25437200	20352640	16750517	19755424	26536682	26571460	15089787	21045074	24229778	22741402	20696322		29662122	8086896	14775978	16123071	26714180	18650900	21720980	12587370	20527654	20145916	22049680	18080460	10253693	32672204	14810945	21153276	27378834	19000934	26871428	16224358
397	cystine	Amino Acid	Methionine, Cysteine, SAM and Taurine Metabolism	56	LC/MS Pos Early	279	2000	241.031	56-89-3	67678	575	C00491	HMDB00192	94739384	102686968	67071420	105747344	86886080	81942432	119589264	105619360	116030736	73560160	99532280	63628016	94455160	95750744	52287504	90728392	75741848	71176480	62109792	70136120	94953480	71241376	80917576	74555504	78284856	62607988	67653400	62871264	69430848	99569792	70037384	36009560	92712256	87353256	88714128	69714264
3860	cytidine	Nucleotide	Pyrimidine Metabolism, Cytidine containing	514	LC/MS Neg	827	1325	242.078	65-46-3	6175	5940	C00475	HMDB00089	234124	478598	92144	172341	173392	191028	229296	79932	355504	88415		116767	243537	339778	32901	166620	45178	115151	56400	44549	225241	109060	224337	332675	472695	75147	100108	177972	91397	672846	95915	313361	204698	299692	359194	162331
3861	cytosine	Nucleotide	Pyrimidine Metabolism, Cytidine containing	573	LC/MS Pos Early	881	2060	112.051	71-30-7	597	577	C00380	HMDB00630			730217	393062	603801	179253	331001		239427	278442		281560	583251	376540		281166	171644	391650			418097		256036	843583	873158	313618	205875	358288		1111679	912943		82295	239626	966608	275671
1504	decadienedioic acid (C10:2-DC)**	Lipid	Fatty Acid, Dicarboxylate	63685	LC/MS Polar	100021711	2329.7	197.082						175318	594321	120360	91201	61945		123812	87975	287828		81284	167063	312689	610432	111864	45596	124916		49881	155696	113335	171623	115164	137747		126307	69104	211167	43203	1932311	44187	618115	90366	137580	442093	156698
1642	decanoylcarnitine (C10)	Lipid	Fatty Acid Metabolism (Acyl Carnitine, Medium Chain)	33941	LC/MS Pos Late	100001251	1130	316.248	1492-27-9	10245190	8420677		HMDB00651	15945589	6509856	2099915	2890277	2199662	3489749	3225895	4300761	5468203	4531433	4077741	2803341	9169998	4049700	4148057	2424046	6270795	3175537	3379562	4045323	5597695	3436705	2952550	3137409	2747900	4829104	3218457	6949380	2678031	14281490	1497760	7202386	18217156	9452213	11682217	3961155
3002	dehydroepiandrosterone sulfate (DHEA-S)	Lipid	Androgenic Steroids	32425	LC/MS Neg	100000792	4745	367.158	651-48-9	12594	12074	C04555	HMDB01032	1233602	5372452	22614954	3095937	14687815	8287416	16158108	5492385	30923944	21155348	32981326	5955086	2713050	7952766	16616069	4996888	12452628	22125620	22210152	5887960	11850057	15084509	10992791	9270149	4141115	4674204	8831356	6951127	451164	7711239	16923360	2471916	9471180	22831420	1463299	10757619
1701	deoxycarnitine	Lipid	Carnitine Metabolism	36747	LC/MS Pos Early	100001662	2052	146.118	6249-56-5	134	705	C01181	HMDB01161	42426276	44153604	32539404	42169968	41752208	32899148	40802100	40838224	47696312	43884332	30682032	45521248	40388412	47320064	46759376	59115104	43633968	68012776	40224584	43773644	49655148	32914540	52834980	38589804	48417688	31540444	37883744	40350688	34018104	53639556	26453624	23151440	43233420	41485120	47104748	35256112
3104	deoxycholate	Lipid	Secondary Bile Acid Metabolism	1114	LC/MS Neg	302	5294	391.285	83-44-3	222528	389318	C04483	HMDB00626	6453832		12512189	25500058	3780214	2645069	24925864	12579558	6986989	3476485		1290289	15269748	10705966		1439063	4954154		152282	3892900		3773991	27551942	3658036	560299			2825296		2672169	13864709			4108340	9302149	732017
3107	deoxycholic acid (12 or 24)-sulfate*	Lipid	Secondary Bile Acid Metabolism	63688	LC/MS Neg	100021712	4580	235.117						380183		2526383	1018848	132726		1971182	455972	1087524	557525		291744	2867762	1506410		221898	1140925		101371	1125366	127276	195630	2478964	725344	246214	186874		2290183	24091	486827	2411993	87159	220611	514130	94692	88967
3108	deoxycholic acid glucuronide	Lipid	Secondary Bile Acid Metabolism	63610	LC/MS Neg	100020550	4800	567.317						1386395	587339	840726	2464479	188902	877232	4831482	536706		1666200	1872723	1993705	5465300	5763589	992875	906784	1059710	1503228	1069564	42510	1170853	520605	3153215	727913	2405464	1505373	182076	728881	5732996	392272	714806	324333	1129285	3330144	2609428	97623
2582	diacylglycerol (16:1/18:2 [2], 16:0/18:3 [1])*	Lipid	Diacylglycerol	54966	LC/MS Pos Late	100010940	2733	608.525								276651	159343	353662	200006	407251	219262	298099	168365	233017									192180		319030	275836	273205		80436	264389			65912	390373		77547	342836	563800
4789	diclofenac	Xenobiotics	Drug - Analgesics, Anesthetics	52931	LC/MS Neg	100008961	4903	294.009	15307-86-5			C01690	HMDB14724																												467770
1395	dihomo-linoleate (20:2n6)	Lipid	Long Chain Polyunsaturated Fatty Acid (n3 and n6)	17805	LC/MS Neg	1231	5730	307.264	2091-39-6	6439848	4944228	C16525	HMDB05060	128601056	124719152	29796424	83090800	24410576	69496136	73253944	69734912	46945260	129921344	139466480	17900020	89800120	55857152	118387520	51304952	70939576	90080128	69713888	44830504	15749389	104964960	42501460	83307880	21244890	54305632	51919916	35576584	80481040	127028080	27734644	76285160	61758360	115252016	195162608	114121440
1397	dihomo-linolenate (20:3n3 or n6)	Lipid	Long Chain Polyunsaturated Fatty Acid (n3 and n6)	35718	LC/MS Neg	100001739	5596	305.249	17046-59-2	5280581	4471954	C03242	HMDB02925	135472192	176277696	37792772	111895528	85993664	122540624	127234776	149922240	91215832	123708768	148042432	40967176	97186952	82678632	120279648	81292448	91167400	130207496	136490464	69348720	32681564	195219104	84523640	113105584	89387992	148513312	167315360	123775288	83074864	96449992	88968480	118042064	103509480	111915584	248588976	181576928
1716	dihomo-linolenoyl-choline	Lipid	Fatty Acid Metabolism (Acyl Choline)	53262	LC/MS Pos Late	100009335	1424	392.352						198359	818861		297638	2289501	1193588	985704	1576536	689573	584072	262544	276525	55247	205502	337386	1549069	380606	82052	827651	358988	386203	596698	780795		614539	1318148	2511039	572000	91331		918571	1330676	999922	593217	2448494	1248784
1674	dihomo-linolenoylcarnitine (C20:3n3 or 6)*	Lipid	Fatty Acid Metabolism (Acyl Carnitine, Polyunsaturated)	57521	LC/MS Pos Late	100015840	1392	450.358						1225086	1144383	611606	985288	837020	850636	1135719	1302936	1451474	2155853	1350946	1143531	2098011	1554003	1276256	1003688	1241976	963863	1576685	922321	1072602	863483	1080996	1137434	847085	916468	1159796	881491	871535	718315	292800	1154795	1254372	1049228	1355970	1311838
1672	dihomo-linoleoylcarnitine (C20:2)*	Lipid	Fatty Acid Metabolism (Acyl Carnitine, Polyunsaturated)	57520	LC/MS Pos Late	100015839	1436	452.373						594390	880445	287121	703914	512812	461285	562265	680513	720062	1099772	1168708	511078	1033545	865345	825658	522342	788437	468766	756438	707239	1105799	497939	518816	677581	576163	459883	592476	416351	680301	783643	163028	460647	726109	705499	1053336	836948
4325	dihydrocaffeate sulfate (2)	Xenobiotics	Food Component/Plant	62524	LC/MS Polar	100020822	1328	261.007		49844181				1409069	295052	6304982	2850293	7202806	2453417	1240200	492590	11143996	4931347	1311167	3537767	2039893	3218869	638707	1386715	1715313	1554113	509841	1943926	6512067	953715	1048051	17569412	4926032	15955206	1009669	2885840	454508	38771856	3234234	1275813	1899817	2147480	6041026	718015
4369	dihydroferulate	Xenobiotics	Food Component/Plant	40481	LC/MS Neg	100003432	1928	195.066	1135-23-5	14340	13701			60506		111054	200097	189568	36708	506876	67592	937134	800134	114692	66259	432340	102219		229874	129745			103216	139723	39801	107521	729154	314268	526135				175466	779052			66231	152117
4370	dihydroferulic acid sulfate	Xenobiotics	Food Component/Plant	62857	LC/MS Neg	100020272	1310	275.023		187489	162994		HMDB41724					105441		316106		301828	168658		58116	59849	159183							82029			721765	46837	164698				1934994	227922	25624		37576	638138
3816	dihydroorotate	Nucleotide	Pyrimidine Metabolism, Orotate containing	601	LC/MS Polar	923	1910	157.025	155-54-4	648	628	C00337	HMDB03349	820730	1005244	999756	1469682	1024524	548664	1265361	660329	556233	1002832	782903	1369850	2466041	707346	838062	1520334	1275521	2920819	1343293	660669	1129448	1054696	1275228	1774712	672150	688742	667071	935614	547073	2420269	896024	846286	731972	484271	825650	632317
5267	dimethyl sulfone	Xenobiotics	Chemical	43424	LC/MS Pos Early	100004284	832	95.0161	67-71-0	6213	5978	C11142	HMDB04983	1309339	453847	3462593	3110479	2844110	921767	1452577	5272689	6695223	1933352	2278968	5981156	3882255	2170110	609260	3347462	1951462	6821663	1682561	1356272	2527403	1111133	1458094	6013908	3079068	1758487	2347052	1552977	1702083	1741389	1554674	6182567	3088670	5394726	3139802	1316504
429	dimethylarginine (SDMA + ADMA)	Amino Acid	Urea cycle; Arginine and Proline Metabolism	36808	LC/MS Pos Early	100001810	2850	203.15	102783-24-4	123831	110375	C03626	HMDB01539	93976696	150943776	98915184	86644400	75809008	61603648	95516912	96529280	97899712	73994032	81612088	93188928	111662024	122375112	85581600	83411944	74111856	143508752	85708664	69755544	122890208	75164592	70831264	129979968	100837240	71710120	85891144	62057748	77720944	281841632	64293144	31263872	100127256	105757504	107017392	109136344
5	dimethylglycine	Amino Acid	Glycine, Serine and Threonine Metabolism	5086	LC/MS Pos Early	806	1104	104.071	1118-68-9	673	653	C01026	HMDB00092	49029924	78001784	57062004	53643200	72430280	50435372	238204864	49278076	93777856	83534944	49293176	97613808	89243328	72936840	48065324	65377896	83504696	75179976	81115248	53687604	137623232	55107576	92367000	133378528	50309584	91366552	55382496	46753736	51041984	86941976	184164928	33893728	65953708	70095576	94571888	72832768
454	dimethylguanidino valeric acid (DMGV)*	Amino Acid	Urea cycle; Arginine and Proline Metabolism	62783	LC/MS Pos Early	100020866	1891	202.119			58779677			355233		629827	558946			869271		1237564	329583		152804	1771476	384591				2097047	353394			141368	485008	720396				870784		7533261	130607	91598			681965
5106	diphenhydramine	Xenobiotics	Drug - Respiratory	38669	LC/MS Pos Late	100002732	911	256.17	147-24-0	3100	2989	C06960	HMDB01927																										14896736
1402	docosadienoate (22:2n6)	Lipid	Long Chain Polyunsaturated Fatty Acid (n3 and n6)	32415	LC/MS Neg	100001182	6034	335.296	7370-49-2	5282807	4445934	C16533	HMDB61714	4118888	4554569	906744	3088653	883333	2422234	2348441	2560134	1638358	5241270	4056399	924515	2889646	2227423	4617399	2418800	2603935	4493959	2269013	1971984	733428	3078376	1772030	2661514	716926	1857681	2716792	1140656	2890931	3404191	1202060	3082949	2215687	3722486	6941066	3647322
1526	docosadioate (C22-DC)	Lipid	Fatty Acid, Dicarboxylate	39837	LC/MS Neg	100002952	5291.8	369.301	505-56-6	244872	214170	C19625		203560	270060	284562	522205	356770	546636	276831	440118	1098899	445423	393530	357958	282982	389460	328091	548829	478918	763238	206391	204804	336962	267203	496367	333394	422175	503174	514756	313847	361598	120060	341367	314967	240063	392479	249326	175461
1388	docosahexaenoate (DHA; 22:6n3)	Lipid	Long Chain Polyunsaturated Fatty Acid (n3 and n6)	44675	LC/MS Neg	100000665	5525	327.233	6217-54-5	445580	393183	C06429	HMDB02183	280090656	468977088	183663184	286599136	168153664	421945632	306446784	337521664	184556992	350576640	628488000	109554080	262707088	315414656	254081520	117367920	464546880	228363856	167776352	209455376	131066344	390359936	205878544	162032944	171054880	393312576	196901392	262826256	177449376	176914800	149872320	239949312	333175424	389924800	356304000	368792864
1681	docosahexaenoylcarnitine (C22:6)*	Lipid	Fatty Acid Metabolism (Acyl Carnitine, Polyunsaturated)	57523	LC/MS Pos Late	100015845	1349	472.342						245176	374166	493637	247583	175523	462274	528369	411794	576776	757048	1132842	512716	400835	1028394	358183	375095	1200413	236628	293898	423843	675722	348785	512344	140188	244153	504515	371090	405379	230358	157673		177249	760175	584616	506919	676471
1720	docosahexaenoylcholine	Lipid	Fatty Acid Metabolism (Acyl Choline)	53263	LC/MS Pos Late	100009333	1378	414.337						382782	2382598	412780	525355	3173781	1599965	1621962	2272193	1076247	1109711	1217648	474100	207232	715974	756455	1530016	1584004	179003	598905	1010444	1768106	930631	1258242	106469	1123364	3243764	2118483	1127002	244463		1138273	1331623	2383119	1671182	2265310	2046941
1387	docosapentaenoate (n3 DPA; 22:5n3)	Lipid	Long Chain Polyunsaturated Fatty Acid (n3 and n6)	32504	LC/MS Neg	100001181	5571	329.249	2234-74-4	6441454		C16513	HMDB06528	111009776	149916320	37027640	82050840	24934196	80966592	74662832	80030352	37216568	86817648	105174560	24552216	89209864	58124372	108104320	36256216	93477568	86897152	51767128	29270832	18209516	115997160	37617896	59205172	29647256	56713344	48668912	43505680	62602188	92822968	23356200	74997888	67236464	88310120	181153184	124811312
1401	docosapentaenoate (n6 DPA; 22:5n6)	Lipid	Long Chain Polyunsaturated Fatty Acid (n3 and n6)	37478	LC/MS Neg	100001580	5624.5	329.249	25182-74-5	6441454	4945614	C16513	HMDB01976	24217816	33917988	4640796	18828892	14035356	20156980	17431792	18592644	12668747	23788806	26664176	8603431	18115126	23260792	16441195	13089916	25754470	31508632	18588920	12254831	4717187	19552280	14539352	22509732	9912063	14086622	26423692	22225320	13914723	15221990	11567307	10362157	17342590	20157978	37745496	24907488
1679	docosapentaenoylcarnitine (C22:5n3)*	Lipid	Fatty Acid Metabolism (Acyl Carnitine, Polyunsaturated)	57529	LC/MS Pos Late	100015851	1387	474.358						252712	314794	347790	198412	161697	214564	265497	346279	277975	520777	496528	492049	458270	477686	342509	390638	684630	266432	448117	177491	441427	191283	420779	219418	195477	311634	225939	271988	228838	158119		253941	346006	278442	283324	429292
1511	dodecadienoate (12:2)*	Lipid	Fatty Acid, Dicarboxylate	62276	LC/MS Neg	100020478	5146	195.139						3828734	3482272	1214774	3363109	1415533	2641724	3258228	3254067	3539417	4453954	3727728	1039337	4100085	4644384	3789785	1550169	4101176	1097798	2790495	3031862	988556	3565606	1237870	1455277	1183492	1784737	2441008	1894606	2351410	3133547	1210240	2547564	4049165	3015305	3421663	2916930
1508	dodecanedioate (C12-DC)	Lipid	Fatty Acid, Dicarboxylate	32388	LC/MS Neg	100001102	2990	229.145	693-23-2	12736	12213	C02678	HMDB00623	1712090	1346312	2615027	2619577	2229751	2343524	1282774	1542797	1497694	1870955	3245060	2565641	3635097	5155114	2240091	5624427	1674861	2951818	2439088	2273809	2579939	1959424	3302529	2478096	3705327	4822886	2462336	1952187	1736814	2328866	2966720	1471319	1167417	7843176	2216411	1373978
206	dopamine 3-O-sulfate	Amino Acid	Tyrosine Metabolism	48407	LC/MS Neg	100006361	1556.2	232.028		122136	108936	C13690	HMDB06275	610447	615508	3066215	1327369	7221932	740354	1346929	692783	3181728	1055647	455097	1759452	1288442	1830650	1013421	1563761	871528	3200024	956255	682301	5464941	538227	1727463	3629839	1335473	1230197	740501	2173840	541627	1228708	1309649	2338631	730795	1705424	31408596	1565034
205	dopamine 4-sulfate	Amino Acid	Tyrosine Metabolism	48406	LC/MS Neg	100006360	1511	232.028		123932	110461	C13691	HMDB04148	142187	138286	1251187	506868	2400513	234334	525421	104598	1492191	226580	136269	501441	485300	783964	208233	588640	222148	958525	189231	234799	2314817	90852	509022	2069224	579260	379310	241290	621088	114116	903137	421754	748530	259491	758102	19619350	397557
5269	ectoine	Xenobiotics	Chemical	35651	LC/MS Pos Early	100001635	1980	143.082	96702-03-3	126041	112069	C06231		173817		157951		989024	152840	1180148	141898	3944268	171125	332983	3267528	2569881	7510200	144796	2641241	147108	428923	457264	114044	2807501		1276003	1586694	1302770		1034456	359441	68013	1597524		195327	412540	1415739	378094	218493
5270	EDTA	Xenobiotics	Chemical	22163	LC/MS Neg	100001002	643	291.083	60-00-4	6049	5826	C00284	HMDB15109	164072	178078	103361		134669	375267	264806	201198	164684	178788	182791	211525	126110	162448	200770		176620	272844	276370		146407	445628	132694	273658	300016	429549	399892	239745	364022		333053		243599	276907		185529
1524	eicosanedioate (C20-DC)	Lipid	Fatty Acid, Dicarboxylate	39831	LC/MS Neg	100002951	5200.9	341.27	2424-92-2	75502	68030			1054998	1033218	925120	2148949	1430679	1247780	2121531	2395669	2753242	1560992	1216902	1520064	1096960	1916463	1474857	1560271	1719602	2942537	1213866	1245245	1708132	1484461	1801362	858603	1446621	1051751	2150403	808174	1481473	323312	1040102	1379699	1188034	1532630	957717	790381
1385	eicosapentaenoate (EPA; 20:5n3)	Lipid	Long Chain Polyunsaturated Fatty Acid (n3 and n6)	18467	LC/MS Neg	2050	5450	301.217	10-2005-9;10417-94-4	446284	393682	C06428	HMDB01999	38673076	52429664	69177304	51914388	32691576	85676880	69247464	66956008	33116566	59286404	123376688	29794754	43184728	40241724	100431512	22445976	100091392	41973116	52126264	27813920	21396596	116741440	42313100	30268728	38257768	103485968	46939632	47725712	38193580	29743404	26095320	58224560	59914852	70726864	81568304	133526688
1722	eicosapentaenoylcholine	Lipid	Fatty Acid Metabolism (Acyl Choline)	53258	LC/MS Pos Late	100009336	1343	388.321							313011	251023	104770	739929	548373	492004	667664	250341	295723	286817			134034	238855	384268	506953		212410	142337	294617	277469	284714		306578	896530	815741	202589			285181	401916	518057	322935	575161	1075384
1525	eicosenedioate (C20:1-DC)*	Lipid	Fatty Acid, Dicarboxylate	62923	LC/MS Neg	100021105	5095	339.254						949597	2039722	788581	921328	880471	1180462	840316	902789	978842	828026	1032576	1132437	863239	1266898	1183204	1156051	1540713	1425487	649708	1238761	1079713	595641	839129	555469	998660	1186324	1230034	589898	1194098	563864	1143973	626455	860232	1202132	868510	1403623
1368	eicosenoate (20:1)	Lipid	Long Chain Monounsaturated Fatty Acid	33587	LC/MS Neg	100001335	5950	309.28		5282768	4445895	C16526	HMDB02231	279133568	252420416	66167472	170454400	48384104	153644016	161087440	169667152	98723744	268480960	271457024	53194352	202742544	127296592	312105408	122928040	193478528	199030448	174029376	116999544	59886508	229995584	111091232	200135952	43674876	127489176	102663760	72047536	226863504	304871040	64264160	234128144	150635248	274181280	396002976	254200848
1666	eicosenoylcarnitine (C20:1)*	Lipid	Fatty Acid Metabolism (Acyl Carnitine, Monounsaturated)	57519	LC/MS Pos Late	100015838	1484	454.389						1590477	2457576	477332	1400749	1050434	906890	1142063	1637136	1517228	1748000	1731556	1074736	2664928	2436341	2163963	1059856	2154443	1013896	1429300	1446651	3296787	1305923	1170397	1170212	1183595	1158856	1154539	755891	1992345	2058781	568457	1451107	1456917	1621050	2162767	2379951
4967	enalapril	Xenobiotics	Drug - Cardiovascular	52949	LC/MS Pos Late	100008948	900	377.207	75847-73-3	3222	3109																					965197										7679220
3006	epiandrosterone sulfate	Lipid	Androgenic Steroids	33973	LC/MS Neg	100001287	4855	369.174	22229-22-7	9929317	21403101			745381	41836	10503942	392577	3623918	302075	248755	564753	11061824	5221720	2510392	1556759	469886	367214	1562387	155434	3636296	615421	1028043	1461646	1568365	538073	1033225	1115477	1643241	1100119	1589065	1884503		1896777	2687093	43099	3803605	1375740		653717
4379	ergothioneine	Xenobiotics	Food Component/Plant	37459	LC/MS Pos Early	100002154	850	230.096	58511-63-0	3032311	2297320	C05570	HMDB03045	7375369	1129795	2632922	3446455	12930988	4732326	2732634	2492969	1782581	6655318	1695408	15031677	2494406	1690701	6614243	5259598	10617712	989548	1096633	5322113	10143460	15894272	1248070	7164254	702906	2975455	2935322	6256946	2001862	831716	1665000	511251	13403833	1373109	4895459	3633278
1372	erucate (22:1n9)	Lipid	Long Chain Monounsaturated Fatty Acid	1552	LC/MS Neg	1087	6355.6	337.311	112-86-7	5281116	7924	C08316	HMDB02068	12479582	13342618	5302838	11802280	4483462	12054370	10765069	12836483	7700880	16026902	14254753	5431486	9847492	12065986	23436752	9522405	18360602	15603468	9964545	10707329	9768404	18831556	8591796	21824724	4937494	10918100	10938426	7637650	15987182	12337463	6230355	16275338	12062575	19618940	21924414	30038724
4381	erythritol	Xenobiotics	Food Component/Plant	20699	LC/MS Polar	100000846	1491	167.056	149-32-6	222285	13835932	C00503	HMDB02994	1904263	1905529	3296719	1381784	1100448	1142868	2926153	1479946	2833182	1166631	1161395	1354939	3515059	3779750	674250	1415480	973586	4657905	1324225	1202313	1386519	1259235	907251	3138388	1445436	1016492	903235	1815262	1378997	9055131	1034230	1850606	1513288	1878606	2992413	1281255
1273	erythronate*	Carbohydrate	Aminosugar Metabolism	42420	LC/MS Polar	100001320	2186	135.03	88759-55-1	2781043	2061231		HMDB00613	200636528	175217248	249811824	146618336	114624672	99580872	170211840	126917336	223618304	157472016	117293344	133299976	272151168	240707456	89552888	131999400	90961296	315011872	115772584	102327760	166952832	109032552	141248800	221625312	127977376	99923104	84649968	122996976	116315512	777269120	117821376	155222352	118116944	170162736	225160976	134966480
4554	ethyl alpha-glucopyranoside	Xenobiotics	Food Component/Plant	63152	LC/MS Pos Early	100015965	1248	226.129	34625-23-5	428040	378664			55292		86470	117724	684281	51588	137865	116659	115832	236425	48428	151500	241988	159368	47045	167142	144328			242865	293029	148702	108778	137110	164468	196150	105064	44737		257817	93301		177155	131911	335385
347	ethylmalonate	Amino Acid	Leucine, Isoleucine and Valine Metabolism	15765	LC/MS Polar	2054	2785	131.035	601-75-2	11756	11263		HMDB00622	35073276	15449970	10709813	6906084	6313495	23307462	15130025	8880414	10970893	13231565	8936398	11167441	37211848	12379951	7716460	11936023	6697017	10372438	23104096	8037034	8877604	12632714	6692559	7011760	6446124	10130827	6599818	6559190	7469819	36296008	8372090	9130138	8791776	15164508	10251151	6752387
5333	ethylparaben sulfate	Xenobiotics	Chemical	48463	LC/MS Neg	100006271	3445	245.013	162338-11-6					803666	83183	94109	203313	323415	194843	98097	158786	92610	877841	493075	112566	70020	444095	50506	422847	144690	130104		125768	806975	286091	81226	184939	1938601	92785	31514	66705		52349	80390	39427	325196	54631	651460	2257857
3017	etiocholanolone glucuronide	Lipid	Androgenic Steroids	47112	LC/MS Neg	100005403	4915	465.249	3602-09-03	270605			HMDB04484	52908		535055		389486		258414	58395	336292	109422	323479	145566	33242	162243	252059		136378	309184	351209	122170	144348	192641	125257	1010580	121401	111933	195127	298779	23492	1675230	146135	164037	339363	663220	310500	360731
4588	eugenol sulfate	Xenobiotics	Food Component/Plant	48715	LC/MS Neg	100006171	3782	243.033	95480-60-7	180632	157181			129281	79516	994819	198252	693134	40534	153949	619493	484588	327788		116372	874069	644329	135319	92838	177909		987477	249320	296982	48907	872128	394843	310003	351093		263816		298505	217647	163959	177508	352400	302917	103526
5018	febuxostat	Xenobiotics	Drug - Metabolic	63734	LC/MS Neg	100021748	4748	315.081	144060-53-7	134018	118173	D01206				44682816							23935542													44322388
4387	ferulic acid 4-sulfate	Xenobiotics	Food Component/Plant	47114	LC/MS Neg	100005389	1200	273.007	86321-29-1	6305574	4878542		HMDB29200	33951		3762337	1044404	1734759	708296			944633	732028		2508028	1697870	2212442		527168	434942	665890		967132	3598104		1264647	6834996	6089129	2939211		66186		6482206	1217905				337802
4391	feruloylquinate (1)	Xenobiotics	Food Component/Plant	63399	LC/MS Neg	100021485	2166	367.103								1175654	266933	473907	154053			92453			475611	84295	133044		169049	155807			161007	596186			219109	852816	447174				726726	117046
4392	feruloylquinate (2)	Xenobiotics	Food Component/Plant	63400	LC/MS Neg	100021486	2229	367.103								1868832	388109	679940	257821			110696			589881	126439	350151		207722	249751			167531	829474			375135	1921834	848211				1235636	203792
1009	Fibrinopeptide A (2-15)**	Peptide	Fibrinogen Cleavage Peptide	62809	LC/MS Neg	100020902	2120	653.266						14501253	9203275	8318281	8765332	7855644	10326280	12841643	6176581	10005939	7573108	6762074	4208523	3839140	7141050	4153475	3990744	5200982	3553971	8246736	5383161	7425771	10289654	8955246	6934777	2985181	7826110	12473097	13617371	2025783	8238530	4205764	7372680	5162497	2315672	2440042	12770901
1010	Fibrinopeptide A (3-15)**	Peptide	Fibrinogen Cleavage Peptide	62808	LC/MS Neg	100020901	2419	595.753						2126597	533347	1769240	714719	1227871	2355303	1098206	1049466	686324	1023407	1001495	844668	341545	350945	472395	332972	627229	632285	1014908	551361	1330164	1091876	1527111	1304929	379659	1001194	1335194	2687075	217604	958920	561780	877497	720508	668321	503824	1629380
1012	Fibrinopeptide A (3-16)**	Peptide	Fibrinogen Cleavage Peptide	62811	LC/MS Neg	100020903	2786	673.803						2183012	678824	2597688	2283261	2209352	1848230	1309007	1212587	1483621	1597728	1356620	1586360	535871	716249	1337528	1249240	2451613	3122112	2304136	520763	1679842	1583709	1528767	2802324	1149596	1400690	1891827	834131	205600	1636123	1485203	2378891	4273509	919830	549054	1950025
1011	Fibrinopeptide A (4-15)**	Peptide	Fibrinogen Cleavage Peptide	62810	LC/MS Neg	100020904	2570	552.237						1496442	212899	529010	734189	419206	963691	395340	466880	421264	869765	719504	251520	86116	315726	388751	136403	455533	165181	497214	215743	420667	1027373	729141	442170	136776	543786	666693	1064626	101795	561161	514466	1131686	204987	383081	408132	824771
1013	Fibrinopeptide A (5-16)*	Peptide	Fibrinogen Cleavage Peptide	62148	LC/MS Neg	100020274	2850	601.778						4211313	2177828	3167197	4851476	3531027	3104583	4101659	2729824	2095347	3067082	2828937	3058016	1650107	2666945	2807131	3586132	5083676	3632449	5403850	1821017	2308900	3164155	3289202	3776991	3036678	3085803	4156086	1839412	689125	4872390	3176923	3147849	3846693	1739782	1145973	3213097
1014	Fibrinopeptide A (7-16)*	Peptide	Fibrinogen Cleavage Peptide	62149	LC/MS Neg	100020275	3258	508.745						917345	849267	682883	1206684	842631	755984	1253165	679182	357506	698860	738434	832294	642817	1128376	637873	1184209	973750	708894	1688453	701036	486580	728297	970342	717874	936717	687827	1000259	501119	299857	1336836	1021377	712710	644738	474715	390552	798248
1015	Fibrinopeptide A (8-16)**	Peptide	Fibrinogen Cleavage Peptide	62812	LC/MS Neg	100020905	3944	903.469						561125	260297	493124	635420	465437	646337	625142	556386	46352	594918	615346	706603	374195	443536	490434	710716	692567	443678	652915	466497	299997	278499	644637	471420	520913	415319	359055	351945	162672	665001	627285	481300	285059	666718	507679	335977
1008	Fibrinopeptide A*	Peptide	Fibrinogen Cleavage Peptide	57709	LC/MS Neg	100001322	2474	766.835	25422-31-5	16133137	14654187					97098	71190	72831											34079	70837	123468						176026		48562						49525	622357
1016	Fibrinopeptide A, des-ala(1)*	Peptide	Fibrinogen Cleavage Peptide	31548	LC/MS Neg	100001323	2535	731.317			21403111			16828364	12912193	14412158	25254838	15953120	9513511	20621980	8153513	22290464	9760318	8943711	10723623	7539448	12500108	11072775	16198630	18793482	19907870	22619444	6803609	9698391	14284780	11886492	18446904	10083095	12165723	22228718	5653534	2406124	15525269	9959058	13782662	29520268	3394539	2264753	15689702
1017	Fibrinopeptide A, phosphono-ser(3)*	Peptide	Fibrinogen Cleavage Peptide	57712	LC/MS Neg	100001324	2016	806.818	886023-52-5		21403112			463426	416104	291471	521511	457521	376356	925870	311489	439294	239287	244077	774425	423880	533455	349853	723029	745007	661636	880674	200573	529241	535158	125145	1211362	289097	425226	1118135	113499	87697	2625854	396316	112067	618650	414177	261548	963429
1029	Fibrinopeptide B (1-11)**	Peptide	Fibrinogen Cleavage Peptide	62815	LC/MS Pos Early	100020912	3071	619.752						1301850	1159595		102990		1146135		1287751		1469050		519596	1766171		1098025	500966	1504360	422452	1206964	467029	231113	1985899		145059		1782043	1738551	332099	192808	1720036				1776913	851802	1991753
1030	Fibrinopeptide B (1-12)**	Peptide	Fibrinogen Cleavage Peptide	62814	LC/MS Neg	100020910	2366	661.253						1835649	1167926	208914	151405	156743	2271974	148003	2297149	380851	1716015	94213	1003605	2419614		1508348	1106400	3198691	1510687	1282712	823915	259113	2308779	73798	490418	445314	2209242	2132762	505091	236215	3261785	278615	47381		1508113	654475	2012999
1031	Fibrinopeptide B (1-13)**	Peptide	Fibrinogen Cleavage Peptide	62813	LC/MS Neg	100020908	2482	696.772						15991658	8247735	17675570	24064856	19054980	11607445	27250616	8781837	20810634	7102272	14643172	14605530	10345612	21468450	6508296	19273612	10763604	14570138	21762352	4886613	15236902	11394461	15907804	24841042	11625912	7607395	17106338	15402559	4177738	19796358	16774577	18247696	26117002	6605413	12723358	17568856
1028	Fibrinopeptide B (1-9)**	Peptide	Fibrinogen Cleavage Peptide	62816	LC/MS Neg	100020913	905	313.443						770433	1126121	365807	457695	500294	628793	321245	328045	438496	1073154	650405	874765	70402	690049	676242	321101	403471	327947	906141	2315212	171986	846317	888307	403295	294199	994970	1148980	1358342	1435675	148949	450783	380113	181926	399479	687461	740613
1191	fructose	Carbohydrate	Fructose, Mannose and Galactose Metabolism	48195	LC/MS Polar	878	2065	225.062	57-48-7	5984	5764	C00095	HMDB00660	45796680	7553735	49716112	25918660	15754107	12784154	14829536	12668752	38806772	32700876	22207132	16649937	48927624	30089712	12053573	6036273	5824177	23574176	12128720	44997864	13352077	15868332	20758980	24358632	29980338	5157200	11472101	10656992	21014712	18245950	24212534	9452800	11714650	9870297	4101177	22125636
113	fructosyllysine	Amino Acid	Lysine Metabolism	46227	LC/MS Pos Early	100005373	2784	309.166	21291-40-7	123708	110281			23857288	3777583	11749687	11786701	3675425	2291556	3052488	3221180	3609428	3261533	2828937	2494399	4078323	3410694	1853687	1404464	10758707	3378007	5964826	3752914	5520914	6419851	5936961	11084628	3096726	1548733	1870457	2906021	1539235	8555241	4709105	3208104	3784245	6509041	2721797	12313472
1291	fumarate	Energy	TCA Cycle	1643	LC/MS Polar	330	3084	115.004	100-17-8	444972	10197150	C00122	HMDB00134	4799114	2600323	3429938	4635496	1867490	1988657	3042216	2217717	2471672	3313789	2309809	4301180	13719031	9600663	3525793	4640522	4215294	2930889	3611238	1378780	5008313	2289709	3293771	5096767	4857703	1850316	1953587	2688396	12020752	7511307	3291647	2037601	2327544	3009139	3415685	1546187
4961	furosemide	Xenobiotics	Drug - Cardiovascular	43009	LC/MS Neg	100004241	3515	329	54-31-9	3440	3322	D00331	HMDB01933								32318158			25170300		115280960	2759283		418810					29703926													1335984	4865929
1217	galactonate	Carbohydrate	Fructose, Mannose and Galactose Metabolism	27719	LC/MS Polar	100001026	3085	195.051	299-28-5	128869	114198	C00880	HMDB00565	4828038	2949012	8493534	2318886	3736114	1758815	790828	2205077	4426592	2823434	1901195	3790320		10314895	867881	5758115	1259169	22388244	5166060		3874327	1316105	9303476	8782584	1984599	6856226	2915121	2399012	246720	20633204	3844834	2746078	2048025	2243157	5844037	2211336
3966	gamma-CEHC	Cofactors and Vitamins	Tocopherol Metabolism	44876	LC/MS Neg	100002094	3843	263.129	178167-75-4	133098	117455		HMDB01931	355906	375682	239289	199522	243334	424767	358452	337776	490488	259244	245304	164654	346804	307885	102218	171670	165549	138674	182927	452153	462623	323744	301804	468496	518063	411218	541118	238259	75400	109706	245708	1007662	262555	308405	105109	139101
3967	gamma-CEHC glucuronide*	Cofactors and Vitamins	Tocopherol Metabolism	42381	LC/MS Neg	100004243	2500	439.161						24646	41238					36601						43363	60038							32649			134479	25804					688575		109866			31191
566	gamma-glutamyl-2-aminobutyrate	Peptide	Gamma-glutamyl Amino Acid	37092	LC/MS Pos Early	100001502	2380	233.113	16869-42-4		21403151			308736	382819			53434	66880									137386		128283			161810		70800	98119					152279								202046
556	gamma-glutamyl-alpha-lysine	Peptide	Gamma-glutamyl Amino Acid	55015	LC/MS Pos Early	100010901	2784	276.155		65254	58747			2876385	1129369	2286261	1672869	2304619	1502218	1948840	1959409	1948693	2119482	2010044	1127562	1458891	1110394	1604748	1130693	2461725	1527439	971242	1122967	1651276	1741428	2190380	1715278	1881031	1239770	1590822	1748041	811111	1200348	2091057	680382	1843040	1400113	1145593	1577046
557	gamma-glutamyl-epsilon-lysine	Peptide	Gamma-glutamyl Amino Acid	33934	LC/MS Pos Early	100001262	2725	276.155	17105-15-6	7015685	5378717		HMDB03869	910829	279469	692332	580667	558681	537213	659874	459009	477952	614967	475475	443994	310327	289637	512792	270711	703366	387934	367845	356053	421924	575629	567916	599323	504711	392695	519641	505287	161804	434360	434921	197516	458128	378035	295205	460889
548	gamma-glutamylalanine	Peptide	Gamma-glutamyl Amino Acid	37063	LC/MS Pos Early	100001843	1986	219.098	5875-41-2	440103	389104		HMDB29142	185798		266095	306064	119582		148474	113234		167311		139772	115311	118326			141513				163220	86209	204284		178801		94354	224986		1011085	111625
565	gamma-glutamylcitrulline*	Peptide	Gamma-glutamyl Amino Acid	62104	LC/MS Pos Early	100020241	1644	305.146						526412	372803	298473	440653	873453	426454	524632	888318	720576	386417	662724	504562	547474	567347	514132	244399	581938	343386	567347	256311	591232	439771	766674	595767	887636	310733	853433	508078	330858	774471	581483	412328	570664	1022821	505361	585094
550	gamma-glutamylglutamate	Peptide	Gamma-glutamyl Amino Acid	36738	LC/MS Pos Early	331	1775	277.103	1116-22-9	92865	83831	C05282	HMDB11737	475661	371322	324387	244266	402370	122689	257488	254153	434547	490896	264349	300236	858278	307527	156287	216427	441097		181586	285296	268086	466762	339817	175212	94663	182972	241960	111674	191519	256977	254743	288946	246250	179715	190012	211402
551	gamma-glutamylglutamine	Peptide	Gamma-glutamyl Amino Acid	2730	LC/MS Pos Early	1140	1430	276.119	10148-81-9	150914	133013	C05283	HMDB11738	32721602	38640132	22681448	37586500	35625240	26662544	29571714	35519748	29929262	26393374	30983906	24440636	19473252	32619284	33446944	22382390	37998328	17922710	24996138	16426489	29823040	23759922	25922238	21669844	38663740	23550480	36403068	31784532	20514856	21150696	26283618	27890092	34157292	26257220	24670162	27244528
552	gamma-glutamylglycine	Peptide	Gamma-glutamyl Amino Acid	33949	LC/MS Pos Early	100001294	1535	205.082	1948-29-4	165527	145071		HMDB11667	2763542	4794950	3098813	2210154	3061406	1669829	3383006	5334843	2785648	1936187	2633685	1299202	2088833	1767066	2560748	2374140	2777141	1712675	1436561	1531795	2688015	1670370	2879662	1812732	3209898	1296254	2982880	2126089	1730673	2540061	2353361	3052590	2046772	3584277	1860332	2923517
553	gamma-glutamylhistidine	Peptide	Gamma-glutamyl Amino Acid	18245	LC/MS Pos Early	1235	2740	285.119	37460-15-4	7017195	5380197			729716	255809	722551	810215	622332	470165	560456	350010	531119	694643	336350	364728	252872	357959	422269	264708	578775	355717	380663	432964	487714	433283	484075	545108	666409	323053	495069	450897	267912	369347	482803	471459	621340	577187	564949	432873
554	gamma-glutamylisoleucine*	Peptide	Gamma-glutamyl Amino Acid	34456	LC/MS Pos Early	100001485	2940	261.144		14253342	21403145		HMDB11170	755733	372138	609168	303761	381951	239788	318381	283726	450494	902984	231318	308156	514228	410139	295634	242720	339120	326604	258539	268666	453747	430839	583630	655844	320091	320758	234928	421016	212591	966310	345914	305349	278937	210428	624646	333206
555	gamma-glutamylleucine	Peptide	Gamma-glutamyl Amino Acid	18369	LC/MS Neg	1268	1685	259.13	2566-39-4	151023	133115		HMDB11171	1320640	466588	1134931	566877	851210	585120	680032	664657	954795	1385290	493057	583271	810051	568278	512602	332476	965296	568228	651318	660691	663464	831439	1057610	826201	748829	654836	514386	833847	341220	800700	928341	469725	678062	1020752	1185490	500013
558	gamma-glutamylmethionine	Peptide	Gamma-glutamyl Amino Acid	44872	LC/MS Pos Early	100001313	2640	279.101	17663-87-5	7009567	5373147		HMDB29155	789434	848738	730577	832422	608832	394087	608341	637025	646375	811938	384150	439689	476277	713403	683508	458996	1022378	404417	276319	350861	782778	454959	1049921	795888	885053	346672	591373	737087	383406	617473	1043646	291105	581950	418378	366511	444367
559	gamma-glutamylphenylalanine	Peptide	Gamma-glutamyl Amino Acid	33422	LC/MS Neg	100000491	1825	293.114	7432-24-8	111299	99868		HMDB00594	622464	326300	341447	527308	355758	326111	584801	322424	487726	473008	256438	362724	569826	455268	255916	334669	468527	520926	308582	272614	410334	308161	423812	479961	424976	322523	288065	458500	432286	779138	431110	294743	375297	409977	466868	335960
564	gamma-glutamylserine	Peptide	Gamma-glutamyl Amino Acid	54914	LC/MS Pos Early	100009231	1351	235.092	5875-35-4		18691889			1885346	1487443	909511	1456786	1101362	885365	1656966	1146481	1025292	1214746	1076564	1054128	976629	1086631	1354431	1517544	1516812	1020056	601391	1536064	1650301	892961	1647203	781497	1429807	843569	1205080	1163484	1123980	340596	1673458	583698	1122731	1305957	1284636	1080833
560	gamma-glutamylthreonine	Peptide	Gamma-glutamyl Amino Acid	33364	LC/MS Pos Early	100001314	1750	249.108	5652-48-2	76078708	21403107		HMDB29159	1985009	998681	984050	1140189	992032	693685	1553584	1373463	1474467	949206	1021484	596663	798787	741171	395520	915470	760091	712251	519341	670207	868011	710871	1512892	1057571	1352097	827065	632591	1490960	646990	1155674	1096793	894585	773800	805759	916019	1365620
561	gamma-glutamyltryptophan	Peptide	Gamma-glutamyl Amino Acid	33947	LC/MS Neg	100001295	1960	332.125	66471-20-3	3989307	2302065		HMDB29160	126295		32648		54641	41197	86032	46567	66575	55840	26444					74408	62066		51987				29532		65246	44582	32560			75238	68283	28037	63011	50217	77796	39864
562	gamma-glutamyltyrosine	Peptide	Gamma-glutamyl Amino Acid	2734	LC/MS Neg	1102	1240	309.109	7432-23-7	94340	85142		HMDB11741	312346	99467		262619		195904	189832	116318		190671		122323	238686	284038		229577	248921	144090		90875	193098	64403	214908	211441	286969	226801	86740	222024	85646	256518	387920	130975	61060	133203	245815	156263
563	gamma-glutamylvaline	Peptide	Gamma-glutamyl Amino Acid	43829	LC/MS Pos Early	100001126	2700	247.129	2746-34-1	7015683			HMDB11172	3723606	1162031	2496487	1893081	1362558	1498600	1598126	1686793	2898493	3680482	1387002	1413771	2011553	1927088	1368856	1220816	1569323	2279254	1518963	1632354	2099824	938682	2705387	2882915	1607063	929720	1449404	1257861	1107962	3855157	1821831	1544008	2055031	2970191	3599984	1608961
3980	gamma-tocopherol/beta-tocopherol	Cofactors and Vitamins	Tocopherol Metabolism	52473	LC/MS Pos Late	100008998	2384	416.364						44294400	28864868	28250744	59884700	35316704	19300232	38570276	27789780	55251068	36860580	21935048	19503140	28772008	49412216	50458672	28906652	13075519	17416496	26608512	24376986	43114088	45876912	32553216	25658060	56345208	58730520	55358968	20079172	26604760	41729080	16469938	62030584	31550012	19960026	55062880	41849276
201	gentisate	Amino Acid	Tyrosine Metabolism	18280	LC/MS Neg	100000447	1459.8	153.019	490-79-9	3469	3350	C00628	HMDB00152	404305		1581611	630715	3340525	737980	870812	798046	1319279	155693	309557	333570	475537	842621	259060	593167	295133	245022	474097	481537	1324638	279942	707892	1114441	482831	228936	291941	776103	334093	575570	827155	652178	496659	293084	1016852	494277
5451	GlcNAc sulfate conjugate of C21H34O2 steroid**	Partially Characterized Molecules	Partially Characterized Molecules	63699	LC/MS Neg	100021726	4336.7	299.639						46890	1070418	142268	98858	140275		147007	166325	151792		151224	444417	268969	656830	208072	135390	293133		676710	120004	129538	72464	187356		303257		217247	122199		528718			65370	101642		106229
1000	glu-gly-asn-val**	Peptide	Polypeptide	62917	LC/MS Neg	100021107	1000	416.179			16618843			1027601	850701	366423	421941	304646	909809	601548	917677	198327	1014041	1052011	435736	963995	1352838	578242	210460	212888		516716	2688990	142307	851076	1121400	71197	134487	946369	722512	2551871	2074616	636626	587628	519588		1377461	3830922	701298
4296	gluconate	Xenobiotics	Food Component/Plant	587	LC/MS Polar	338	2922	195.051	527-07-1	10690	10240	C00257	HMDB00625	31818756	15512408	39050868	19207906	23287264	11527878	19047232	21747122	43498644	15659915	24350396	15919802	88763136	45417868	7205910	10297006	11977450	29742876	13377111	17151392	27887212	10492837	17097428	38461688	21812538	13569471	11671297	21150220	14608289	104963112	22080958	14774118	17017880	26340300	24264144	28905390
1073	glucose	Carbohydrate	Glycolysis, Gluconeogenesis, and Pyruvate Metabolism	48152	LC/MS Polar	572	2342	225.062	50-99-7	5793	71358	C00031	HMDB00122	2174629632	1127320064	2131199360	1742196352	1153704576	1196451072	1568291456	1217452416	1614759168	1730114560	1603410560	1263474688	2523994624	1643095040	1282895616	1091903232	1519528832	1757827968	1056353728	1904911744	1583007744	1524103296	1326825344	2585651456	1323146752	983401728	1131565440	1428034944	1384831744	1632058880	1275226496	1023191616	1214035840	1219106304	1150321024	1524069248
1249	glucuronate	Carbohydrate	Aminosugar Metabolism	15443	LC/MS Polar	100000257	3233.3	193.035	207300-70-7	444791	58552	C00191	HMDB00127	19346788	29144600	31244636	21794336	27115092	20887700	21361804	12861830	27824236	15565110	17955946	18811498	49911304	43082468	18080556	38456820	20324750	30645854	23046830	20114986	29450412	11008619	41677376	47759592	23556350	19584396	15807487	97886448	21643256	143013536	18284906	805652032	48563304	23889204	292894912	113425168
5396	glucuronide of C10H18O2 (7)*	Partially Characterized Molecules	Partially Characterized Molecules	61887	LC/MS Neg	100020014	3790	345.156						45337		167624	33100		3342792	75235		23071		58582	63622	48762	1079692		21560							24706	559653					460420	7999783		1335955		44853	22305	119059
5397	glucuronide of C10H18O2 (8)*	Partially Characterized Molecules	Partially Characterized Molecules	61888	LC/MS Neg	100020015	3865	345.156											465675							41077	80395										439881					123084	2640005		118356
5408	glucuronide of C12H22O4 (1)*	Partially Characterized Molecules	Partially Characterized Molecules	61874	LC/MS Neg	100019984	2590	405.177								368539	138227	91069	125790			32473	52071		198844	121873	55975		32141	75330	52123			136410			261325	354277	123112				2042124	33692	108974
5413	glucuronide of C14H26O4 (1)*	Partially Characterized Molecules	Partially Characterized Molecules	61876	LC/MS Neg	100019986	3200	433.208								120789	115653	30272	40952			42890			150658	118110	51843			21576				50236		36206	127118	179077	60433				2084371		51548
4481	glucuronide of piperine metabolite C17H21NO3 (4)*	Xenobiotics	Food Component/Plant	62291	LC/MS Neg	100020492	3992	462.177						642322		1335644	467129	474558	4062562	936825	835368	1285532	3918237	956792	173302	886151	355450	510996	122104	857678	248230	665106	78286	628637	552197	460634	1209263	1251023	232660	372944	567053	923254	8111348	1041882	524973	1976963	212421	3669942	249678
42	glutamate	Amino Acid	Glutamate Metabolism	57	LC/MS Pos Early	561	1500	148.06	56-86-0	611	591	C00025	HMDB00148	276744000	244984432	293403136	134555456	195218240	151866752	247605648	169602976	175228336	476150016	222020400	156966032	358786272	95487488	151595840	224337376	157157040	45580984	210093120	358217984	68686608	373487552	329924832	117784880	145531008	168550640	159168752	150369728	194272688	227887968	224091968	266135344	151615584	208532976	320661216	168226272
43	glutamine	Amino Acid	Glutamate Metabolism	53	LC/MS Pos Early	563	1291	147.076	56-85-9	5961	5746	C00064	HMDB00641	1754992640	2178987776	1532974208	2137025024	1748369536	1550852608	1762943616	1808614912	1541208064	1537911168	1740834944	1376164480	1457904896	1894551168	1840428160	1408079744	1902131328	1182847360	1599206272	1245448832	1759585280	1537886592	1698758912	1687937664	1993057920	1254415872	1893740032	1724375040	1407689472	1677590528	1480894208	1589139456	1810109952	1610885120	1786124416	1801403904
5418	glutamine conjugate of C6H10O2 (1)*	Partially Characterized Molecules	Partially Characterized Molecules	63657	LC/MS Neg	100020261	2404	241.119						358139	1133652	620254	304539	156506	979750	795467	652059	325026	546660	402460	253543	3105247	1560406	1252761	140636	263570	486169	311709	309874	745965	175338	386941	457030	364194	198763	481959	267123	1318230	28577222	445414	1298703	197184	2426800	1660637	594264
5419	glutamine conjugate of C6H10O2 (2)*	Partially Characterized Molecules	Partially Characterized Molecules	63660	LC/MS Neg	100020262	2526	241.119						3635641	5816853	2359490	2174868	1795510	3466327	2913740	2691716	2342567	2313008	2789669	2000711	7875981	5674987	7644983	1915233	2158038	1804251	2164849	3242383	2996555	1866048	2093749	2042964	2026265	1957450	2285554	1866290	6864479	134543072	2280449	4131360	1772633	7990867	5094370	2535829
5420	glutamine conjugate of C7H12O2*	Partially Characterized Molecules	Partially Characterized Molecules	63658	LC/MS Neg	100020259	3053	255.135						892062	1606343	1629187	995408	394008	3388946	1572528	1811322	683866	1321558	1254975	758216	7648469	3420185	3346041	366454	606718	907324	1259276	577198	1991184	425941	1068962	779899	737357	548996	838620	542482	4840098	115250376	934150	2694617	533159	5073330	3992854	928961
1481	glutarate (C5-DC)	Lipid	Fatty Acid, Dicarboxylate	396	LC/MS Polar	339	2900	131.035	110-94-1	743	3618533	C00489	HMDB00661	2067367	749139	1748301	379150	440749	260495	837014	386933	393216	971976	733483	589664	1903004	3595674	487151	710731	727769	7924120	445986	294893	853444	245567	1003792	5773312	551677	288046	240371	1383771	377105	1279472	419860	601741	760670	1281415	514197	201090
119	glutarylcarnitine (C5-DC)	Amino Acid	Lysine Metabolism	44664	LC/MS Pos Early	100001593	2393	276.144	102636-82-8	71464488	21403175		HMDB13130	1342673	467627	2321398	915496	1354389	617365	1165317	402643	2515681	2062038	496950	1034111	1956808	637021	517058	1617956	1050769	1119711	1697349	1277481	1799443	613422	2413372	1655003	1526589	397900	894769	2044726	1461373	6337633	908073	900170	1824821	1205172	3294909	896956
1093	glycerate	Carbohydrate	Glycolysis, Gluconeogenesis, and Pyruvate Metabolism	1572	LC/MS Polar	1052	2070.4	105.019	600-19-1	752	732	C00258	HMDB00139	64332536	27051762	64653176	36032776	46949512	39603948	31760928	42491072	51055128	52176544	47348572	46171812	61612084	63547920	28135266	25634424	41962248	39809092	29699904	56049820	35252832	40999756	43803168	39106732	43950500	37140472	26248012	33330304	28565296	29907444	51577116	39847556	54473652	39917124	22525602	37734276
2535	glycerol	Lipid	Glycerolipid Metabolism	15122	LC/MS Neg	1254	758	91.0401	56-81-5	753	733	C00116	HMDB00131	17838680	20984224	7308366	39989564	4289702	13432702	20610042	7157532	9208978	17134088	10842843	9768364	22312916	27990628	19582898	19934710	30730846	10019612	46625568	7765805	7371800	14494752	17884380	33021342	8177142	11224394	6809903	6939269	73212984	48756040	10656691	27124792	8858994	15736160	43051184	22519978
2536	glycerol 3-phosphate	Lipid	Glycerolipid Metabolism	43847	LC/MS Pos Early	100000258	580	173.021	29849-82-9	754	734	C00093	HMDB00126	349997	1086886	216522	315141	212118	225628	315212	461052	385227	266916	489610	398540	171875	784105	181942	130300	320659	191180	265380	79313	386038	392835	350011	545041	233406	619571	705045	175162	147061	536200	309859	409766	203657	548668	252796	502045
1977	glycerophosphoethanolamine	Lipid	Phospholipid Metabolism	37455	LC/MS Pos Early	100001620	659	216.063	33049-08-0	123874	110410	C01233	HMDB00114	2980381	23160824	2343471	13997359	3940712	6126315	5328057	13613405	2872320	3417742	15910679	7163107	3591515	17899180	5436781	2927660	7951186	3987235	5944319	2296017	6785513	11346438	3496142	11502539	7054582	14232289	19203660	5279966	1970750	4013103	4265652	12916022	2621912	11214659	4135761	12312835
2541	glycerophosphoglycerol	Lipid	Glycerolipid Metabolism	48857	LC/MS Polar	100001619	2430	245.043		439964	388990	C03274		740093	165870	930577	373770	371945	210077	385886	185249	679307	448471	243283	331450	821635	531101	211108	225237	177648	523973	257661	393730	394951	334669	681272	495763	360306	203925	263320	229325	230859	438272	607927	270070	245123	250789	333064	448990
1979	glycerophosphoinositol*	Lipid	Phospholipid Metabolism	52307	LC/MS Neg	100001621	630	333.059	16824-65-0	167572				1012604	3691505	513139	1381228	1626765	3875569	1959727	2233021	1439971	941660	3565312	981137	713904	1730310	1771314	3198602	2041263	1656472	1676607	683300	1428907	2608850	1101182	1052727	2113178	3907916	4246434	1678059	1960547	258438	2642895	1159808	2386398	2434632	2674959	3553668
1973	glycerophosphorylcholine (GPC)	Lipid	Phospholipid Metabolism	15990	LC/MS Pos Early	100000269	672	258.11	28319-77-9	71920	571409	C00670	HMDB00086	86883408	1605825536	44309092	778809536	104054008	307967200	271298976	906317632	97867688	73795560	1194571904	380660160	65776028	1252736384	346774592	148812080	388283296	135215040	566063168	58025288	326113632	824175936	82184136	518789664	408619232	1157093120	1390426240	252840512	78945552	151912528	117237832	1156946560	101345064	753054144	168900880	1280959744
1	glycine	Amino Acid	Glycine, Serine and Threonine Metabolism	58	LC/MS Pos Early	340	1375	76.0393	56-40-6	750	730	C00037	HMDB00123	94047632	128565504	93756736	86335584	97368480	74084448	120682576	181931920	82138824	66701552	101151904	78301008	90658744	95971480	113471056	92650288	115133992	87607456	71487752	78936056	113256984	83705120	92915528	81214680	111998536	64114364	115908000	100555432	88113096	90985264	95139928	88576376	72534016	123444104	76837472	107465848
5436	glycine conjugate of C10H14O2 (1)*	Partially Characterized Molecules	Partially Characterized Molecules	62146	LC/MS Neg	100020254	4335	222.114						654448	457681	611396	79249	87725	87227	645956	310125	1312380	223313	282242		531372	968965	79674		298187		84057	284714	274987	1152455	124125	432782	136144	109465	78484	96614		452410	218376	1853968	456955	437560	434984	271849
3094	glyco-alpha-muricholate**	Lipid	Primary Bile Acid Metabolism	62065	LC/MS Neg	100020213	4734	464.302							227048		169923		202346	57302	127588	43414		162815	60989	182442	78708		88178	51420				180893		224562	100052	254340	67589					60336	767299		68747
3095	glyco-beta-muricholate**	Lipid	Primary Bile Acid Metabolism	62066	LC/MS Neg	100020214	4762	464.302							798901		1160770	219696	905001	1016495	706926	371474	60109	224371	281597	1943980	583537		740092	220780			178752	247163	146145	1325832	536911	174700	95814		163922	60456	76840	467725	1613272	152919	279296	274566
3087	glycochenodeoxycholate	Lipid	Primary Bile Acid Metabolism	32346	LC/MS Neg	1628	5236.1	448.307	16564-43-5	12544		C05466	HMDB00637	34930672	18624052	12047466	45930180	16075866	47737104	21280800	18163136	6150242	35358492	5854864	14180800	48037468	17669442	797937	73065888	21644902	23866752	1144707	29179326	69770824	4839558	49267476	23900136	166596864	30899502	8669139	6692278	1985764	1341105	84199904	55944484	28797528	27405416	6859293	2202013
3100	glycochenodeoxycholate 3-sulfate	Lipid	Primary Bile Acid Metabolism	52974	LC/MS Neg	100006641	4820	263.628						11139532	13211331	474672	2107733	682725	2426700	5178325	3499884	1401809	3990327	1298160	7345733	27547708	31048950	2612280	18473050	9394739	9926689	4880034	2158410	4220588	521903	11752771	7755435	38026744	2771630	4823274	4019739	2107282	4612123	5006634	10779290	3205700	2274827	939291	2553184
3098	glycochenodeoxycholate glucuronide (1)	Lipid	Primary Bile Acid Metabolism	52983	LC/MS Neg	100009264	4806	311.666						1691078	317851	5212729	4361552	697622	1832191	4620938	1316765	1409005	1320594	676441	1781347	9047033	7095771	451880	4428711	2416661	1600160	485300	1162140	513857	267302	3841607	1343899	3325174	1063232	802384	3783120	199800	1771204	2173484	936812	1585776	1010811	536797	659644
3080	glycocholate	Lipid	Primary Bile Acid Metabolism	18476	LC/MS Neg	342	5163	464.302	475-31-0;863-57-0	10140	9734	C01921	HMDB00138	3390225	3090698	11486711	18385056	2488350	6259897	5025476	2019189	1938959	2819130	1056467	4835163	14523676	5310775	617111	34821808	7096880	7503663	970812	14367391	8594652	702646	14973412	8025907	54155400	1982185	2042826	3824186	268102	4144372	12857693	11433534	1257779	2832208	594243	208789
3101	glycocholate glucuronide (1)	Lipid	Primary Bile Acid Metabolism	52977	LC/MS Neg	100009259	4533	640.334								93417	66600			249118	150738	255332			55836	503736	157339		393541							87520					4736487		186306	68859				129033
3154	glycocholenate sulfate*	Lipid	Secondary Bile Acid Metabolism	32599	LC/MS Neg	100001989	4750	254.623						24287538	13149927	6376460	5553056	2808597	8317691	9672560	12996510	9588378	4758308	11633023	17824582	15775546	16461105	7221282	8536672	6348657	12639828	11022151	4007603	9297900	4457707	7915150	6515652	25062836	14009187	6771804	10136480	5458075	17806020	7244815	3883240	12997677	6482877	6470265	5696505
3110	glycodeoxycholate	Lipid	Secondary Bile Acid Metabolism	18477	LC/MS Neg	100000436	5281	448.307	360-65-6	3035026		C05464	HMDB00631	7957804	4450673	26339604	73381888	12106462	11255819	12805522	14014494	11008504			5639951	26422010	9720555	257440		19458704	3357731	246628	18716244		2839299	27785566	6369279	18644636	7485744	2401892	6235348	550416	2722425	90567280			11302707	2773319	575038
3159	glycodeoxycholate 3-sulfate	Lipid	Secondary Bile Acid Metabolism	52975	LC/MS Neg	100006642	4875	263.628						2571142	1634737	2985511	5089526	900159	1182961	7228479	6737622	4952700	1536315	686548	3909253	14325240	12200817	248670	9817288	15580968		396048	3274184	1244399	798426	14743477	3100496	2958483	896376	525000	6121811	132760	4397836	8650728	1373507	930087	1562399	503301	511674
3145	glycohyocholate	Lipid	Secondary Bile Acid Metabolism	42574	LC/MS Neg	100004083	5020	464.302						166525	610273		199998	140649	243780	67273	226794	118821	108563	227415	151024	267461	120656		161229	272266	856857		175189	270501		410484	301775	1409906	109410	138682	125813			156229	2878441	98083	88321	27980	133746
3120	glycolithocholate	Lipid	Secondary Bile Acid Metabolism	31912	LC/MS Neg	100001064	5357.1	432.312	474-74-8	115245	103116	C15557	HMDB00698	191050		549822	1442859	1422556	354128	333514	145539	322816	518983		623471	1907482	1455722		746958	968695			449344	1422426	328012	1162021	292041	1947553	419528	66939	127381		145343	3262488	100093	601697	281225	173246	67976
3121	glycolithocholate sulfate*	Lipid	Secondary Bile Acid Metabolism	32620	LC/MS Neg	100001657	5011	255.631	15324-64-8	72222	65188	C11301	HMDB02639	13684298	2926618	7965199	21708752	6442128	3688562	11748857	22397472	20954378	11475880	4655383	40526208	65351244	31674672	8902863	31055482	26372332	1890660	4789699	7224032	13378982	6335196	54314396	7050056	48724008	11712054	4998444	13000863	1640809	19128672	36035432	8128382	10860972	13154404	4080147	7373488
2760	glycosyl ceramide (d16:1/24:1, d18:1/22:1)*	Lipid	Hexosylceramides (HCER)	57457	LC/MS Pos Late	100015730	3373	782.65							385027		389060	414575	289680		320046		77953	295268	238501		347719	529329					206621	217038	208071		247339	414428			144921		321703	117241	133603		388339	151677
2758	glycosyl ceramide (d18:1/20:0, d16:1/22:0)*	Lipid	Hexosylceramides (HCER)	57595	LC/MS Pos Late	100015882	3414	756.635						1029113	1312173	1057379	1707999	1521429	1538361	868984	1992946	772279	957576	1557315	1920616	593263	1882650	1237066	528105	1093662	585012	1162153	1152271	1684913	1263236	449918	921042	1633328	1382357	1216231	604787	782797	799142	976017	1578305	1073543	1297383	1003829	1442042
2762	glycosyl ceramide (d18:2/24:1, d18:1/24:2)*	Lipid	Hexosylceramides (HCER)	57453	LC/MS Pos Late	100015745	3380	808.666						1004091	2360037	435112	1588319	1406048	1493056	684003	1348342	297233	300525	1506006	1245705	597970	2134351	1457166	1088517	1412115	1281480	857329	1223600	1767306	907027	427150	1129970	1258054	2449068	1547112	601747	737076	667052	616548	1164646	999301	1371994	829340	2030490
2744	glycosyl-N-(2-hydroxynervonoyl)-sphingosine (d18:1/24:1(2OH))*	Lipid	Hexosylceramides (HCER)	57444	LC/MS Pos Late	100015752	3839	826.677						999115	1008509	253407	1119475	740044	727601	1098815	896197	790307	794516	813735	962686	1195776	1692207	1317953	1795032	1126862	315321	998984	2157079	877607	672247	578401		1612538	950099	288953	390272	805220	853138	491976	909259	1519160	1184790		459397
2748	glycosyl-N-behenoyl-sphingadienine (d18:2/22:0)*	Lipid	Hexosylceramides (HCER)	57421	LC/MS Pos Late	100015625	3420	782.65						404272	1001029	328692	1650652	1432560	1310827	722164	1525710	550348	437358	1486280	1376928		2116509	881516	330669	1239009	297140	1027525	735083	1962805	679569	280393	789443	1321327	836611	1349358	446990	729816	315563	679625	1385593	1118546	786068	864474	1808165
2737	glycosyl-N-palmitoyl-sphingosine (d18:1/16:0)	Lipid	Hexosylceramides (HCER)	53013	LC/MS Pos Late	100009272	2623	700.572						6644950	11821249	4853944	7890098	8659786	7981024	5323322	9863232	5074471	5055589	9264732	10786171	3208254	9877852	6818714	5719707	6527843	14773290	7476151	7579248	9447261	6349335	3626110	8417840	10259015	15550688	11754856	4882761	4130804	5491075	5589975	10683425	5543703	9509902	6612962	10850677
2738	glycosyl-N-stearoyl-sphingosine (d18:1/18:0)	Lipid	Hexosylceramides (HCER)	52234	LC/MS Pos Late	100001882	3053	728.604						2457709	4823342	1367860	2519651	2022906	2465084	1734192	3579653	1243901	1646501	2642451	3317142	731290	2274383	1818401	1202224	1864898	918976	1304616	1982537	2546024	1650732	703553	1141980	2893263	2636460	1629457	1085560	1030827	1376049	1654235	2512258	1400745	1858931	1730128	2539330
2749	glycosyl-N-tricosanoyl-sphingadienine (d18:2/23:0)*	Lipid	Hexosylceramides (HCER)	57445	LC/MS Pos Late	100015748	3724	796.666									480442	520174	354961		713753			265668	732101		329015			185345	414657			276528						428656					262867				498987
3134	glycoursodeoxycholate	Lipid	Secondary Bile Acid Metabolism	39379	LC/MS Neg	100002911	5033	448.307	64480-66-6	12310288	19973534		HMDB00708	1107529	1709942	1059985	2695052	1013042	3607120	4101561	2048851	365677	3960226	462302	786096	11916561	1273552	50364	576024	889381	19145232		371245	2552269	255076	1985814	1452822	1693493	1562623	342172	607244	106636	158253	2967221	1442304	2244102	1114070	178648	117862
3135	glycoursodeoxycholate glucuronide (2)	Lipid	Secondary Bile Acid Metabolism	62518	LC/MS Neg	100020818	4300	311.666						50171	23325	96139	128728		73218	304718		38342	107556	23877	67232	1323686	379861				740294							75563			42839		91757			89907
3136	glycoursodeoxycholic acid sulfate (1)	Lipid	Secondary Bile Acid Metabolism	63731	LC/MS Neg	100020819	4309	263.628						1707355	3407243	624952	1279081		1436383	6779268	701318	88502	2736715	163880	2135269	58836240	12802126	475243	1869885	1651334	41626600	789537	122911	611333	65815	2534128	612724	2326537	1152813	703000	3217209	2353615	2037446	832940	626125	1460993	336193	196740	368888
3168	glycoursodeoxycholic acid sulfate (2)	Lipid	Secondary Bile Acid Metabolism	63732	LC/MS Neg	100020820	4610	263.628						84253		665306	338960			365055	102913	171063	91131		217284	1263590	828496		354372	634103			222313			552114	271612	99272			653587		489384	388716			29945
739	glycylvaline	Peptide	Dipeptide	18357	LC/MS Pos Early	100000487	2734	175.108	1963-21-9	97417	2006926		HMDB28854	763374	842546	265272	291688	268529	796702	279469	671387		1113823	1236705	626435	1167699	726874	564996	137193	224751		545910	4067087	267551	842674	592250	109125	159114	960812	587297	2206463	5892149	407376	444981	586076	55674	1465031	4769979	830956
4412	glycyrrhetinate	Xenobiotics	Food Component/Plant	39789	LC/MS Neg	100002856	5371.4	469.332	471-53-4	18526330	17930566	C02283	HMDB11628																					398617
4080	guaiacol sulfate	Xenobiotics	Benzoate Metabolism	46111	LC/MS Neg	100004208	2344	203.002		22473	21078		HMDB60013	1395565	2224809	13842998	2649067	5407658	5512688	4362879	1851462	12585167	4019076	5202657	3592019	16126977	8319104	1026468	4565180	2716613	2343314	2189879	5026921	10166744	780168	4382554	14649734	14387747	7357065	2462793	6399811	762993	106468576	4446787	8119173	3772040	1802870	10886875	2674847
455	guanidinoacetate	Amino Acid	Creatine Metabolism	43802	LC/MS Polar	344	2884	116.047	352-97-6	763	743	C00581	HMDB00128	456265	283129	247403	453820	657763	397992	579658	618926	699027	431167	550844	498113	339619	264064	608541	580209	740691	298514	531745	182465	323684	494040	608291	283796	546120	465647	592240	480455	417023	246620	315505	377465	431475	641279	335380	510057
487	guanidinosuccinate	Amino Acid	Guanidino and Acetamido Metabolism	32446	LC/MS Polar	100001212	3550	174.052	6133-30-8	97856	88329	C03139	HMDB03157			261764			58704	177191	195840	473753			250649	204115	357898		40423	34522	2513244		46065	183655	110491		993029	80025	114519		220519		2639982				568737	305709	160163
3795	guanosine	Nucleotide	Purine Metabolism, Guanine containing	1573	LC/MS Neg	1099	1662	282.084	118-00-3	6802	6544	C00387	HMDB00133	965500	624185	69334	224481	439926	593253	1107932	104122	631423	243211	322355	573541	151041	230538	219982	160897	160707	83272	620698	121342	264484	607887	178530	1292063	133547	146486	379362	321238		163062	492330	675248	851544	172943	73683	579202
3956	gulonate*	Cofactors and Vitamins	Ascorbate and Aldarate Metabolism	46957	LC/MS Polar	100001586	2750	195.051	20246-53-1	152304	7969943	C00257	HMDB03290	15404895	8540368	21961084	9883223	11694987	4455298	12107182	9392658	18040382	10276193	7625003	7791542	26702056	16601479	5424819	6876793	5162349	15559490	6886952	7957846	11532526	5309609	9434715	19574790	9166841	6148171	6041275	10614209	7236635	140252128	8380120	26555210	9767067	14388453	33989736	14436971
1386	heneicosapentaenoate (21:5n3)	Lipid	Long Chain Polyunsaturated Fatty Acid (n3 and n6)	57658	LC/MS Neg	100015797	5514	315.233	24257-10-1	11998573	10171040			404143		1553738	760830		1042781	530443	552406		1098720	1117773		438711	355593	1027102	196932	2479453	236180	129719	255200	55233	998837	499483	292079		581672		111218	512657	534706	97583	488555	695800	1115950	629465	1170464
1327	heptanoate (7:0)	Lipid	Medium Chain Fatty Acid	1644	LC/MS Neg	925	3670	129.092	111-14-8	8094	7803	C17714	HMDB00666	1314113	773479	2002040	2016579	1526200	1755351	834622	998177	1398326	1088072	1457182	1020497	1108327	984972	1106081	1440481	1160231	653327	1014825	1019369	1171941	1219418	2750636	1308131	1297391	1120899	1211700	790018	846239	821642	1161851	928408	1058443	988907	1066641	807435
1496	heptenedioate (C7:1-DC)*	Lipid	Fatty Acid, Dicarboxylate	61866	LC/MS Polar	100019981	2816	157.051						1763908	2187633	1999039	1750695	1204007	2092778	1667935	1979594	3378632	1867810	1145532	2375722	3469178	5289203	1507584	941845	1260877	1593010	1767442	926292	2617943	1013372	1297644	6858983	1894268	1937040	1134578	1465877	1790652	56275164	1072128	3258249	2543312	2455020	6046295	3118756
1391	hexadecadienoate (16:2n6)	Lipid	Long Chain Polyunsaturated Fatty Acid (n3 and n6)	57652	LC/MS Neg	100009394	5398	251.202	28290-73-5		13628094		HMDB00477	9048720	8794596	7893646	31949982	6073045	21474600	13818134	8172291	7358449	20826956	10855558	2843127	9369689	11707857	13088468	10159272	15950328	7112261	12767128	5065588	2083951	11599102	12660654	19578716	2560200	10998469	6354558	3841801	10744894	23728740	9815236	22369408	8179895	23687892	42517588	15258844
1517	hexadecanedioate (C16-DC)	Lipid	Fatty Acid, Dicarboxylate	35678	LC/MS Neg	100001614	4615	285.207	505-54-4	10459	10027	C19615	HMDB00672	3634191	3264484	1952313	3305200	1770824	2819461	2327794	2775739	1942362	2175362	3616540	4360254	4358282	4227998	3795234	2801224	3678472	4809177	4918642	3820199	3150269	2409922	3104462	2332635	3765959	7288053	4030780	2425014	3481490	4431678	2902031	1881314	2041178	5076814	3996670	2137083
1518	hexadecenedioate (C16:1-DC)*	Lipid	Fatty Acid, Dicarboxylate	61862	LC/MS Neg	100019975	4380	283.191						1275909	784785	1020080	1504343	1120524	932022	1176713	741338	1034076	540708	1267837	1803725	1657101	1267885	1337299	1014410	1574251	1908976	967768	1508365	1280542	670120	1206204	1572870	1716209	1685859	1701934	578495	616486	978950	976982	373026	512450	1961999	913148	457910
1636	hexanoylcarnitine (C6)	Lipid	Fatty Acid Metabolism (Acyl Carnitine, Medium Chain)	32328	LC/MS Pos Early	100000781	3358	260.186	6920-35-0	6426853	4932273		HMDB00705	5679582	1697969	1692611	1594395	1218269	1670440	1607433	1267102	3145623	4410786	1575313	1066978	4632354	686494	2127343	2685831	1773915	3238593	1944270	2794082	2662536	1973214	2280189	1592572	581707	1039785	514878	2233758	1427315	4081040	593538	1909679	5183465	5024217	6318972	2156763
1598	hexanoylglutamine	Lipid	Fatty Acid Metabolism (Acyl Glutamine)	54907	LC/MS Neg	100001733	2780	243.135						893510	870577	345009	511536	225883	523162	210235	309431	177384	830115	982105	441745	1234824	763836	1666764	265753	161206	269782	568827	631349	807938	791935	504689	219078	397208	729255	434941	303678	655601	18058436	550231	5043023	273696	2780707	3603434	1088909
1611	hexanoylglycine	Lipid	Fatty Acid Metabolism (Acyl Glycine)	35436	LC/MS Neg	100001527	2900	172.098	24003-67-6	99463	89859		HMDB00701		236287									253762										99990	236356				94017				388204	232032	1617250	169921		549827	469548
4045	hippurate	Xenobiotics	Benzoate Metabolism	15753	LC/MS Neg	100000014	2106.9	178.051	495-69-2	464	451	C01586	HMDB00714	34522072	61138300	102556392	132537256	142442304	68452224	91270896	59363824	185833984	124783976	127230792	78526352	139151344	188282208	37994036	178134464	49617528	29500354	72670376	49663192	213285248	43112460	142295696	132450800	209301888	250213056	114274160	115657408	34080608	2179619072	94161016	121507408	97330336	92237136	139410608	59380860
67	histidine	Amino Acid	Histidine Metabolism	59	LC/MS Neg	355	755.9	154.062	5934-29-2	6274	752	C00135	HMDB00177	39725344	19895758	16771590	38961136	33083894	51800632	52695092	24136600	30027276	31527372	37207128	29827296	20429520	15893531	36691008	31428160	47332072	16399718	28174656	27637236	26255728	56063052	20533112	31094456	69713184	16683432	52685392	31573064	33084444	24071316	61816952	14321196	40089776	51906496	41396328	15063780
4415	histidine betaine (hercynine)*	Xenobiotics	Food Component/Plant	62278	LC/MS Pos Early	100004059	2094	198.124	534-30-5	3083620	2340795			213742		132497		604514				144582	73178		324701	73465		226226	67766	442082				426308	207050	347532		170168						84737		713917		128451
424	homoarginine	Amino Acid	Urea cycle; Arginine and Proline Metabolism	22137	LC/MS Pos Early	100000961	2882	189.135	156-86-5	9085	8732	C01924	HMDB00670	33555336	9384247	54724796	26727316	76430752	49389772	52698164	23664490	38188964	40657272	44688164	19535552	17164932	15607081	24557008	16331785	40356856	12888947	39747876	32240736	15334435	45423368	35660040	20683682	44699540	32903510	30935946	28361880	18982896	12089644	28290800	6586481	33857344	26735450	19931204	18157020
425	homocitrulline	Amino Acid	Urea cycle; Arginine and Proline Metabolism	22138	LC/MS Pos Early	100000963	1908	190.119	1190-49-4	65072	58582	C02427	HMDB00679	1731125	2643978	2499173	1116656	2121443	828038	1204372	894498	2499639	1205720	541806	1181387	5631735	3804308	500706	3067830	1749682	6218039	832193	959633	2596140	769793	1449656	2310286	1763792	1926279	772554	915927	979358	6665617	588889	1003910	684545	1455253	4037266	1326732
4418	homostachydrine*	Xenobiotics	Food Component/Plant	33009	LC/MS Pos Early	100001550	1750	158.118	1195-94-4	441447	390180	C08283	HMDB33433	4959225	1764690	5496739	5801545	12599754	1333450	17114152	7626194	19123700	6658940	9239307	8011014	14558016	29932156	10926262	9648890	6872617	7114831	13211214	6011130	14050456	5599090	17131608	9338351	12602580	17445128	10376172	9206143	12830073	11052543	8910854	4462527	6607436	8795121	31985756	4788081
192	homovanillate (HVA)	Amino Acid	Tyrosine Metabolism	1101	LC/MS Neg	117	1649	181.051	306-08-1	1738	5323114	C05582	HMDB00118	206666	236869	186369	85732	93610	65601	139962	90326	177401	86052	126405	221936	245583	508158		163338	182041	202784	78729		248784	97417	160174	300722	209135	166268		165515	118951	729912	84326	390887	96467	162481	902985	125198
73	hydantoin-5-propionate	Amino Acid	Histidine Metabolism	40473	LC/MS Polar	100002514	2080	171.041	5624-26-0	782	761	C05565	HMDB01212	2645950	227963	854477	749705	255062	313645	534842	200286	1069307	219247	395694	1091353	1739602	973914	280177	1052094	1452630	5701981	1109328	481037	939339	498691	1748339	3380898	288684	1541767	547815	896246	568126	20386590	2161758	227216	295901	1481102	1808411	630836
4959	hydrochlorothiazide	Xenobiotics	Drug - Cardiovascular	39625	LC/MS Neg	100002734	2046	295.957	58-93-5	3639	3513	C07041	HMDB01928	14133668			218617		21526052	675511		17349720								357084					2873440											20539328
5127	hydroquinone sulfate	Xenobiotics	Drug - Topical Agents	35322	LC/MS Neg	100001604	1395	188.986	123-31-9	161220	141624	C00530	HMDB02434	305977	154608	106253	190285	319703		293713	87132	256184	97886	60252	349113	879410	864537	89277	57940	98497	99927		78686	683304	202216	230579	390193	684442	227982	161008	190240		5590667	163017	320488	23174	337283	288976	321503
1528	hydroxy-CMPF*	Lipid	Fatty Acid, Dicarboxylate	62277	LC/MS Neg	100019794	1516	255.087						6151314	6932532	81732504	32516444	30454764	74375696	19006282	30551372	11382942	11742284	31758076	22404630	5888453	58081428	19606526	3415253	57435180	11653276	10660864	18870740	48334124	8226340	83627080	21689634	29738800	49509228	2385809	15350758	4830600	26034150	27648668	39051480	49590880	14045038	16171202	13555867
110	hydroxy-N6,N6,N6-trimethyllysine*	Amino Acid	Lysine Metabolism	62959	LC/MS Pos Early	100021123	2759	205.155						3764069	3125333	3219302	2497294	1878500	1516778	2440023	2118363	3471316	1924111	2038726	1758810	5176963	2902865	1643354	1862606	2294568	5261298	2062673	1719678	2682609	1993587	2682749	5973035	2128600	1340174	1736279	2202154	1885710	28468736	1476317	2305665	2194802	2931555	3834608	2738404
41	hydroxyasparagine**	Amino Acid	Alanine and Aspartate Metabolism	62060	LC/MS Pos Early	100020205	1149	149.056		97663	88149	C03124	HMDB32332	2003792	3328067	1942724	2324486	1488672	1221029	2509885	1715393	2395316	1401316	1625798	1361541	3327592	2607191	1302996	2015654	1210603	2196033	1681009	1216115	2247080	1528484	1383729	2123034	1794156	1406531	1084420	1350662	1236001	12842961	923084	1910764	1827728	2846290	3537917	2456487
2784	hydroxypalmitoyl sphingomyelin (d18:1/16:0(OH))**	Lipid	Sphingomyelins	62851	LC/MS Pos Late	100021000	2056	719.57						1569435	2726333	1436661	2577702	2161685	2527871	2588235	2527006	1779840	1415102	3213248	2971637	1974346	4889745	2484656	4740827	2101375	2185939	4553504	2303109	3048743	3045078	2022369	3053978	4069555	3380966	3810523	2604171	2814701	3947843	1682694	3787809	2142200	3165289	2011400	3842119
3144	hyocholate	Lipid	Secondary Bile Acid Metabolism	34093	LC/MS Neg	100001279	5046	407.28	547-75-1	92805	21403098	C17649	HMDB00760	103947	123816	130439	335063	66111	474888	176620	175459	137396	147318	258493	128946	272615	619916	151370		206908	633209		190917	260659	108303	547229	127372	208741	429341	115130	75940	379410		400691	1204329	783562	233002	605787
405	hypotaurine	Amino Acid	Methionine, Cysteine, SAM and Taurine Metabolism	590	LC/MS Pos Early	358	724	110.027	300-84-5	107812	96959	C00519	HMDB00965	7844346	5015346	2225904	2785696	2903754	2547861	2410316	2207942	3644564	3483214	2657393	6866433	7002283	5058309	4204432	4663919	5692292	2189852	4646554	3476302	3027087	3566607	4356823	9789373	3457362	6012883	3176920	9144742	1567806	11489099	2591367	5089218	2262358	3368769	2394327	5783748
3736	hypoxanthine	Nucleotide	Purine Metabolism, (Hypo)Xanthine/Inosine containing	3127	LC/MS Neg	171	1291.2	135.031	68-94-0	790	768	C00262	HMDB00157	12724165	11416664	5455428	7718661	5697115	9129222	8494835	9304499	7282503	10003929	10076411	8887675	15226558	8580689	8513656	8668168	6218055	5339920	12657810	9243271	7754561	12814109	8474693	9512100	4993212	10560842	10994012	9842679	5760258	8840084	8005517	5753756	6228896	12508989	4281307	10539285
4007	I-urobilinogen	Cofactors and Vitamins	Hemoglobin and Porphyrin Metabolism	32426	LC/MS Neg	100001226	4190	591.319	14684-37-8	26818	24980	C05790	HMDB04157	184226			188332			91462						5050466	341699				1736572					196420	632321				131556	160441		70711		328062
4768	ibuprofen	Xenobiotics	Drug - Analgesics, Anesthetics	17799	LC/MS Neg	1487	4925	205.123	15687-27-1	3672	3544	D00126	HMDB01925		678198						2472409						140653		560443	133478			96044424					40825	226479	418125		137732		575026	182964	60230096	782844		1328433
78	imidazole lactate	Amino Acid	Histidine Metabolism	15716	LC/MS Pos Early	100000263	2040	157.061	14403-45-3	793	389128	C05568	HMDB02320	4493367	3012007	4365268	9120199	2921157	2720700	4886474	3334666	7305998	3616955	2368004	2371825	5386162	3085869	4161024	2554258	3388984	4369459	3023567	2312719	3422351	2883392	3027552	4694190	2237023	2464615	2790476	1487785	2671215	6017050	2572764	2947487	3149469	5779533	4156753	3393639
76	imidazole propionate	Amino Acid	Histidine Metabolism	40730	LC/MS Pos Early	100003434	2263	141.066	1074-59-5	70630	63798		HMDB02271	842917	2090339	394776	599115	349028	243091	1717701	326996	738560	526101	415403	1838381	1380443	1161449	410871	1565162	543348	5045525	396968	648034	552030	220444	1475142	1190734	219126	693045	357531	145292	474358	706098	243794	106765	1521202	1271777	151196	252690
275	indole-3-carboxylate	Amino Acid	Tryptophan Metabolism	38116	LC/MS Neg	100002185	1710	160.04	771-50-6	69867		C19837	HMDB03320		41235	51113				49342	40857				78620		27663	94035	38246			58143	68251		23135	32807	56289	180086			34591		428573		32520	67727	206488	212518	34607
267	indoleacetate	Amino Acid	Tryptophan Metabolism	27513	LC/MS Neg	100001034	2200	174.056	6505-45-9	802	780	C00954	HMDB00197	1457072	1017910	14151941	2646563	30099076	3296383	5712290	4290869	5323431	4110741	4658599	5254370	3781778	3093696	1590540	2894661	4800681	2972316	1156266	2975224	8838035	2417216	11313737	24947328	10238824	4811689	1238735	3264093	1680036	13832981	4332480	11258577	14398611	11634823	6344962	1916634
272	indoleacetylglutamine	Amino Acid	Tryptophan Metabolism	42087	LC/MS Neg	100001731	2535	302.115		25200879			HMDB13240	98767		530229	53589	248027	49209	167956	20504	101472	129814	31430	63045	111992	47449	59395			84216			106134	68683	181940	2416380	368447			277230	34068	7669880		624100	169215		434547	85282
276	indolebutyrate	Amino Acid	Tryptophan Metabolism	34402	LC/MS Neg	100001404	3308	202.087	133-32-4	8617	8298	C11284	HMDB02096			64577	37961	152832		221227	32070			114103	61420				64094		66485	33787	30401	106804			227109	66661	33209	47443		52213	96998	106080	386541	91425	656204	117073
266	indolelactate	Amino Acid	Tryptophan Metabolism	18349	LC/MS Neg	100000463	2286	204.067	832-97-3	92904	83867	C02043	HMDB00671	20928940	5805163	39700104	18454160	15285767	18976856	20475738	12763542	20280284	18590172	7208308	13716296	25393336	21894340	9269038	15695856	8635541	40264124	13910170	7218325	10566329	11688004	14717878	33802564	14941813	11463951	12060818	19131118	11038489	31211060	10037265	16364015	11640124	12843343	22318740	13584928
270	indolepropionate	Amino Acid	Tryptophan Metabolism	32405	LC/MS Neg	100001083	2795	188.072	830-96-6	3744	3613		HMDB02302	128381	687475	2864892	1397909	5963950	6020982	5155180	2108575	2292958	1265210	2070107	1303921	2384542	2705418	1488499	782854	1929899		1558248	573243	2823558	1371707	5377573	2067783	4545028	3840605	2063361	2428036	760743	1305606	2057899	3014794	2985327	3089898	1915087	1282302
4422	indolin-2-one	Xenobiotics	Food Component/Plant	43374	LC/MS Pos Early	100004318	2575	134.06	59-48-3	321710	284794	C12312								145244	195639	223786	174022	82734		225062	203506						140782			258035		187462			189896		1048976	170999	243681		227739	146689
3735	inosine	Nucleotide	Purine Metabolism, (Hypo)Xanthine/Inosine containing	1123	LC/MS Neg	361	1602.1	267.073	58-63-9	6021	21241953	C00294	HMDB00195	5665300	2510114	561903	1137072	1009253	3031682	4968493	767045	2393060	1583717	1778622	1965676	785401	1108623	1075111	734446		542387	3235435	952990	1316435	3236189	1136608	6163637	608550	917619	1988346	2460102	250833	760026	3203100	3122167	2264359	1397123	562931	4676181
363	isobutyrylcarnitine (C4)	Amino Acid	Leucine, Isoleucine and Valine Metabolism	33441	LC/MS Pos Early	100001055	2810	232.154	25518-49-4	168379			HMDB00736	9428318	1457512	17905634	5707994	14527564	3494344	7721086	6286958	32335172	9364146	1332416	20239640	10514954	8634149	4699795	9968212	16097625	62146424	7920119	10585893	13035550	4862215	22375424	42453048	9578212	3403488	2468416	13512605	2584689	16349711	4067866	1078911	12973621	20727000	45677796	5349458
364	isobutyrylglycine	Amino Acid	Leucine, Isoleucine and Valine Metabolism	35437	LC/MS Neg	100001590	1420	144.067	15926-18-8	10855600	9030891		HMDB00730	658557		1106461	274397	1325830	591065	473410	1155978	1360436	2583650	438742	471857	391781	503623		453118	670648	1479123		1453813	668583	508370	2354099	579368	596341		487949	852354		1679286	716974	693181	275389	504226	1056429	691193
1451	isocaproate (i6:0)	Lipid	Fatty Acid, Branched	22273	LC/MS Neg	100000806	2570	115.076	646-07-1	12587	12067		HMDB00689		656476			718577	506075	252439	368579	545780		665350		1596597	321868	781753					238957		363513	1411094	113287	187026		357683					613111	392792	956025	629047
1285	isocitrate	Energy	TCA Cycle	12110	LC/MS Pos Early	1206	773	210.061	20226-99-7	1198	1161	C00311	HMDB00193	463602	179638	940480	236632	1261993	275094	119031	322460	623103	822310	280762	180497	289639	196901	150985	98132	276106		6486866	1047804	164091	395514	769964	159960	273524	146631	130717	222242	16543406	416769	899393	75268	1265163	114041	110404	146547
4594	isoeugenol sulfate	Xenobiotics	Food Component/Plant	48997	LC/MS Neg	100006089	3893	243.033			157181			26524		239743		3814089	165933	24412			24751		77313	194744	131512			58849		85020		284319		487130	238503	22450	146674		93747	31765	40108	225054		3703526		72224
329	isoleucine	Amino Acid	Leucine, Isoleucine and Valine Metabolism	1125	LC/MS Pos Early	376	2800	132.102	73-32-5	6306	769	C00407	HMDB00172	839104832	591092416	847959680	475775104	639946240	586996160	581317120	569506560	620430720	1123601152	489017344	462685248	710847808	690630400	628212544	437426304	653120768	462869312	555363584	567665856	710944768	853172288	885043648	749254080	645272256	525524992	536866464	789257856	494168800	762124352	942410432	341216800	639968512	412312608	697534144	561904512
763	isoleucylglycine	Peptide	Dipeptide	40008	LC/MS Neg	100003169	1992	187.109	868-28-0	342532	303621		HMDB28907	205908	205476			64979	191014	185011	226157	121760	69708	200320		193809	61961	84835	117497	183145		139938	173134	206358	172667		97249	153900	361337	200399	143452		183638	240055	214224		186300	200717	167713
3129	isoursodeoxycholate	Lipid	Secondary Bile Acid Metabolism	57577	LC/MS Neg	100002488	4809	391.285	78919-26-3	127601	113205	C17662	HMDB00686	628921	485985	1348177	343253	1294353	320750	10938734	535570	337468	4088309	251977	225963	6209031	645119	161980	271033	290513	22853302		388792	178206	141368	963265	1688313	324026	656894	118207	1350818	114169	182462	1372917	316793	592699	483507	84985	98017
3130	isoursodeoxycholate sulfate (1)	Lipid	Secondary Bile Acid Metabolism	63602	LC/MS Neg	100021647	4082	235.117						95507						1496197			154632			3247692	602139				8703878					84469					413580		255461	125616
304	isovalerate (i5:0)	Amino Acid	Leucine, Isoleucine and Valine Metabolism	44656	LC/MS Neg	100000708	1564	101.061	503-74-2	10430	10001	C08262	HMDB00718	9775211	2787078	11920583	5723738	6762286	6107579	5411670	6758948	8256291	14268065	5710666	3915073	5269388	5372465	3813587	4392734	4794284	4595325	1888378	7883510	3115129	6793614	7620476	3251143	7251126	3470789	2848096	5986828	1203037	3428761	5846123	3037921	5799236	7133800	5390243	3080784
306	isovalerylcarnitine (C5)	Amino Acid	Leucine, Isoleucine and Valine Metabolism	34407	LC/MS Pos Early	100001393	3085	246.17	31023-24-2	6426851	4932271		HMDB00688	2775455		3518210	772739	2070418	963456	958463	734835	2721478	3922048	845426	1989440	479086	155026	874767	1265759	1905727	1950566	834080	1594913	1049939	1246120	1850331	1787057	1088725	1216526	342306	1126754	130266	331429	1043361	788991	1218227	1969000	1930769	673424
305	isovalerylglycine	Amino Acid	Leucine, Isoleucine and Valine Metabolism	35107	LC/MS Neg	100001452	1950	158.082	16284-60-9	546304	475516		HMDB00678	381730		481163		569223	228885	245285	479545	494182	1552276	166133	242325		322700			275493			704795	243476	442960	1404949		357485	155763		267433		1775090	299933	241765	278876	148691
244	kynurenate	Amino Acid	Tryptophan Metabolism	1417	LC/MS Neg	98	2224	188.035	492-27-3	3845	3712	C01717	HMDB00715	1341200	597670	692197	1076480	822113	1067721	1403996	424235	986587	977764	545077	1493934	1320363	1632660	699081	975786	853431	1302760	724364	508234	1297548	966657	1174491	2569941	1405235	478913	740440	780652	447749	48750984	444933	1419763	993825	1019490	2070341	1085450
240	kynurenine	Amino Acid	Tryptophan Metabolism	15140	LC/MS Pos Early	100000265	2739	209.092	2922-83-0	161166	141580	C00328	HMDB00684	18990326	11748268	16609689	15782102	13517880	13339725	26900612	13144829	18948564	15622286	11779634	29905076	30987376	26943912	14196524	32372764	16491708	21276832	15923334	19025382	37271976	13218853	19530144	21219776	36126876	19656918	16008780	13403127	13992182	44980968	14115994	20723528	19701602	18846980	25400150	18604828
1090	lactate	Carbohydrate	Glycolysis, Gluconeogenesis, and Pyruvate Metabolism	527	LC/MS Polar	482	1468.8	89.0244	79-33-4	612	592	C00186	HMDB00190	4829308416	2820994304	3022754560	2840544000	1765257856	2027886464	2496555264	2174941440	2820428800	3345061376	2586025216	3232328192	6072531456	4061470976	2834157568	2351655168	2445626368	2813131776	2754879744	2403243008	3385410816	2912033024	4290594560	3112794880	2230481408	2996244736	2956306944	2599718912	1793463808	2816790528	2691915008	2116428288	1913733504	2960898560	1925057536	2447318784
1151	lactose	Carbohydrate	Disaccharides and Oligosaccharides	567	LC/MS Polar	393	3500	387.114	5965-66-2	84571	5904	C00243	HMDB00186	506386	371480	405947	125082	294235	170701	360441	108020	494387	191811	289968	142701	966867	586529	59485	679180	168606	1824778	263827	72968	416413	172442	515581	667734	284738	226401	140852	477613	110423	2949267	764110	597315	92066	269369	621484	206041
2770	lactosyl-N-behenoyl-sphingosine (d18:1/22:0)*	Lipid	Lactosylceramides (LCER)	57422	LC/MS Pos Late	100015623	3842	946.719			24846893				89351	123084	110128		314305		347930			380997	245985	515593	554439	251312	440122	323521	763773	339226	294671	449517	289859		327972	765214	357436		129988	355280	415865	220845	453914	200277	293273		386134
2771	lactosyl-N-nervonoyl-sphingosine (d18:1/24:1)*	Lipid	Lactosylceramides (LCER)	57370	LC/MS Pos Late	100015620	3778	972.735			24846896			2234684	2861065	1155809	1992979	1772512	1971169	1211593	1597003	1220664	1357604	2144998	2309364	1299154	2426560	1684615	2478617	1871773	5689558	1730460	2840012	2156425	2026880	1446238	2404769	3021816	3103025	1792869	1477452	2069350	1817656	1095010	2610015	1407867	2743569	1451936	3359927
2767	lactosyl-N-palmitoyl-sphingosine (d18:1/16:0)	Lipid	Lactosylceramides (LCER)	53010	LC/MS Pos Late	100009030	2527	862.625	4201-62-1					10478988	13895611	5391909	6532815	7965857	7274449	5407474	8672125	7488690	6137090	8780569	11184894	6243075	7285120	7544420	9159380	7201017	15446026	8254375	9459060	6811285	9508814	7525372	8582810	10493673	11327716	10568173	8026899	6906100	7109496	5762958	10628413	5600146	12090428	6854278	13790728
5041	lamotrigine	Xenobiotics	Drug - Neurological	54762	LC/MS Pos Early	100009390	3379	256.015		3878	3741	D00354																												687358144
401	lanthionine	Amino Acid	Methionine, Cysteine, SAM and Taurine Metabolism	42002	LC/MS Pos Early	100003892	1730	209.059	3183-08-02	98504	88959			180030	908951	144690	672743	318369	42147	336488	222560	609122		602243	240194	483546	742738	94806	386018	1247845	1053704	211451	184052	429298	378647	390481	1203621	640495	577223	334423	140728		4328965		460053	121970	553152	278442	470324
1335	laurate (12:0)	Lipid	Medium Chain Fatty Acid	1645	LC/MS Neg	181	5300	199.17	143-07-7	3893	3756	C02679	HMDB00638	79061720	73319856	88644352	464017088	51349576	477651392	108459328	70404776	59018472	116689816	152370592	75886144	134311456	148189936	190917616	562879104	112753272	107189696	305547936	38325444	18977042	125307160	625095424	192577040	55486720	190418544	57730164	80880936	143243648	178432336	115669512	198923072	77314808	218695248	246144912	149336032
1643	laurylcarnitine (C12)	Lipid	Fatty Acid Metabolism (Acyl Carnitine, Medium Chain)	34534	LC/MS Pos Late	100001392	1235	344.28	25518-54-1	10427569	8602997		HMDB02250	10673026	8521783	4711548	5080120	4627344	8819757	6109231	6700851	8755752	11024061	7087923	6868582	12565437	15265202	8480186	5808024	9116634	7315621	7695800	5994560	10311906	5652458	6102130	7682704	8837892	8744896	7018198	10426817	8769340	27470190	3426506	8807425	15711236	15024843	29262920	9143886
289	leucine	Amino Acid	Leucine, Isoleucine and Valine Metabolism	60	LC/MS Pos Early	397	2864	132.102	61-90-5					1008909184	509976000	934187008	497811040	707743872	668548736	623628672	688258432	724000640	1237783936	547948672	554310400	765276224	633449088	681419392	400532352	774937024	547274112	819504000	736558592	718752640	914302144	904375040	794107968	678784128	601591488	592152384	838890816	528628896	798503360	949868544	235078560	806966208	986034176	926166400	532427008
777	leucylalanine	Peptide	Dipeptide	40010	LC/MS Pos Early	100003179	2801	203.139	7298-84-2	259321	227625		HMDB28922	1637335	2251461		227714	540999	3856860		2645955		1438792	995398	605468	1817969	431147	4193396	219695	3345791		1313222	2044239	317478	2432284	242524		786398	4933560	1587561	726623	690387	2191185	482797	461931		3983893	2792622	1893110
782	leucylglycine	Peptide	Dipeptide	40045	LC/MS Pos Early	100003185	2778	189.123	686-50-0	79070	71402		HMDB28929						109104					102227				72586				113255		88600	107786				71973		99337		91218	181774			359337
4250	levulinoylcarnitine	Xenobiotics	Food Component/Plant	63359	LC/MS Pos Early	100021140	2520	260.149						67192		500212		599130				980452	589057			78452			175012		90046		198060			295124												470315
4791	lidocaine	Xenobiotics	Drug - Analgesics, Anesthetics	35661	LC/MS Pos Late	100001538	746	235.18	137-58-6	3676	3548	D00358	HMDB14426	23048696			3837965	2011352									1266556				118496		890824	2995018	1080250		104661					7239098				49675356
2788	lignoceroyl sphingomyelin (d18:1/24:0)	Lipid	Sphingomyelins	57330	LC/MS Pos Late	100006298	3437	815.7	60037-60-7		24846875			134002864	96070448	81554792	134541456	98322176	177534144	84266464	156139376	94089240	151673808	168781584	118482880	45807144	131544728	101682864	70815464	110244472	72616072	98372712	130932960	120615632	225521728	57304312	132991016	120321072	155461648	165836288	114719728	95589080	94702936	122948680	221432224	96607840	104276808	128583112	196133248
1651	lignoceroylcarnitine (C24)*	Lipid	Fatty Acid Metabolism (Acyl Carnitine, Long Chain Saturated)	57515	LC/MS Pos Late	100015834	1603	512.467						1749631	1548179	1663637	1598138	1661138	1367371	1396501	2069332	1638729	1904071	1666610	1376996	1593804	2912730	1490394	1750423	1675727	1309801	958502	1056371	2992032	1776013	957817	1947059	2057063	1834391	2430394	1890074	2501395	1074936	1784463	2226400	1423573	1338989	1884806	1706362
1560	linoleamide (18:2n6)	Lipid	Fatty Acid, Amide	32455	LC/MS Pos Late	1492	1580	280.263	3999-01-07	6435901	4940587			57551660	72651472	102495248	75515696	129086552	184435712	160064016	82103136	119109160	65833380	43455480	133979176	107287992	115721400	159703136	97509928	54575844	51420784	120688416	89720456	90613552	122340616	103513512	104171608	106666856	67740344	108021760	59213072	73774848	123792992	120812424	81573432	105320576	76981344	57494096	55172924
1392	linoleate (18:2n6)	Lipid	Long Chain Polyunsaturated Fatty Acid (n3 and n6)	1105	LC/MS Neg	180	5535	279.233	60-33-3	5280450	4444105	C01595	HMDB00673	3881842688	3729514752	2118051840	3914234112	2147619328	3689916672	3668316672	3644891904	3098641408	4070573312	4345415680	1831802368	3307657472	3174824960	4253347840	2813558016	3597066496	3281145856	4558697472	2428805632	1804193024	4309493760	2708313600	4370233856	2245940224	3329160960	3200692992	2318759936	4467314688	4759333376	2253691648	4531476480	3649020928	5612052480	6101663232	4798949888
1394	linolenate [alpha or gamma; (18:3n3 or 6)]	Lipid	Long Chain Polyunsaturated Fatty Acid (n3 and n6)	34035	LC/MS Neg	100001337	5450	277.217		5280934	4444437	C06426	HMDB03073	401081280	358471392	176977232	491111968	134747360	480412576	458527744	313039008	395343392	400737312	472999168	118948440	390357504	290248800	636909184	286590880	390377824	227558832	687879424	183454896	101495264	574192384	296338720	694409152	126945864	356928480	246495888	170229968	577171008	555326592	164713552	683300288	358971776	854754624	912140864	403296128
1671	linolenoylcarnitine (C18:3)*	Lipid	Fatty Acid Metabolism (Acyl Carnitine, Polyunsaturated)	57511	LC/MS Pos Late	100015831	1310	422.326						1315704	1100234	1015050	1007261	717081	1134513	1390949	982645	2162019	1517734	1521892	930018	2512213	2895595	1761965	1348629	1738127	843739	1519342	1190958	1422355	1500841	1126856	1358427	1383882	1402309	1160143	938025	1235859	1851795	358440	1736317	1594721	2793723	2180175	1432017
1922	linoleoyl ethanolamide	Lipid	Endocannabinoid	52608	LC/MS Neg	100006726	6150	322.275	68171-52-8	5283446	4446566		HMDB12252	405228	333216		333657	175226	371423	379060	415835	271713	463927	581947	232105	208776	253581	290993	226492	424630	251403	355248	293727	66633	382736	128668	239547	194143	369450	552594		382688	475459	241070	288762	175984	501178	323784	571593
2633	linoleoyl-arachidonoyl-glycerol (18:2/20:4) [1]*	Lipid	Diacylglycerol	54955	LC/MS Pos Late	100010922	2590	658.541					HMDB07257	336205	328854			274520		150463		358975	118344			310254		106321		843769			173898			291742	393829			213008				168584		174044	174127	645623
2634	linoleoyl-arachidonoyl-glycerol (18:2/20:4) [2]*	Lipid	Diacylglycerol	54956	LC/MS Pos Late	100010923	2650	658.541					HMDB07257	403973	612513	505497	173985	643137		346521		539091	210363	309065		367696		202060		1082712			287778	78546	323479	530586	353270			304742				169436		284353	219748	756775
2637	linoleoyl-docosahexaenoyl-glycerol (18:2/22:6) [1]*	Lipid	Diacylglycerol	54949	LC/MS Pos Late	100010928	2450	682.541						103834	338717	776901		181774	148497	267274	139536	457985	150926	259545		218868				1024579					262905	433362	137859		238520				202752	123281		276343	561800	370147
2623	linoleoyl-linoleoyl-glycerol (18:2/18:2) [1]*	Lipid	Diacylglycerol	54968	LC/MS Pos Late	100010941	2720	634.541					HMDB07248	3255563	2879503	3551124	2167397	4676445	1507927	2825205	2686918	8295366	2190939	4302314	1152456	3082771	2005452	1984625	1421437	4258384	304205	4628116	4115217	1881213	4012609	3168702	4086731	1670093	1521069	2392116	1552087	4735637	3281718	4080624	1269570	4241563	4919593	4159977	1131286
1670	linoleoylcarnitine (C18:2)*	Lipid	Fatty Acid Metabolism (Acyl Carnitine, Polyunsaturated)	46223	LC/MS Pos Late	100003151	1430	424.342	36816-10-1	6450015	4952667		HMDB06469	9279419	10531195	6777961	8998786	7819050	7799493	10334993	10359660	12047851	14071479	14529995	9497115	17216220	18395972	11793062	9421177	14528992	7667762	12573050	9195859	13321484	9511921	8230226	11895317	11469018	10960819	11042980	7135866	10296418	14532077	4200080	9957935	13505240	15492951	12875770	12330002
1717	linoleoylcholine*	Lipid	Fatty Acid Metabolism (Acyl Choline)	57463	LC/MS Pos Late	100015760	1388	366.337						1261353	6234869	920294	2500156	16018805	7024763	5264944	7573882	4027237	3136670	3176393	2274928	356577	3033564	3529767	11698502	3777519	1067043	3669041	2931275	6698593	3023359	5253124	788864	6563000	11595357	15336865	3239352	843073	325999	5329261	7242198	6731354	5590451	8549444	9741426
3118	lithocholate sulfate (1)	Lipid	Secondary Bile Acid Metabolism	62526	LC/MS Neg	100020823	4811	227.12						187299		1681385	2506963	455267	211956	1203210	562241	1455407	778226	193075	1048644	2060725	2337566	847229	1325891	1298515		669772	1808291	1140595	373107	2679731	339252	2597489	1879301	329908	2484782	657320	435286	3692845	150674	640498	1748940	267364	319380
3119	lithocholic acid sulfate (2)	Lipid	Secondary Bile Acid Metabolism	62527	LC/MS Neg	100020824	5028	227.12						55546		55854	631482		146883	322461	218740		54880	155446	611606	1056377	2983265	380626	189502	70265		39585	177858	388772	326055	537843		184367	900832		49930	272764	38497	236465	113743	2656786	326639	1051579
98	lysine	Amino Acid	Lysine Metabolism	1301	LC/MS Pos Early	407	2850	147.113	56-87-1	5962	5747	C00047	HMDB00182	690215488	308843648	479503488	442328224	556759488	528473856	571978240	555426624	496518816	540122624	504348768	463209760	413900352	364484032	551112192	385873152	684098688	431923840	406714880	413624192	451121504	558685504	484734912	530335296	495449344	398255168	548740544	483957344	312986688	433640192	555160384	212988640	579023296	417233632	344706144	454303808
1293	malate	Energy	TCA Cycle	1303	LC/MS Neg	409	615.6	133.014	6915-15-7	525	510	C00149	HMDB00156	44804584	25862212	41287592	68888168	16330045	15814613	26378100	18187548	19944098	34389428	19183332	41776296	99191048	83096344	29334944	43550024	37571600	27433852	78364080	15459408	48560208	16656348	37503600	36418232	52892212	18885616	20868332	23691612	245095360	56812744	36157200	16999988	16177768	31880988	33021726	16367151
1493	maleate	Lipid	Fatty Acid, Dicarboxylate	20676	LC/MS Polar	100000707	2640	115.004	110-16-7	444266	392248	C01384	HMDB00176	1586908	2166857	5688435	3628100	5136118	2916079	1601111	1172762	2858702	4158047	1127899	4447936	5656798	8284599	740029	1944112	1764830	3105306	879756	3065248	3801152	879630	2348573	3773578	5068048	4242134	789268	1258309	1555580	4583794	2431650	1271232	945224	1642632	1425280	904021
1311	malonate	Lipid	Fatty Acid Synthesis	15872	LC/MS Polar	818	3447	103.004	141-82-2;26522-22-85-0	867	844	C00383	HMDB00691	5709855	11554805	8477302	9799286	4663485	7762385	7497363	7395287	7852666	8213479	7167398	9383285	10507391	13326070	7336995	7738896	6867784	5613693	3508242	7114106	9170988	5923275	3685922	4834107	9551829	4761518	5600416	1111814	8571138	11737208	2504868	4350763	4710302	4980165	8070280	5122861
4171	maltol sulfate	Xenobiotics	Food Component/Plant	48696	LC/MS Neg	100006106	1503	204.981						172604		189668	215237	382557				164161	74539		859440	1297285	1465429		238923	511342			363000	2043352			434687	568564	327851		50672		4194082	423199
1146	maltose	Carbohydrate	Glycogen Metabolism	15586	LC/MS Polar	913	3329.4	387.114	6363-53-7	10991489	388469	C00208	HMDB00163	1224245	1450657	2018438	3323172	706592	811448	1515723	851070	5911983	1422491	1217292	1788845	2895835	2264148	468501	1628288	512828	4883156	839286	1386994	1098179	1404864	1223023	4879120	1003123	1296960	807387	3857969	834122	5009438	5084221	3776091	340900	3019350	2583336	2070378
1196	mannitol/sorbitol	Carbohydrate	Fructose, Mannose and Galactose Metabolism	46142	LC/MS Polar	100001740	2320	181.072		5780	440	C00794	HMDB00247	19985912	16281625	17317416	22317804	23902132	3162932	29717106	5650670	24196556	69647432	2964592	4958925	17428656	19683926	6637704	7824016	3758329	94790568	4070886	12808569	20140290	3958252	11820027	64403952	35602624	27966914	3378160	49662964	3684635	92990808	131443848	12672663	8335121	20567136	62021580	108451536
4441	mannonate*	Xenobiotics	Food Component/Plant	62864	LC/MS Polar	100003695	2736	195.051	642-99-9	3246006	2496757			18469272	8239051	24367016	10463517	10939120	7190428	9258086	9552632	20668768	14280576	12055190	10030069	37885452	17598628	7520382	8429957	9100436	18917236	9736100	11033615	13748968	12498731	10308487	18689560	8785568	6395355	7817746	9966036	10700323	77397680	9951906	7024548	10953117	14970326	15690726	14146693
1197	mannose	Carbohydrate	Fructose, Mannose and Galactose Metabolism	48153	LC/MS Polar	803	2200	225.062	3458-28-4	18950	141983	C00159	HMDB00169	20304178	18651134	17104828	14165580	9707897	15074452	15566052	13357569	17105216	19481704	21615992	11562718	29955974	15878631	19661200	16138295	23728568	17430296	16786704	16204150	14451539	23072752	12727468	35963308	7928581	11119711	14409286	19015412	23756816	15879946	12090404	14442812	17169904	15815874	15050700	22101934
5078	maprotiline	Xenobiotics	Drug - Psychoactive	40444	LC/MS Pos Late	100003439	1010	278.19	10347-81-6	4011	3871	C07107	HMDB15069				1185480	13423439															759256		298541
1342	margarate (17:0)	Lipid	Long Chain Saturated Fatty Acid	1121	LC/MS Neg	891	5731	269.249	506-12-7	10465	10033		HMDB02259	166330768	169512544	134367472	258728800	116478568	300618976	178271616	203108560	145745440	252770144	171218352	81055856	187305248	103469840	170712992	73043544	125505504	189418576	193967392	89988616	62497636	182023200	149291120	217250576	60361956	158104256	122192392	83502384	167807584	223058336	104388968	204181152	133918000	214108736	412893984	200924320
1647	margaroylcarnitine (C17)*	Lipid	Fatty Acid Metabolism (Acyl Carnitine, Long Chain Saturated)	57512	LC/MS Pos Late	100004054	1424	414.358	106182-29-0		35015987		HMDB06210	637623	675238	940322	934480	813343	1087104	857286	1074603	816757	1403725	911001	1170634	1356901	1301813	874071	406136	615041	1035376	983005	477208	1557681	681606	930563	799162	1067891	1001428	973202	960792	1060097	1184791	621540	899148	897054	1101267	2295233	1062903
5440	metabolonic lactone sulfate	Partially Characterized Molecules	Partially Characterized Molecules	63153	LC/MS Neg	100021331	4802	427.216						2198420		1022990	29950	195004	433803	151783	96367	325699	801490	491028	563528	137515	87267	146925	119308	1060474	273490	233382	210563	165499	834244	230365	248116	687142	386171	1129232	1258015		297223	151976		235823	302881		215280
4992	metformin	Xenobiotics	Drug - Metabolic	38306	LC/MS Pos Early	100002405	2817	130.109	1115-70-4	4091	3949	C07151	HMDB01921	10007043		517500032							284958848			26202134				2001432							136294					1666600		36184304					1486022
371	methionine	Amino Acid	Methionine, Cysteine, SAM and Taurine Metabolism	1302	LC/MS Pos Early	415	2526	150.058	63-68-3	6137	5907	C00073	HMDB00696	116212112	106756224	129009160	120422776	95552016	156852064	117018912	94171536	99568064	115346936	71772736	101251072	87535904	121521592	132799296	81228008	135899248	78137936	73459968	82801376	111089824	180273792	132282736	146900080	156200752	73851896	104064584	123145448	93375600	117644248	130999056	68478096	109853760	91574432	74543496	110133696
375	methionine sulfone	Amino Acid	Methionine, Cysteine, SAM and Taurine Metabolism	44878	LC/MS Pos Early	100004635	1250	182.048	820-10-0	69961	63154			2336989	8529108	2920481	3872706	2099035	2156449	2968293	4184872	2947259	1638571	1908719	2605025	4884675	5267256	1427294	2777567	3655731	5447252	1940601	2675110	5227345	2285797	1808055	2989046	3074462	1119794	2087041	2212710	3910132	1249340	3009598	6724312	1875108	3097026	8903915	6225397
376	methionine sulfoxide	Amino Acid	Methionine, Cysteine, SAM and Taurine Metabolism	18374	LC/MS Pos Early	100000039	1272	166.053	3226-65-1	158980	139840	C02989	HMDB02005	5924905	6356339	8226890	5257033	6552038	4298683	6330790	4120449	5185109	7658168	3834502	5727784	6459270	4168027	3628784	6899284	6092056	4176304	3684167	5408177	6186660	4088926	10579193	10484272	8627692	6197723	3808152	4058410	4192661	9767466	11348256	4048311	3119802	8612489	4325817	3927500
4555	methyl glucopyranoside (alpha + beta)	Xenobiotics	Food Component/Plant	46144	LC/MS Neg	100005864	1070	193.072								12079743	721384	732947	278985	709464	592625	807512		541720	545185	392699	1014479	521404	847972		10687439		538543	2044881	321737	331850	1773503	6749652	361189	260328	201818			1379205	125024	1108255	1680841	386203
4445	methyl indole-3-acetate	Xenobiotics	Food Component/Plant	1584	LC/MS Pos Early	1104	3380	190.086	1912-33-0	74706	67279		HMDB29738			425044	410715	1076573	257711	620597	244515			366155	458257		777899	87571	187648	216476	317442			707265	233146	614974	6289628	820447	234901		425362		25930960		1678185	687615	1597939	1028646	496029
4675	methyl vanillate sulfate	Xenobiotics	Food Component/Plant	63857	LC/MS Neg	100020622	2933	261.007						46721		156726		113292	38110			28920			36003		151600				76797			103184		138780	271375	138731	94748		44814		1019959			18298
4115	methyl-4-hydroxybenzoate sulfate	Xenobiotics	Benzoate Metabolism	48429	LC/MS Neg	100006116	2873	230.997						8028808	133442	793333	1011452	4818388	26889600	7140656	681409	752934	1626557	12715006	735797	528873	2438061	662495	1979092	517239	2984489	2153961	1486648	4129235	3458689	1472850	2896335	874651	312958	1114250	1187977	7439746	6492866	198631	680120	10578873	8159026	2524392	6705149
1596	methylmalonate (MMA)	Lipid	Fatty Acid Metabolism (also BCAA Metabolism)	1496	LC/MS Polar	418	3078.4	117.019	516-05-2	487	473	C02170	HMDB00202	2388010	3286969	7705056	3771971	6801141	2261542	11736121	4321882	5830845	3915971	2473081	2715112	3910160	5140379	1401388	5656251	3344835	9412789	3685512	1538076	6411006	2805870	3780975	18124144	3629319	4576865	2822671	3474312	2533660	9592203	8505146	2833270	1527473	13504818	3887183	3622899
3888	methylphosphate	Nucleotide	Purine and Pyrimidine Metabolism	37070	LC/MS Pos Early	100001805	544	113	7023-27-0	13130	12578		HMDB61711		279069	188098	95169	216764	59714	219431	116882	146538		211776	80216	547644	256040	68342	209244	97692	326533	116061	538351	151145	62811	196549	176908	133842	82116	105330	103490	132265	200066	99612	309658	76896	108155	308219	99633
348	methylsuccinate	Amino Acid	Leucine, Isoleucine and Valine Metabolism	15745	LC/MS Polar	2051	2800	131.035	498-21-5	10349	9922		HMDB01844	906471	388229	544612	508276	553837	601918	632649	586986	664556	500798	341478	881304	1513572	1107740	533517	456451	622208	423510	550330	491993	713039	293650	669733	705343	1052587	436400	329095	368138	891545	11083489	466102	413360	407818	817279	1064350	480210
4938	metoprolol	Xenobiotics	Drug - Cardiovascular	18037	LC/MS Pos Early	2028	3312	268.191	56392-17-7	4171	4027	D02358	HMDB01932				1552212	20011824	5502897	9254853		32289470	1077061																		1248880							26444656
4939	metoprolol acid metabolite*	Xenobiotics	Drug - Cardiovascular	34109	LC/MS Pos Early	100001385	2950	268.154	56392-14-4	62936	56653						66720644	146235904	126685472	125911448		184590928	21986688																		77715664							211609088
5100	mianserine	Xenobiotics	Drug - Psychoactive	40436	LC/MS Pos Late	100003449	907	265.17	21535-47-7	4184	4040																																					6453312
5088	mirtazapine	Xenobiotics	Drug - Psychoactive	40437	LC/MS Pos Early	100003450	3353	266.165	61337-67-5	4205	4060									3336238
1940	myo-inositol	Lipid	Inositol Metabolism	1124	LC/MS Polar	363	3506.3	225.062	87-89-8	892	10239179	C00137	HMDB00211	47472992	21780404	58844900	39579568	52520696	30178872	40054868	42936976	59493468	39833948	32281978	41349616	47558136	54896568	30941396	31376292	34898692	49289560	34751488	38346432	47287376	27192496	41329264	76154632	42266532	32441712	37933000	28326478	23043692	175648064	36540000	15572468	40816164	35038360	63554836	23572762
1339	myristate (14:0)	Lipid	Long Chain Saturated Fatty Acid	1365	LC/MS Neg	519	5440	227.202	544-63-8	11005	10539	C06424	HMDB00806	557025472	460494432	513029952	2197612800	328405056	1933113088	729645568	616588160	351291328	1009504384	649362048	339925248	773855168	445030720	1068972544	499301376	618440768	801562176	1376918144	191796560	126451592	783401600	1245063168	818789056	176816640	861211072	346540704	358886400	861376320	1520878720	521501152	1197538944	565948416	1143340032	1783552640	1034533760
1352	myristoleate (14:1n5)	Lipid	Long Chain Monounsaturated Fatty Acid	32418	LC/MS Neg	100001198	5346.9	225.186	544-64-9	5281119	4444564	C08322	HMDB02000	49644680	60832476	31983642	224847296	16650734	199339296	142629120	49294568	26267688	87016624	99253040	24358010	87894496	45681852	142108352	75722056	56880284	91598032	161751168	19797560	6961863	58139388	90239600	50263796	11851870	85132496	44292956	36607536	82137048	178989184	33615064	167895840	59228968	148221088	234363632	142686112
1663	myristoleoylcarnitine (C14:1)*	Lipid	Fatty Acid Metabolism (Acyl Carnitine, Monounsaturated)	48182	LC/MS Pos Late	100006051	1316	370.295	889848-55-9	90659872	34999520			20862932	21735256	5925434	10774596	5920779	9374101	14776772	11050086	16229220	17214382	19633330	9990001	27526806	27196332	20073690	9424892	16581275	13227090	14537639	14631567	18566768	12048242	6065712	11269477	12052547	9496820	14021060	12617748	19609386	62974304	4433016	14269610	23338332	36841168	53376916	20676428
2778	myristoyl dihydrosphingomyelin (d18:0/14:0)*	Lipid	Dihydrosphingomyelins	57365	LC/MS Pos Late	100009038	2060	677.559			24846886		HMDB12085	3949882	3274477	3564624	7250951	5888583	8669297	8769081	7666177	4219501	5244725	7078135	5739680	1747866	5692225	4620413	3749206	3901408	3664222	5824260	4531408	6064967	6399291	3541544	5653297	6934115	6473109	7301053	4064680	4868020	3740882	5735039	7150531	4501087	5134497	6145933	7395116
1644	myristoylcarnitine (C14)	Lipid	Fatty Acid Metabolism (Acyl Carnitine, Long Chain Saturated)	33952	LC/MS Pos Late	100001270	1350	372.311	18822-89-4	6426854	4932274		HMDB05066	7502120	6509560	6982922	6423133	5326348	8536881	6074416	6395474	7142588	11819325	7015832	7645173	11655908	13271060	7630949	4698100	6755185	8944110	7934819	4806921	9451197	6168801	6555700	6401805	7622139	8356815	6064313	8113089	9192411	18006452	4466824	8123665	8229175	10797173	17959312	8012874
129	N,N,N-trimethyl-5-aminovalerate	Amino Acid	Lysine Metabolism	57687	LC/MS Pos Early	100015962	2186	160.133			34236878			57561848	56644240	159420432	45166864	57914840	192207936	78679880	85212320	124260968	125182128	30525540	121548920	128007144	93365112	58022156	68858592	77988568	89963112	64830640	45816164	89499088	65348400	129062736	117620040	71264792	45264520	83546816	80545736	101651328	114968272	81207824	84065648	52074416	81316688	104139416	52325232
447	N,N,N-trimethyl-alanylproline betaine (TMAP)	Amino Acid	Urea cycle; Arginine and Proline Metabolism	62947	LC/MS Pos Early	100020217	2470	229.155						95814272	119282384	77084064	71337280	63815312	35418380	52293976	67855928	127310600	54544920	39017104	68880736	84428000	122271592	53267996	70029296	58895236	227061472	48510756	50119144	98809408	57905188	78141360	170020368	73155872	46772856	38902468	71133752	47603284	851472896	37460964	60170532	65032296	81928704	152279360	57929784
128	N,N-dimethyl-5-aminovalerate	Amino Acid	Lysine Metabolism	62819	LC/MS Pos Early	100020842	2290	146.118						71768	313911	328771	70490	193862	224084	960649	882795	511911		423760	1277153	782492	1171125			547634	515446	54852		183077		152060	2356178	769053	180800				8306148	191869	785611		714497	210617	131767
32	N,N-dimethylalanine	Amino Acid	Alanine and Aspartate Metabolism	63151	LC/MS Pos Early	100020371	1370	118.086	2812-31-9	5488191	4589713			14672932	9083723	11012455	31339936	13068953	6375201	33230810	7666851	54202756	6546650	15394000	7205611	22169880	56507720	7490931	33926040	12482747	46362980	15851028	39525680	37153384	11919483	38570888	16275177	13197005	10137382	48603632	16244072	15352773	11762449	12564714	13868742	25096304	36250880	85073088	37176568
4448	N-(2-furoyl)glycine	Xenobiotics	Food Component/Plant	31536	LC/MS Neg	100001086	1525	168.03	5657-19-2;5657-19-2	21863	20549		HMDB00439	340149	124641	6405237	3810170	8189138	1106927	405799		2594123	793383	162383	10945326	933179	9011675	65497	2983480	2530841	337571	197500	1586656	13193401		486519	7201731	18286388	8360869	224996	580397	124087	31423984	3558593	498025			215039
72	N-acetyl-1-methylhistidine*	Amino Acid	Histidine Metabolism	43255	LC/MS Pos Early	100004299	2100	212.103		53859791				963380	201116	836963	194815	568908	141661	919787	655433	1042707	147802	203435	158650	2748470	1691186	721764		354697	472293	454789	926016	858566	342887	1080250	2187641	131433	168194		125243	229242	12585124	184873		207377	1028323	6818252	222563
1578	N-acetyl-2-aminooctanoate*	Lipid	Fatty Acid, Amino	62059	LC/MS Neg	100020204	3943	200.129		95555	86248		HMDB59745	2927270	610165	833083	351593	799927	751634	1745112	1034092	1165047	734433	3975933	771708	1012185	4361097	962851	1265012	1282765	336271	557997	668131	1250076	523808	1695008	3091483	2058489	738327	600963	793745	674887	4635223	1291946	964203	557934	1198804	2930824	704097
71	N-acetyl-3-methylhistidine*	Amino Acid	Histidine Metabolism	43256	LC/MS Neg	100002204	1360	210.088	37841-04-6	193270	19993498			42584				156291		796381	106529	92548	103624	162334	37195	535626	258524	85544	53449	70947	393333		139053	240099		159829	552525			50329			4690696		102500	76861	444219	442114	119901
53	N-acetyl-aspartyl-glutamate (NAAG)	Amino Acid	Glutamate Metabolism	35665	LC/MS Pos Early	100001612	1035	305.098	3106-85-2	5255	5065	C12270	HMDB01067	81524	145385				90652	131541			61110	79878		152705						95257			113934				80496	126667	91209						140245		195845
3850	N-acetyl-beta-alanine	Nucleotide	Pyrimidine Metabolism, Uracil containing	37432	LC/MS Neg	100002102	773	130.051	3025-95-4	76406	68881	C01073		498616	873725	527353	626718	422092	924571	863271	567791	722882	614451	778959	895024	849348	811299	437171	959824	534952	1894869	501390	460354	1246359	1206835	479004	898466	856949	826802	685515	1086639	762564	1912029	895446	700285	1272340	969608	997273	978464
469	N-acetyl-isoputreanine	Amino Acid	Polyamine Metabolism	62309	LC/MS Pos Early	100020487	2305	203.139		131802901				10487249	16314533	6850195	5787732	7726855	8112752	11335977	11923575	8722676	5154754	9763617	7057355	27731570	13501777	7106746		8128898	20832784	5921851	4662470	15485370	6523050	5716669	11080761	13661652	6648831	6276125	7897271	6499777	102964888	12656794	25800008	7428783	21203810	4840168	12047789
30	N-acetylalanine	Amino Acid	Alanine and Aspartate Metabolism	1585	LC/MS Neg	1110	861	130.051	97-69-8	88064	79449	C02847	HMDB00766	6789363	7297421	4423438	5658657	3704796	4104013	7192681	4618019	6829075	4187939	3915562	5176249	7436812	7712732	3721027	5654548	3585801	9257229	5340262	3286041	6353685	5472201	4400658	6321030	5925715	4742076	4365708	4768979	5176040	14770276	4001842	6285973	4766341	11157953	8549100	6469698
4308	N-acetylalliin	Xenobiotics	Food Component/Plant	45404	LC/MS Neg	100005367	1410	218.049											35877		112428			110099		173633								414165				60717					1008808				69736	208739
430	N-acetylarginine	Amino Acid	Urea cycle; Arginine and Proline Metabolism	33953	LC/MS Pos Early	100001266	2245	217.13	155-84-0	67427	60752	C02562	HMDB04620	2517864	732755	3591366	1158548	3539808	2659675	4026268	2145438	2516864	1414192	2765247	1194435	1798299	1115121	2543658	722899	1801422	1794872	2300826	3052858	1589833	1435791	3860503	3891821	1453788	1368181	1974379	919184	1490668	3142159	1579028	430355	1177952	3362678	2170729	952835
40	N-acetylasparagine	Amino Acid	Alanine and Aspartate Metabolism	33942	LC/MS Pos Early	100001257	785	175.071	4033-40-3	99715	90090		HMDB06028	350814	217563	1166658	237634	464369	271967	647459	355962	323435	218464	147295	183796	234897	532032	447726	373990	222212		301138	283335	475778	159086	952403	400016	153379	201247	318452	184629	438554	1064292	756493	264338	116449	611124	425466	159964
36	N-acetylaspartate (NAA)	Amino Acid	Alanine and Aspartate Metabolism	22185	LC/MS Pos Early	100000787	880	176.055	997-55-7;997-55-7	65065	58576	C01042	HMDB00812	934456	981833	687955	918498	530855	649687	1104591	745805	784219	638352	719396	1442652	1318432	1808763	859500	1060359	986947	893029	761236	480329	1149700	491776	824052	1117167	1203270	675294	1040889	959388	762287	3791988	858443	1015683	683576	966136	1199401	600301
81	N-acetylcarnosine	Amino Acid	Histidine Metabolism	43488	LC/MS Pos Early	100004046	2141	269.124	56353-15-2	9903482	8079136		HMDB12881	1274244	279577	592054	682803	531876		530903	200878	1350233	745535	63245	559562	831689	261091	424291	226921	461489		258125	277260	220475	659953	683082	1212232	128544	143763		740569		4272438		595782	614283	400628	554077	91522
434	N-acetylcitrulline	Amino Acid	Urea cycle; Arginine and Proline Metabolism	48434	LC/MS Pos Early	100001577	1010	218.114	33965-42-3	656979	571213	C15532	HMDB00856	2210805	389144	979309	702915	1234858	648147	1465617	1062379	979688	892602	678575	495382	735092	2369633	830606	703208	450971	532877	1644782	1370148	318918	425376	3350713	2698391	922751	721382	436550	404103	773584	15861473	3246303	397407	407706	1718349	5524348	321869
5438	N-acetylglucosamine conjugate of C24H40O4 bile acid**	Partially Characterized Molecules	Partially Characterized Molecules	61869	LC/MS Neg	100020003	4637	594.365									53174			54948					45398	3266531	118753		198377		243709					31832		74325				34353	230375
1275	N-acetylglucosamine/N-acetylgalactosamine	Carbohydrate	Aminosugar Metabolism	46539	LC/MS Pos Early	100006435	715	222.097		24139			HMDB00215	492865	808970	740426	688183	718207	285638	854587	398007	1062837	791878	407308	654852	1975210		576016	846345	379163	1549711	530620	742031	993601	276977	677489	1139086	580459	407300	409054	673291	574878	2485238	655780	702675	479594	601946	1148936	774062
1272	N-acetylglucosaminylasparagine	Carbohydrate	Aminosugar Metabolism	48149	LC/MS Pos Early	1215	1212	336.14	2776-93-4	123826	21403014	C04540	HMDB00489	146886	135567	70884	62569		63580	93059	102658	184488	80308	81707	105334	146715	366697	82173	85835		320178	146514		164496		98877	151687	97993			110062	60664	791896		117822	71305	137260		145828
45	N-acetylglutamate	Amino Acid	Glutamate Metabolism	15720	LC/MS Polar	100000282	3106	188.056	5817-08-03	70914	1266066	C00624	HMDB01138	3753245	1102006	3926883	2805765	2945238	1634732	2614086	1651251	2494589	4067277	1808228	2486353	4779670	3363099	1283253	1722242	2842700	2093974	1387921	1405101	2935001	1326308	4603214	2948917	2211397	1295746	1593148	1190532	1735822	20601408	4985588	2406272	1667095	2726375	2905999	1761680
46	N-acetylglutamine	Amino Acid	Glutamate Metabolism	33943	LC/MS Polar	100001253	2140	187.072	2490-97-3	182230	158492	C02716	HMDB06029	1000999	642866	1210348	655836	866517	445660	784719	861905	825174	978825	761808	407231	621335	1269161	772538	271738	260509	525083	492934	728471	468729	473798	1050366	877002	570100	317076	380684	348261	506035	5476071	934061	779323	509504	1228493	1225709	660871
2	N-acetylglycine	Amino Acid	Glycine, Serine and Threonine Metabolism	27710	LC/MS Pos Early	100001006	826	118.05	543-24-8	10972	10507		HMDB00532	4287757	11613524	2438857	2760249	3378251	3292730	2722102	6968806	2437135	4734507	13779845	5689097	3375899	2575235	6586635	2621940	3990891	6004497	4623045	5857830	6923441	7947683	3110442	3035313	6489637	4668960	6703700	3328802	1988709	4245195	2436139	9203919	6122257	6912153	7775734	13892478
70	N-acetylhistidine	Amino Acid	Histidine Metabolism	33946	LC/MS Polar	100001293	2088	196.073	39145-52-3	75619	68142	C02997	HMDB32055	419817	309792	324742	432759	261124	240169	392244	376663	534336	422957	240714	356587	309669	523101	322524	189040	132199	402809	223294	237767	342494	258980	330557	586220	326170	210901	149245	253512	202776	3091267	301022	526744	269052	661183	753065	399019
242	N-acetylkynurenine (2)	Amino Acid	Tryptophan Metabolism	48757	LC/MS Neg	100006378	2378	249.088						116631		33510	156299	106064	155243	102027			157406		102849	110751	100660			75619	38949				48074	294678	632265	37222	39622	47886	37715		1185082	115552			24592	169060
290	N-acetylleucine	Amino Acid	Leucine, Isoleucine and Valine Metabolism	1587	LC/MS Neg	1082	2400	172.098	1188-21-2	70912	64075	C02710	HMDB11756	522162		484030	316373	446705	207766	284783	288945	359695	633950	178155	382048	227672	257729	148382	159479	380405	444063	204777	382752	498325	208855	896184	396619	320080	173205	218892	257650		1207052	489466	221094		461489	586709	212271
372	N-acetylmethionine	Amino Acid	Methionine, Cysteine, SAM and Taurine Metabolism	1589	LC/MS Neg	1083	1787	190.054	65-82-7	448580	395338	C02712	HMDB11745	1719614	2316339	939263	1093926	868777	994619	1579146	1056855	1364631	981122	966736	1920466	2088088	1606370	1117995	1591062	981122	2622729	1597531	556100	1582045	1150673	1159272	2352898	1453470	1348697	1279877	1403111	1049555	8023658	1328076	2810146	805858	3367303	1899966	1894387
1261	N-acetylneuraminate	Carbohydrate	Aminosugar Metabolism	32377	LC/MS Pos Early	1162	660	310.113	131-48-6	439197	10292217	C00270	HMDB00230	1411175	1147709	1982280	1023630	1051636	1270877	1549126	858126	1976486	1709782	957637	2343949	5203646	1833892	1064719	1429026	627731	6629228	1162693	1275700	1326024	737156	1363412	2263199	1156005	699755	756172	1846092	1015091	15068851	786783	974286	845281	1129811	1996684	951186
131	N-acetylphenylalanine	Amino Acid	Phenylalanine Metabolism	33950	LC/MS Neg	100001256	2597	206.082	2018-61-3	74839	67404	C03519	HMDB00512	675008	215727	540144	634354	576557	443687	675885	612383	540453	649393	288124	483332	722396	786676	488621	375854	384558	489840	317794	481682	431709	308456	944749	1378244	371071	380648	247874	382520	503138	3999286	545413	402529	230019	410862	785883	293630
465	N-acetylputrescine	Amino Acid	Polyamine Metabolism	37496	LC/MS Pos Early	192	2230	131.118	18233-70-0	122356	109095	C02714	HMDB02064	1691596	3030530	2382969	1586657	2010675	3017107	3055884	1476292	2103405	1474309	1795841	2690365	2511707	2839204	1915556	3733658	1595091	2609627	1911945	2862848	3273565	1357626	1552404	2170946	2272956	1890675	2611580	1666896	1716604	3552519	2421917	2787927	2244657	2253754	3461214	1064517
10	N-acetylserine	Amino Acid	Glycine, Serine and Threonine Metabolism	37076	LC/MS Polar	100001851	2000	146.046	97-14-3	65249	58744		HMDB02931	14721321	18662784	12800158	12238334	9225869	7891320	14399760	10182922	15353491	11028342	9056106	12426581	20892420	19540132	9253736	13708959	7911731	27068306	10659665	7880611	15661138	10439322	10286438	17677484	10714377	8981560	8504539	12606463	8518479	80855984	9625853	16925816	10458397	31338984	19861484	14665654
408	N-acetyltaurine	Amino Acid	Methionine, Cysteine, SAM and Taurine Metabolism	48187	LC/MS Neg	100005466	800	166.018		159864	140553			302052	356332	435512	256729	344783	286209	676119	322291	974428	598874	237079	254713	546970	843145	214625	208696	210265	2736944	280044	235560	482655	1097048	406696	872842	692344	755023	904624	469876	702362	3124740	548637	249206	601014	650109	1450602	1034238
17	N-acetylthreonine	Amino Acid	Glycine, Serine and Threonine Metabolism	33939	LC/MS Neg	100001274	821.6	160.062	17093-74-2	152204	3841173		HMDB62557	7745131	8137853	5307899	4836584	2642099	3334909	10112596	4864105	8798964	4822095	4081927	5129526	9358953	12120156	3617308	4774565	3929601	15065198	4188931	4459818	6998096	5600631	4811336	10702568	7357290	4217408	6185437	7033889	5229891	42835680	4378636	5342491	3946173	14524881	10467901	9075322
230	N-acetyltryptophan	Amino Acid	Tryptophan Metabolism	33959	LC/MS Neg	100001254	2630	245.093	1218-34-4	700653	610602	C03137	HMDB13713	184176		157303	282133	191741	251907	205153	178105	229560	366374	70290	294752	255577	232958	99333	132030	223513	160253	58306	93122	170187	174987	265101	665258	109390	97527	167263	317855		881310	153895	138288	120555	164951	252577	109007
153	N-acetyltyrosine	Amino Acid	Tyrosine Metabolism	32390	LC/MS Neg	100001104	1680	222.077	537-55-3	68310	61606		HMDB00866	381158	158721	209304	280157	210975	298256	308447	210472	228830	335959	153074	199605	289549	509129	154368	161713	230798	185292	115934	152896	217641	119724	765907	608702	198994	258726		307866	352520	1770488	393831	303588		186170	456020	284529
355	N-acetylvaline	Amino Acid	Leucine, Isoleucine and Valine Metabolism	1591	LC/MS Neg	1084	1704	158.082	96-81-1	66789	60154		HMDB11757	684551	542834	598922	487304	546372	452565	580878	545019	747268	852235	451000	456346	740951	641167	397908	482164	450124	973826	485517	589885	664177	440002	791430	702989	446494	346675	385251	506744	377227	1692813	368734	701552	428433	1078736	925952	551164
2714	N-behenoyl-sphingadienine (d18:2/22:0)*	Lipid	Ceramides	57372	LC/MS Pos Late	100015624	3911	620.598						916158	1105818	1118243	1761341	1815455			1067773		1078299	924092	753699	1698962		1430990	499558	768749		1006653	741588	975672		898946							503464		797177	1437037	639818
34	N-carbamoylalanine	Amino Acid	Alanine and Aspartate Metabolism	52340	LC/MS Pos Early	100006369	950	133.061	77340-50-2	426409	377278			169897	98443	397366	204516	252421	144386	310479	242311	519820	164786	240136	92876	288611	403770	65786	321471	117418	174068	216653	132055	339749	79505	359852	626404	276731	232919	199305	272430	241766	1524689	186670	551375	197385	263671	672618	109590
357	N-carbamoylvaline	Amino Acid	Leucine, Isoleucine and Valine Metabolism	62852	LC/MS Neg	100020351	1270	159.078	26081-00-5	5151292	4324497			251545	289204	269750	221150	152184	98159	238686	217038	387462	159571	192453	426706	652648	420666	174081	277054	379199	425585	318240	235189	474816	95444	275531	374952	312982	118501	156116		217353	4700791	90463	154804	218307	409941	559509	165805
436	N-delta-acetylornithine	Amino Acid	Urea cycle; Arginine and Proline Metabolism	43249	LC/MS Neg	100004523	858	173.093		9920500	8096135			470659	949695	1342446	2083575	4360950	943728	5383391	1287726	2156199	2658320	601285	2926064	3605899	2042995	284214	1811303	2403812	3941198	1420806	738996	5267902	1616977	500554	950565	2189679	1044933	1109635	3908871	771450	884206	1540732	1053757	3293182	2602587	1745319	2299306
4804	N-desmethyl tramadol	Xenobiotics	Drug - Analgesics, Anesthetics	52355	LC/MS Pos Early	100006384	3360	250.18	147762-57-0	10354700	8530152		HMDB61007																											7518689
4792	N-ethylglycinexylidide	Xenobiotics	Drug - Analgesics, Anesthetics	33080	LC/MS Pos Early	100001539	3209	207.149	7728-40-7	24415	22824	C16561	HMDB60656	8388422			434129	671335									53067				321029		384697	4370937	529730							1338056				20370110
246	N-formylanthranilic acid	Amino Acid	Tryptophan Metabolism	43549	LC/MS Polar	100004561	900	164.035	3342-77-6	101399	91624	C05653	HMDB04089	220188	93599	648761	215883	467148	488897	332910	230386	344179	410915	235361	371506	346452	345889	219125	366281	359221	980637		498986	426704	252739	413496	378671	303992	519866	293463	335901		582465	277373	314003	376861	328790	116157	273513
373	N-formylmethionine	Amino Acid	Methionine, Cysteine, SAM and Taurine Metabolism	2829	LC/MS Neg	194	1543.8	176.039	4289-98-9	439750	388809	C03145	HMDB01015	4252914	4253941	3440246	3154757	2601512	2309287	3942212	3089255	3415906	3567995	2347994	3879902	5196906	4676713	3111533	3799510	3051292	6239421	3195255	2255746	4625340	2763538	3434668	4764460	4203090	2735324	2569346	3448644	3234154	15112736	2857994	5045403	2884995	6243518	5061247	3789536
209	N-formylphenylalanine	Amino Acid	Tyrosine Metabolism	48433	LC/MS Neg	100006056	2360	192.067	13200-85-6	759256	663938			411123	106088	678489	335401	920225	426039	542156	823586	755247	1324230	377385	145459	295964	207293		231916	314641	289828	384980	1387865	372914	399198	1432778		70108		243667	570803	451793		220843	449134	142780	409702	319034	345835
1917	N-linoleoyltaurine*	Lipid	Endocannabinoid	61826	LC/MS Neg	100005814	5505	386.237						709373	253625		366267			151032	290967	236771	258262	281567	175986	189933	403377						185979	101888				161339		251891		203105		90754		236144
440	N-methylhydroxyproline**	Amino Acid	Urea cycle; Arginine and Proline Metabolism	62068	LC/MS Pos Early	100020215	1145	146.081						190956		2382093		313645	428717	815792		470114		567954	592865	300438	1053656		381345	684980	2085612	207984	223523	705513	772875	184107	8586688	449345	316448	411779	862306	244453	712697	7118399	434763	503296	2437444	586327
4719	N-methylpipecolate	Xenobiotics	Bacterial/Fungal	47101	LC/MS Pos Early	100005383	1932	144.102	41447-17-0	11286529	9461516			6720231	5076883	7612915	3804547	8433536	2870173	45608244	19057148	16403380	13882160	19799684	8054543	55321320	15496410	2540780	6519759	15075572	67918296	19593744	22481072	9546002	2875804	9152625	11955516	28950902	5975319	4406366	7105481	10903381	39084848	11737488	9777629	6101211	39418600	14632912	29422888
446	N-methylproline	Amino Acid	Urea cycle; Arginine and Proline Metabolism	37431	LC/MS Pos Early	100001956	1335	130.086	475-11-6	557	541			2125592	2435456	17514560	2425431	3051043	2381648	12068803	2983674	6797557	1737911	6266946	4702035	8556656	38893472	1929334	8341787	14926173	21773028	5206567	2452493	8754026	11647203	4163060	114456808	3629704	4686527	5371985	6579352	5247840	3439434	137971456	6097956	8520654	23254688	4933818	3804702
407	N-methyltaurine	Amino Acid	Methionine, Cysteine, SAM and Taurine Metabolism	42989	LC/MS Polar	100004056	1650	138.023	107-68-6	7882	7594					200484	64035	583582	347354	281339	322485	98178	147528				232869	166802						174729	59475	193286	103564	125884		81942	170491		1753792		191853	302081		678176
1935	N-oleoylserine	Lipid	Endocannabinoid	57664	LC/MS Neg	100015641	5600	368.281			21466990			1024987	561835	242638	668256	275283	290735	645890	686667	465999	592768	765656	570614	847327	536011	641700	559644	690471	161498	249526	627306	797231	236087	312884	279849	691210	314126	577607	261589	405006	694548	545426	345601	685331	586416	509139	395273
1913	N-oleoyltaurine	Lipid	Endocannabinoid	39732	LC/MS Neg	100003119	5610	388.253	52514-04-2	6437033	4941625			2176449	1184209		1250147			657045	976474		1182521	1144085	599380	1254432	1632214	832785		576724			674192	639656				280398		846472		880374	1278123		207307	925414	1170271	2578230	188912
2724	N-palmitoyl-heptadecasphingosine (d17:1/16:0)*	Lipid	Ceramides	57430	LC/MS Pos Late	100015731	2645	524.504						260315	305765	376258	313663	234219	146299	264128	330534		277387	251789	487023	331133	444573	313965		184739	318921	399912	263059	401945	262161	237623	298524	238464	421962	479950	195420	145162	309031	361705	552759	349180	374250	488907	410062
2694	N-palmitoyl-sphinganine (d18:0/16:0)	Lipid	Dihydroceramides	52604	LC/MS Pos Late	100009028	3090	540.535	5966-29-0	5283572	4446685		HMDB11760	1404130	1817592	818517	1211758	1605182	2305785	1170210	1142038	728686	1501964	822567	1216612	505331	1301784	986067	1193587	1271103	660978	950767	1011807	1184198	1317249	1715947	1253356	1441186	1801668	1225748	1168186	1011293	959316	1520813	1772399	724965	928473	1439027	1504039
2702	N-palmitoyl-sphingosine (d18:1/16:0)	Lipid	Ceramides	44877	LC/MS Pos Late	1518	2893	538.519	24696-26-2	5283564	4446677		HMDB04949	9607263	12874804	6699941	9046330	8281322	6060636	6442750	8955469	5528039	6086163	7094078	8003659	6963862	11640325	8456260	6542210	7729488	7713921	8934599	8710983	8265388	8805319	6691595	8305360	7595525	8443494	13979447	7063184	6871859	8119540	7179431	10680286	6862657	8393584	10012464	8548945
1618	N-palmitoylglycine	Lipid	Fatty Acid Metabolism (Acyl Glycine)	42092	LC/MS Neg	100003686	5580	312.254	2441-41-0	151008	133100		HMDB13034	1889427	1573141	714234	897587	756565	785608	890623	1983764	856125	1203803	1358506	1013599	1327908	1326157	1105623	833660	896831	1113505	1045129	874139	1214830	768753	776336	489583	802725	632468	1015240	824904	867415	1338661	848375	1174944	1074477	1120850	703430	1128195
1937	N-palmitoylserine	Lipid	Endocannabinoid	57659	LC/MS Neg	100015640	5557	342.265	58725-46-5;474943-14-1	6453686	4956046			1428195	932913	664070	631082	827589	886136	739015	1529733	635538	819896	704896	1195549	1027999	1166255	539876	744113	813537	508430	479573	356393	1059886	752248	787941	933394	1507789	512510	889926	680953		856931	1051193	570307	1004504	745391	911035	675586
1915	N-palmitoyltaurine	Lipid	Endocannabinoid	39835	LC/MS Neg	100003239	5560	362.237	83982-06-3		14435932			1501188	592670	267702	675981	275434	301646	386711	773045	461864	1051675	461401	456577	978014	1615505	520541	211733	612990	253347	400476	323411	552847	284212	193142	147335	389730	122823	670766	140534	683098	726529	414844		603255	620565	1060367	287141
2713	N-stearoyl-sphingadienine (d18:2/18:0)*	Lipid	Ceramides	57417	LC/MS Pos Late	100015632	2846	564.535						692462	1299022	280295	690486	340367	194365	446828	722444	276296	352304	422751	246972	579984	652154	505808		541115		460885	538761	278459	528016	302786	274692		273500	629840	450897	313274	219480	298100	364587	516180	215966	602269	393783
2695	N-stearoyl-sphinganine (d18:0/18:0)*	Lipid	Dihydroceramides	1759	LC/MS Pos Late	922	3526	568.566	2304-80-5	5283573	4446686			1409281	2382015	228268	652006	314656	393956	553163	592285	140967	912644	308221	404293		237519	551902	414976	1087309		502637	822186	358083	611273	465396		173405	349532		352145		498681	376613	1123606		329236	788978	1023064
2706	N-stearoyl-sphingosine (d18:1/18:0)*	Lipid	Ceramides	54979	LC/MS Pos Late	1547	3392	566.551	104404-17-3	5283565	4446678		HMDB04950	5023803	10161068	3770604	5058282	4683613	2557292	3957160	4122308	3421984	3268175	2615821	3411979	4321257	5608819	4761679	1835209	2789291	1919657	5055314	4512545	3358276	4384955	3938769	3429279	2306262	3077607	5060246	3812154	2788541	3119477	3079617	4155034	2922391	2537573	4822299	2484040
1936	N-stearoylserine*	Lipid	Endocannabinoid	61822	LC/MS Neg	100019957	5777	370.296			15545488			251092	231864		104104	202892			290672		204968	188635	116465		152344	197490		168982			77174	179612	130207				84576					117532		228843	139198		148813
1914	N-stearoyltaurine	Lipid	Endocannabinoid	39730	LC/MS Neg	100003240	5782	390.268	63155-80-6	168274	147194			670478	388457	179450	296108	255987	314427	195136	674007	245999	642543	352550	347279	249764	573959	314628	75450	255374	114265	276072	246077	348784	283000	134034	117298	310354	127358	554182	159528	266745	245862	136850	240193	388677	283971	549399	237080
3927	N1-Methyl-2-pyridone-5-carboxamide	Cofactors and Vitamins	Nicotinate and Nicotinamide Metabolism	40469	LC/MS Pos Early	100001468	1250	153.066	701-44-0	69698	62899	C05842	HMDB04193	42525892	15873772	13862777	11073142	16379652	21355874	31743326	9523523	43284828	9747138	12161988	13781015	28087290	16689792	10874007	50896788	15756970	28357578	23989904	15365646	35746552	20013984	14126827	17617926	22412986	13252370	10353225	7082278	8172345	122944552	11670724	7502339	21985136	16775042	25818012	19405018
3928	N1-Methyl-4-pyridone-3-carboxamide	Cofactors and Vitamins	Nicotinate and Nicotinamide Metabolism	57584	LC/MS Pos Early	100001469	1260	153.066	769-49-3	440810	389671	C05843	HMDB04194			9642587	6893680	10055664	16150893		6540673			7907102	9976346	20362064	9905225			9408073	23069344		9840824	23528268		8695199	14827484			5975998	5049412	3734143	79156224			13182836	14814687	14758426
3766	N1-methyladenosine	Nucleotide	Purine Metabolism, Adenine containing	15650	LC/MS Pos Early	1242	2120	282.12	15763-06-1	27476	4573813	C02494	HMDB03331	3703475	3505945	3459573	2922584	2798313	2341321	3381944	2893557	3788494	3096228	2480151	2696781	4148516	4052340	2746425	3344510	1790347	3710348	3116771	2424041	3324631	2377011	3048499	4326576	2840208	2584523	2863856	3019447	3548271	2147509	3121274	3947637	2909086	3378672	3583243	3331364
3742	N1-methylinosine	Nucleotide	Purine Metabolism, (Hypo)Xanthine/Inosine containing	48351	LC/MS Pos Early	100001409	1430	283.104	20245-33-4	65095	513976		HMDB02721	1332416	1861990	920351	303958	608460	491749	1561555	559364	1120069	771654	677625	433740	1095255	783754	603560	1106874	661784	634684	1083383	350371	635609	507165	782503	826563	1435774	926641	587744	713743	866049	9995946	559345	1993782	909044	900401	1819599	1303694
3804	N2,N2-dimethylguanosine	Nucleotide	Purine Metabolism, Guanine containing	35137	LC/MS Pos Early	100001412	2210	312.13	2140-67-2	92919	83878		HMDB04824	210561	353868	173724	150782	79079		265999	158769	185016	137791	96061	222893	497821	514617	179230	228439	101656	418488	174361		336901	99459	182746	414872	266770	163749	126738	171799	234217	4417626	102823	241622	191739	207895	218369	130204
438	N2,N5-diacetylornithine	Amino Acid	Urea cycle; Arginine and Proline Metabolism	43591	LC/MS Neg	100004575	1367	215.104	39825-23-5	65977	8573834			217637	355927	338255	159719	1045420	94135	1606825	353779	586784	437354	166090	303138	955162	1647862	241162	214860	297832	788463	318119	242629	655493	278158	264024	458364	462079	188443	158199	573739	254710	4658494	302922	375035	426867	685270	1908649	1407562
103	N2-acetyl,N6,N6-dimethyllysine	Amino Acid	Lysine Metabolism	63254	LC/MS Pos Early	100020545	2172	217.155						1896402	625618	931933		622137		7460434	4292791	561122	1344398	3181021	381867	7971354	1668276	520070	146969	2711467	8562440	3603682	4979389	1739627		1173361	1714088	3718281	474805	375264	125436	3270044	2961269	2030398	316078	78477	5737210	987286	2022549
102	N2-acetyl,N6-methyllysine	Amino Acid	Lysine Metabolism	62954	LC/MS Pos Early	100020546	2168	203.139						1063859	887088	839239	86469	793472	124583	2408718	2504952	348469	520654	1797161	300638	1954444	829245	858882	79147	585487	1968085	1977068	3768567	713263	114737	899007	2145646	2167116	534013	192226		1869749	2804830	1897140	99095	294168	2026193	665444	534666
99	N2-acetyllysine	Amino Acid	Lysine Metabolism	36751	LC/MS Polar	100001721	3372.6	187.109	1946-82-3	92907	83869	C12989	HMDB00446	385454	105903	264217	92082	379841	249176	375436	244534	212344	122748	230968	66145	136000	282152	290125	92416	173861	228563	184001	183877	152919	113612	304232	469148	115172	144354	144947	91511	101824	598156	220119	47942	182810	206886	842505	131176
109	N6,N6,N6-trimethyllysine	Amino Acid	Lysine Metabolism	1498	LC/MS Pos Early	189	2825	189.16	23284-33-5	440120	140379	C03793	HMDB01325	69847912	30928904	14301887	28912998	37997440	22100792	40690252	32523996	50318908	21148062	25300652	27253074	47034128	36759356	33050314	30962296	30513112	51223868	23482516	25167188	40852112	30603212	44973280	68352368	36399824	23426028	29438640	35721008	20948876	101724392	23797794	25956740	35708956	34941260	44463800	35905424
108	N6,N6-dimethyllysine	Amino Acid	Lysine Metabolism	62862	LC/MS Pos Early	100020417	2831	175.144	2259-86-1	193344	167778	C05545	HMDB13287	33438558	27018348	22980808	14541917	21500828	11574690	62496080	51939000	25788444	42052720	41945500	21181086	113526040	27784432	16976932	20962652	50835368	158109904	51229524	40123276	23488108	18224604	19868020	31574884	75540048	21978944	18082084	18005512	46698748	32625712	40986292	7163581	16478927	86601040	13839541	61113992
100	N6-acetyllysine	Amino Acid	Lysine Metabolism	36752	LC/MS Neg	100001734	1059	187.109	692-04-6	92832	83801	C02727	HMDB00206	420640	358933	686135	334509	232105	340811	444850	398081	364663	148333	319079	409783	486102	450544	169326	337293	263858	669676	189598	264636	491127	211484	423356	728384	362597	370862	296341	307261	219226	625465	459093	265512	275827	792966	564112	436288
3777	N6-carbamoylthreonyladenosine	Nucleotide	Purine Metabolism, Adenine containing	35157	LC/MS Neg	100001415	2164	411.127	24719-82-2	161466	141829		HMDB41623	163150	229451	137198	135674	80633	95859	187675	108031	166101	112031	82631	134562	308726	281079	93375	160257	78800	347609	122550	99339	195405	120788	131098	294103	162738	133212	97048	171157	110650	3202437	82162	293431	111808	201590	323798	218142
107	N6-methyllysine	Amino Acid	Lysine Metabolism	62860	LC/MS Pos Early	100003415	2831	161.128	1188-07-4	164795	144469	C02728	HMDB02038	48162928	41279632	34189812	17534036	33108190	16548166	104111872	136674816	25276728	110064984	104942120	29494216	138343728	30980768	23276240	16952862	112578920	196174784	109843680	118858144	22867308	24448862	30047500	36180016	146533488	26768958	17817544	21803514	89539368	23114372	144146848	13055489	21300626	142370064	18698696	140935376
1374	nervonate (24:1n9)*	Lipid	Long Chain Monounsaturated Fatty Acid	52674	LC/MS Neg	100001231	6804	365.342	506-37-6	5281120	4444565	C08323	HMDB02368	19116016	28678236	7673377	15127510	8858175	19692264	19848612	25467840	15171586	22420872	15010911	8389381	15270663	24233020	17519502	14686659	20151464	54423248	9370135	14965380	13722121	24905212	9633170	19525236	9436465	16645181	28754320	14822698	14564782	13224147	9551790	17192972	14767157	26939892	28733508	31133566
1668	nervonoylcarnitine (C24:1)*	Lipid	Fatty Acid Metabolism (Acyl Carnitine, Monounsaturated)	57531	LC/MS Pos Late	100015846	1602	510.452						927829	1315312	445810	589572	642350	497711	692199	657472	681547	896250	728000	479672	868701	1274129	680477	935229	921802	519714	371607	431313	1205110	764439	397833	586736	574670	637242	760074	614459	961524	608768	327108	734837	749029	641999	1040169	1430482
3908	nicotinamide	Cofactors and Vitamins	Nicotinate and Nicotinamide Metabolism	594	LC/MS Pos Early	432	1942	123.055	98-92-0	936	911	C00153	HMDB01406	1002135	947950	712878	819885		1158546	801191	619481		635923	940202	467424	1075719	596595	779121	763127	809871	810318	1226822			764920	813976	459438		761839	969558	1001758		1555129	478685		797568		1437143	529065
1390	nisinate (24:6n3)	Lipid	Long Chain Polyunsaturated Fatty Acid (n3 and n6)	57810	LC/MS Neg	100015785	5657	355.264	68378-49-4	11792612	9967286		HMDB02007	1697232		860708		1137995	1283516	2161323	1553669	862949	5536922	1671448	391198	1021090	1803530			3149688						1004986			1152853		1762647	835755		517342		771323		2650533
1344	nonadecanoate (19:0)	Lipid	Long Chain Saturated Fatty Acid	1356	LC/MS Neg	892	6068	297.28	646-30-0	12591	12071	C16535	HMDB00772	11575227	12382317	13101866	24364742	12138247	26983974	14512241	15133685	8978864	18584294	13259182	8498888	12792660	10283646	12543132	6665737	9055996	15770131	13689536	10065367	7321089	14027345	12633872	11901011	7047933	13236396	10891154	7591915	13888797	13582692	9670468	13115374	7671158	13526610	20349176	12481187
1640	nonanoylcarnitine (C9)	Lipid	Fatty Acid Metabolism (Acyl Carnitine, Medium Chain)	61775	LC/MS Pos Late	100006620	1003	302.233			28533402		HMDB13288	314272	236810		159134	156822	286997	217755	289931	334530	314813	235257	272207	597925	183935	249212	132940	244339	363780	268973	139282	348442	189224	226810	249850	209756	439280	125733	440675	197357	740892	120896	554276	950299	625869	666815	285680
22	O-acetylhomoserine	Amino Acid	Glycine, Serine and Threonine Metabolism	31539	LC/MS Polar	100001129	1850	160.062	7540-67-2	439389	388506	C01077			105267	290498	189220	579942	175433	148756		378573	173372		242017	299891	302871		161077	131602		66639	107951	382920	110722		298180	272802	126899	96828		199725	270657	276643	181467		167861	83203
4129	o-cresol sulfate	Xenobiotics	Benzoate Metabolism	36845	LC/MS Neg	100001806	2796	187.007		11615528	9790277			24786		471225	127343	389320	224625	139404		546477	274965	52845	244323	340450	315459		79007	155931		275885	40123	464153		54934	502289	299300	219829		84503		515384	187403	125923	69485	46171	324137	56776
5069	O-desmethylvenlafaxine	Xenobiotics	Drug - Psychoactive	43334	LC/MS Pos Early	100004173	3253	264.196	300827-87-6	125017	111300	D07793	HMDB60532																											32861962
5203	O-sulfo-L-tyrosine	Xenobiotics	Chemical	45413	LC/MS Neg	100005384	990	260.023		514186	448617			2150196	2511057	3058254	2105842	1709828	1610302	1828100	1957941	3080276	2128375	1296861	1738905	3881666	2260275	2006362	1486799	1410206	3423387	1412929	1597130	3569689	2241530	1712270	2532645	1554245	1486529	1271744	1339841	1267064	14673935	1332180	2581788	1833084	3095848	3140854	1803390
1522	octadecadienedioate (C18:2-DC)*	Lipid	Fatty Acid, Dicarboxylate	61860	LC/MS Neg	100019982	4676	309.207						1478340	2793537	1817875	2412709	1359533	3800491	2673612	1677881	3330037	1208024	2948064	4025958	1869837	4979665	1939667	4032496	2969100	1991442	1598191	3360979	3719831	1984194	1663545	4190904	6157016	4699332	4899331	28067304	2569158	1637446	16253615	1809966	1962913	3325294	1521809	1507759
1691	octadecanedioylcarnitine (C18-DC)*	Lipid	Fatty Acid Metabolism (Acyl Carnitine, Dicarboxylate)	61867	LC/MS Pos Late	100005998	1227	458.348	123233-50-1		28639203			701481	779473	284461	349976	430229	393838	408557	505221	814424	293184	634175	1198904	753481	1308170	873767	908002	602550	907729	600565	476958	872216	559063	732490	1124188	1837791	973699	907009	604862	905907	1384982	575877	335150	431501	628118	762985	738707
1521	octadecenedioate (C18:1-DC)*	Lipid	Fatty Acid, Dicarboxylate	61861	LC/MS Neg	100019978	4875	311.223						18572938	31962234	11004055	19592932	36127988	18600608	17864648	13515914	14956027	9691256	19244768	35108104	21372100	30054636	22307210	28635338	32222256	33266006	19975140	27651388	26989270	11881687	30733366	39841584	33511394	39643132	42635080	15397853	23930460	17677896	22483796	8813881	10124939	19216716	20181200	12401464
1692	octadecenedioylcarnitine (C18:1-DC)*	Lipid	Fatty Acid Metabolism (Acyl Carnitine, Dicarboxylate)	61865	LC/MS Pos Late	100005996	1180	456.332	251981-06-3		28639201			801538	845780	227343	622655	355525	320580	586020	320637	578727	247454	705677	1214921	1045808	1570576	669796	1144349	770684	619128	665531	814213	829738	382275	400137	1403854	1179139	876802	964184	361461	908889	1736287	564449	378547	394869	805676	782172	479263
1639	octanoylcarnitine (C8)	Lipid	Fatty Acid Metabolism (Acyl Carnitine, Medium Chain)	33936	LC/MS Pos Late	100001247	950	288.217	3671-77-0	123701	110274	C02838	HMDB00791	29929162	27809676	9805681	13803877	9882776	15996314	15825449	19055924	26999392	21887804	21717808	10966427	31454656	12612315	17296792	11799015	21018220	16333738	16018068	16584068	27642026	16957900	12924891	15323371	10747055	20283660	13381799	26095460	13109988	46723128	6823271	38615704	65606316	45939544	44531216	18852056
4835	ofloxacin	Xenobiotics	Drug - Antibiotic	21320	LC/MS Neg	100000673	3600	360.137	82419-36-1	4583	4422	C07321	HMDB01929	2925141
1566	oleamide	Lipid	Fatty Acid, Amide	32458	LC/MS Neg	1504	6581	280.265	301-02-0	5283387	4446508	C19670	HMDB02117	1037557184	1029706304	1086302976	968945600	1482484352	1652891392	1728646656	1605213568	1353747840	1397659264	727537216	1530335104	1267522304	1320691968	1724315776	1103663616	1057482624	1042506752	1321425280	1246288896	1458091264	1725786496	1591270016	1478871552	1272045824	927028736	1525489152	874897600	964459072	1387926144	1673907456	1322406400	1269814144	1468104704	1067822976	1069064704
1359	oleate/vaccenate (18:1)	Lipid	Long Chain Monounsaturated Fatty Acid	52285	LC/MS Neg	100008930	5655	281.249						10101105664	9483830272	4609255424	9138662400	3907679488	8312042496	8665988096	8158391296	6207552512	9556566016	9600080896	3823851520	8278470656	6411043840	10708968448	6068318720	7820687360	8726944768	9187814400	5219217920	3496624384	9413805056	6445665280	8734646272	3559052544	6958813696	6614672384	5018411520	8465492992	11180214272	4542628352	10604788736	7672649728	11501894656	14406661120	10537314304
1900	oleoyl ethanolamide	Lipid	Endocannabinoid	38102	LC/MS Neg	1137	6450	324.291	11-58-0;111-58-0	5283454	4446574		HMDB02088	2608723	2296801	729795	1542612	863809	1307550	1712294	1773018	1171508	2279184	2724029	954767	1762994	1261596	2375507	1313382	1617414	1989849	1506869	1486039	925895	1627716	688190	995332	814520	1290183	2836942	506312	1943813	2796315	700811	1917164	1286148	2350965	2392435	2148501
2631	oleoyl-arachidonoyl-glycerol (18:1/20:4) [1]*	Lipid	Diacylglycerol	54960	LC/MS Pos Late	100010936	2907	660.556					HMDB07228	911299	1116445	402862	435754	1281519	759736	886772	354472	843068	542505	384749	191476	784254		530912	279036	1427184		332787	426474	148841	548590	1268776	894032		231858	1025088	147016	404459	789467	403302	228025	451163	236890	2058242	199204
2632	oleoyl-arachidonoyl-glycerol (18:1/20:4) [2]*	Lipid	Diacylglycerol	54961	LC/MS Pos Late	100010937	2990	660.556					HMDB07228	790069	1118474	338682	367147	858101	487984	501474	236831	701416	371577	242421	178781	737540		262818	142146	1276609			240890	104245	344601	1116439	709819		121639	723833		273626	690882	354476		428832	235386	1917245
2618	oleoyl-linoleoyl-glycerol (18:1/18:2) [1]	Lipid	Diacylglycerol	46798	LC/MS Pos Late	100002989	3115	636.556	106292-55-1		23975985		HMDB07219	1095984	831427	904377	574876	1237327	386261	863380	901000	1310615	589050	891055	415487	806205	483077	377366	411691	966635		620249	889492	512694	1032560	1093311	1034920	298566	375244	974163	331391	522264	1094436	997140	408861	914711	993842	1329001
2619	oleoyl-linoleoyl-glycerol (18:1/18:2) [2]	Lipid	Diacylglycerol	46799	LC/MS Pos Late	100002990	3223	636.556	104346-53-4		29788004		HMDB07219	1354323	1233270	1062243	1022433	1618765	535687	1063665	1218498	1765216	708299	1240192	579485	894564	560180	661985	551370	1655336		760178	1188851	685749	1295537	1131629	1508189		576848	1140612	541285	733275	1384285	1416700	551509	1446799	1588887	1946898	222899
1665	oleoylcarnitine (C18:1)	Lipid	Fatty Acid Metabolism (Acyl Carnitine, Monounsaturated)	35160	LC/MS Pos Late	100001501	1423	426.358	38677-66-6	6441392	21403150		HMDB05065	34671376	42556608	16127055	26244760	17160744	21536552	27492974	25576856	24568432	35454468	35468272	25677336	51824604	37580524	37349504	24332134	35126112	22442416	35031132	25820718	37307520	27342614	21337612	25091336	20121592	25008064	25405370	20982788	27980620	47002336	10916367	29438678	33030912	32381838	45668632	35139996
1713	oleoylcholine	Lipid	Fatty Acid Metabolism (Acyl Choline)	53260	LC/MS Pos Late	100009331	1449	368.352						862204	4815671	501289	1450507	6741762	3261944	3512675	4315444	1998645	1929891	1716340	1340847	393387	1497774	2078402	7022156	2237532	971660	2312133	1572683	3448773	1776839	3405547	414531	2883698	4825139	8662556	2163631	678465	220847	3005203	3986869	3523637	2953274	9035882	5375253
418	ornithine	Amino Acid	Urea cycle; Arginine and Proline Metabolism	1493	LC/MS Pos Early	444	2800	133.097	3184-13-2	6262	6026	C00077	HMDB03374	285538464	188350240	222969504	318539136	321126944	260818592	257306640	293568544	217744016	289423872	296304864	312014368	407347328	305669568	306597856	239270896	374377952	221748016	308944064	258503328	282504800	261719344	308683008	314635872	296977472	268778176	344564768	234094144	218252384	306264928	420554528	194786208	281575264	341154048	292453824	317947552
3817	orotate	Nucleotide	Pyrimidine Metabolism, Orotate containing	1505	LC/MS Polar	445	1638.1	155.01	50887-69-9	967	942	C00295	HMDB00226	1732183	2585056	2482783	1252978	12258351	1421365	2364692	1193753	1445652	2232438	2395321	3248323	35113140	2164729	1649753	30701756	18326924	5337603	1682420	1056175	1787069	3353528	3143016	2268440	2147915	2573270	1075871	4967231	1643364	3885452	1455424	1699917	1421252	3256710	2296054	2183667
3819	orotidine	Nucleotide	Pyrimidine Metabolism, Orotate containing	35172	LC/MS Polar	100001416	2250	287.052	314-50-1	92751	83729		HMDB00788	2570692	4183929	3846150	2793175	40764568	1006042	3115292	1696368	3994512	1718447	1416902	1879011	117546376	7000556	1704300	31165852	41916536	8564817	2075334	1175638	3337409	14066376	2137413	10229379	2497498	1892889	1309890	16735390	1605438	38373684	1462203	3904940	2178544	3502551	7632294	4066443
3955	oxalate (ethanedioate)	Cofactors and Vitamins	Ascorbate and Aldarate Metabolism	20694	LC/MS Neg	100000841	603	88.988	144-62-7	971	946	C00209	HMDB02329	34039512	26575568	36314444	25031364	48613116	55887496	16928992	49741268	36195960	25609324	63715656	31956204	13146573	60712728	16293443	13146285	28668208	18511840	22539424	39881640	20628886	46458624	25787148	43003856	48741388	49820716	21332626	40866936	9405277	25064248	34825884	33278880	53006288	43332072	12098927	43903632
5017	oxypurinol	Xenobiotics	Drug - Metabolic	41726	LC/MS Polar	100002489	1656	151.026	2465-59-0	4644	4483	D02365	HMDB00786	732971				563760384						53862		379555296			315350400	515528864	3883908				262291008		31707828				270690944						196155	1877126	1285268
207	p-cresol glucuronide*	Amino Acid	Tyrosine Metabolism	48841	LC/MS Neg	100006191	2420	283.082	17680-99-8	154035	135751		HMDB11686	311921	289382	1896712	644050	308589	256698	1950564	2478470	1531944	357556	866208	4006413	1685190	2069552	456659	1205948	1132490		1075449	1400314	412004	252168	1695726	2282234	1506944	334586	347241	2111955	380296	65772600	4449596	4723390	259388	3110755	22731810	3266265
4122	p-cresol sulfate	Xenobiotics	Benzoate Metabolism	36103	LC/MS Neg	100001315	2890	187.007	3233-57-7	4615423	3806480		HMDB11635	261078032	58737656	1046832640	379710080	497165568	321101696	800421440	548572544	1584184192	169236064	282779264	443447008	545243776	692503616	366044768	359167456	490284256	15761681	350095136	671756032	300405504	597507904	564701632	1208545024	776979776	410167488	293397760	868528256	273307296	2435837952	1151705856	855833984	363294112	1281634560	2461552640	855947968
1567	palmitamide (16:0)	Lipid	Fatty Acid, Amide	42095	LC/MS Pos Late	100003915	1661	256.263	629-54-9	69421	62629		HMDB12273	41189728	54482700	68299784	59748960	80590880	97370672	95262360	63466872	84105552	56399080	34909204	89376576	72564776	72878424	94745192	66888444	49606056	47085120	89250368	70939040	100068192	109308288	103285784	103324112	71240504	50485684	72977528	51683028	60836012	82351168	118026152	55320904	67373872	60578448	52421376	53915172
1341	palmitate (16:0)	Lipid	Long Chain Saturated Fatty Acid	1336	LC/MS Neg	424	5618	255.233	57-10-3	985	960	C00249	HMDB00220	7014814208	6811716608	5156334592	7642983424	4832425472	8256145408	6345179136	6682124288	5441334784	7634563584	6464685568	4287853568	6257850880	5602073088	7194171904	4583820800	6347313664	7182494208	6980469760	4425959424	3666003712	7998930432	6231292928	6921024000	3779555840	6180801536	5363325952	4969308160	6513277952	7986040320	4831490560	7295706624	5619411968	7589258752	9836660736	7237163520
1568	palmitoleamide (16:1)*	Lipid	Fatty Acid, Amide	62438	LC/MS Pos Late	100020753	1554	254.248			58811355			19470502	29530136	37308024	36304136	40530124	48883736	45028300	39130672	39652028	44181776	26604214	40401984	42750904	41498988	45674208	41265616	41020028	42411480	61028012	44834112	80053568	78460920	75872040	81150864	35439496	34840396	37518872	41215048	43622060	57139764	83027072	29912516	23876136	42132368	38628328	43324992
1355	palmitoleate (16:1n7)	Lipid	Long Chain Monounsaturated Fatty Acid	33447	LC/MS Neg	452	5475	253.217	373-49-9	445638	393216	C08362	HMDB03229	1521982080	1081242624	252589184	1694429824	180062496	1218650496	1927558912	862939968	402931776	1449286016	1544398336	209401696	985863488	535440384	2773755904	1314518784	1094227968	1362925312	1662496512	353745888	128903416	1084717824	622342592	928576704	128084272	736036928	887466176	468472416	1137583488	2390287360	275772672	2233308672	933941696	2422991872	3633852672	2088247040
2604	palmitoleoyl-linoleoyl-glycerol (16:1/18:2) [1]*	Lipid	Diacylglycerol	54967	LC/MS Pos Late	100010930	2664	608.525					HMDB07132	630966	357814	513294	263775	528881	234121	619517	425067	551764	510108	824230		508655	138640		247137	446365		363256	435409		398606	586016	475973	139494	251227	630300	306495	157492	424510	636282	330638	449136	798060	1005012	148222
1664	palmitoleoylcarnitine (C16:1)*	Lipid	Fatty Acid Metabolism (Acyl Carnitine, Monounsaturated)	53223	LC/MS Pos Late	100009406	1357	398.326		71464547	28639183			9485478	8753327	3242806	6901301	3496976	5451317	8313433	5909619	6168782	8054070	9385248	5437786	12835785	11494535	11101635	6839146	7789057	6082358	6951046	6066708	8950068	6017948	3585807	4562673	4929150	5015208	7052423	5152528	7674925	18195432	2036356	7846844	8383269	13729996	16535574	9298399
1714	palmitoloelycholine	Lipid	Fatty Acid Metabolism (Acyl Choline)	53257	LC/MS Pos Late	100009334	1385	340.321						76702	234122		100937	537478	297211	409230	350283	115631	142925	169196			82826	141687	770389	243143	104225	199937	103156	193940	88297	208618		224435	358464	907220	151503			190824	374322	248164	209894	674975	460083
2779	palmitoyl dihydrosphingomyelin (d18:0/16:0)*	Lipid	Dihydrosphingomyelins	52434	LC/MS Pos Late	100008954	2290	705.591		9939965	8115586			71921912	107338808	35937456	87254864	73474208	102322368	83182064	80776184	54339808	76192960	108922448	63855016	33055178	90004320	76223064	73898112	83080352	41428716	55094100	66159776	100023720	88102472	46746032	68202880	92309072	85154568	80251072	61397204	58738640	72530496	63027956	108599056	63173880	66825508	67158928	122080624
1903	palmitoyl ethanolamide	Lipid	Endocannabinoid	38165	LC/MS Neg	1489	6300	298.275	544-31-0	4671	4509	C16512	HMDB02100	2952138	2017521	1152564	1741731	1180132	1973924	1608571	2299681	1350699	2888399	2520378	1148401	1615328	1317629	1936419	1212559	1762077	1931490	1553987	1263984	990141	1913457	963324	1097235	926401	1475655	2377026	774443	1687347	2129044	955427	2108051	1409891	2293588	2154482	2348684
2783	palmitoyl sphingomyelin (d18:1/16:0)	Lipid	Sphingomyelins	37506	LC/MS Pos Late	100002107	2168	703.575	6254-89-3	9939941	8115562			470669952	564186816	384043264	520874720	487153952	494288736	484639840	545896512	411586880	388655488	569204288	513216928	379401504	618404992	504166464	444941952	478774208	430147808	508769088	471100128	559923712	526298400	399333632	555511040	569058752	571289984	595904384	445164800	445366304	489637792	443472960	555983040	436683456	520030496	483352000	614404608
2609	palmitoyl-docosahexaenoyl-glycerol (16:0/22:6) [1]*	Lipid	Diacylglycerol	57373	LC/MS Pos Late	100015618	2749	658.541					HMDB07121		334885	1183856		373003	561354	346930	272839	362447	601233	263483	277716		94076			1423891				140070	428644	1019300	321581		400847	162097	236244			332437		129075	604689	1121172	174788
2814	palmitoyl-sphingosine-phosphoethanolamine (d18:1/16:0)	Lipid	Ceramide PEs	62984	LC/MS Pos Late	100021162	2207	661.528						831626	1278465	500179	924189	706825	747062	810360	930406	602247	500757	956983	938296	584431	1307717	913042	735644	791215	940324	974421	724612	920819	881240	566575	1113818	1177050	883093	1199476	670524	736192	774835	686355	1086324	679760	867774	701115	1184302
1646	palmitoylcarnitine (C16)	Lipid	Fatty Acid Metabolism (Acyl Carnitine, Long Chain Saturated)	44681	LC/MS Pos Late	100000776	1425	400.342	6865-14-1	461	448	C02990	HMDB00222	25969032	24164232	15496463	16579648	16729761	18347874	18173706	20487332	19394508	27998286	20263674	20340158	30352380	26779206	21309048	13067438	23333600	18255184	21976938	13055980	25394816	19716452	17378820	18337764	19384892	19698302	18994300	21043656	20373680	29277176	11124315	21239264	22855950	23075784	32915770	24444472
1712	palmitoylcholine	Lipid	Fatty Acid Metabolism (Acyl Choline)	52944	LC/MS Pos Late	100009233	1482	342.337		151731	133731			1786432	9393025	1231388	2589499	12716290	6864591	6213116	8138768	4681531	3957558	3292503	2517346	743512	2814592	3912146	12401011	5033657	1769382	3970630	3283409	6555421	4019622	6106543	1000259	5453054	10600029	14700859	4465726	1325305	429386	5679791	6852569	6682910	6150945	12506264	11155712
3936	pantoate	Cofactors and Vitamins	Pantothenate and CoA Metabolism	63061	LC/MS Neg	100002613	1143	147.066	470-29-1	439251	388387	C00522			126819	268669		382178	296196	167556	177391	645868		301512	353026		430641	133786	436570	343980	338082			395972			948193	308980	394866	86245	238775	156501	2730320	114202	555226	217514	255083	227778
4986	pantoprazole	Xenobiotics	Drug - Gastrointestinal	38609	LC/MS Neg	100002808	4398	382.068	102625-70-7	4679	4517	C11806	HMDB05017	60494576	33597984		26860956			8002384		29054696					21225284				13288913		597674				5790938				54181304	25886872		51155716	18393672		815427		1128078
3937	pantothenate	Cofactors and Vitamins	Pantothenate and CoA Metabolism	1508	LC/MS Neg	1024	1498.7	218.103	137-08-6	6613	6361	C00864	HMDB00210	21690576	7895009	8377948	12433668	7501166	20150508	10072483	8208514	11311701	6295102	14893623	8798085	15916003	9352763	8999406	9101076	20821908	11242842	11677043	9519581	11985511	11308536	10683773	11755183	5148731	6448726	11558507	6238835	8607435	22456622	4906276	9832702	8392623	8000216	9501017	10424828
4141	paraxanthine	Xenobiotics	Xanthine Metabolism	18254	LC/MS Neg	100000453	2279	179.057	611-59-6	4687	4525	C13747	HMDB01860	385939	2053870	1977750	1391400	3687926	7598248	3651013	4354360	4434962	5376357	2691132	1260446	253948	487652		2044016	4648390		1362184	466374	3405074	435147	942850	3842854	6804466	5673377		1964109	7303025	851831	2415744	2596279	4453663		1879941
1340	pentadecanoate (15:0)	Lipid	Long Chain Saturated Fatty Acid	1361	LC/MS Neg	980	5521	241.217	1002-84-2;10002-84-2	13849	13249	C16537	HMDB00826	119170080	95993112	136509840	403153568	110256216	424452608	169057280	175003824	94723792	234336128	122774856	104512432	163767152	108067120	165016896	87100544	127725496	213680928	224573840	68062432	62585848	146670176	225409872	186606000	72966648	192676560	107750600	96613344	158339184	262404448	142517632	238514336	128123520	225312672	385299840	205440960
5441	pentose acid*	Partially Characterized Molecules	Partially Characterized Molecules	63264	LC/MS Polar	100021467	2180	165.04						1130185	1032405	8116619	1684244	3299259	2824965	1768773	1981639	3467967	2772832	1246274	1605502	5203922	11148486	802968	1727119	1113956	3332138	1492797	2856732	3075551	1200094	1901844	5773530	4141769	2174943	1459986	1261667	441772	14598144	5615278	1180927	3216666	941094	3196291	2984291
5300	perfluorooctanesulfonate (PFOS)	Xenobiotics	Chemical	57564	LC/MS Polar	100010955	662	498.93	1763-23-1	74483	67068	C18142	HMDB59586	2580676	2112179	4153859	1205326	1638315	2346824	1149700	2885256	3046350	4043546	4781858	1925696	449165	4340454	646311	594048	3022495	2248679	1443941	2736699	3784775	1423943	6088588	2933316	6370971	4747464	584086	794250	1828947	56231	3141442	2330212	8318043	905402	8981749	3654203
5344	perfluorooctanoate (PFOA)	Xenobiotics	Chemical	62071	LC/MS Neg	100020208	5130	412.966		9554	9180		HMDB59587	2045431	1824635	2232158	1627979	1530539	1146681	1466757	1963489	2956220	3413650	1970901	890597	1283717	2758137	534359	786192	2711412	2373822	403386	1357148	4789527	1955738	3346654	2408565	1446450	2203926	622885	926415	896292		2933115	1493929	3088448	674389	3376731	4553932
173	phenol glucuronide	Amino Acid	Tyrosine Metabolism	52747	LC/MS Neg	100006679	1800	269.067	17685-05-1	87235	78692		HMDB60014	193056	183393	43958					27289	71575		49118	59560	283752	971208						43703	53033		32839							1158994		800420		72154	81141
172	phenol sulfate	Amino Acid	Tyrosine Metabolism	32553	LC/MS Neg	100001510	2156	172.991	937-34-8	74426	67018	C02180	HMDB60015	276810912	129279496	70798464	54008868	47984128	29645656	24751756	63766300	119248712	24509010	50828584	44281808	403395840	620153792	33303678	8244203	89492072	173403616	12865557	98863200	85995056	30277284	59910168	53596856	45581336	43362992	17452068	40861384	13409658	161892112	36995576	261490688	27968932	269570752	62923364	65573500
145	phenylacetate	Amino Acid	Phenylalanine Metabolism	57745	LC/MS Neg	100000011	2150	91.0554	103-82-2	999	10181341	C07086	HMDB00209	158436	47557	378675	320239	728896	121074	502072	500212	311125	97878	170803	167843	216726	334328	97760	696079	299254	308597	127169	397383	266308	58169	667324	160781	641104	152981	133226	214116	50662	288691	636095	185365	148465	519121	1117956	188583
1034	phenylacetylcarnitine	Peptide	Acetylated Peptides	48425	LC/MS Pos Early	100006108	3092	280.154	287108-21-8	101724840						349369		743897				564360	530581			126882			717387	76743	527741		736590			966753										180299		806120
1036	phenylacetylglutamate	Peptide	Acetylated Peptides	52925	LC/MS Neg	100009045	1570	264.088		11579826	9754592		HMDB59772	169205	51795	76096	91469	187321	62929	459727	178310		75810	99329	166156	349129	350965	23716	141529	191680	439802	91407	139562	143490	115317	193019	701234	347805	79383		177171	174738	15345563	247598	251275	122869	528172	1033546	357668
1037	phenylacetylglutamine	Peptide	Acetylated Peptides	35126	LC/MS Neg	100001417	2330	263.104	28047-15-6	92258	270643	C04148	HMDB06344	31833002	11294116	31994600	27097478	59619072	17845346	50703736	39206732	44165284	28479924	27244594	40755704	39981960	72597712	20937444	52387380	34880896	79817616	24067716	30579708	38140984	21813160	55075464	82287248	79361288	25123218	25018496	44841448	24909448	876648960	60545648	70900320	26264176	98266872	222717376	59231516
130	phenylalanine	Amino Acid	Phenylalanine Metabolism	64	LC/MS Pos Early	460	2878	166.086	63-91-2	6140	5910	C00079	HMDB00159	701401344	509255744	578268672	666041984	598029184	565205184	817531712	579047552	638496960	707616000	546170496	725931200	786260992	756473024	635963008	634519104	735568064	677112064	650832512	710155712	676724928	603271552	663091648	670633792	701022336	608749632	573986176	675092032	929793152	748311040	713822912	289199904	660915840	641774016	631672512	512354720
141	phenyllactate (PLA)	Amino Acid	Phenylalanine Metabolism	22130	LC/MS Neg	100000774	2208	165.056	828-01-3	3848	3715	C05607	HMDB00779	3065917	1862075	2698769	4562884	2629396	2449823	3391416	1692285	1998369	3171050	981470	4008459	7408996	6570455	2488295	2775027	2222558	6006457	1595553	3103908	3005389	1795981	2255386	5494671	2867713	2308248	1323019	2561372	2380525	4422115	3470489	1759514	2039950	2311899	3575588	1445718
140	phenylpyruvate	Amino Acid	Phenylalanine Metabolism	566	LC/MS Neg	241	2515	163.04	156-06-9	997	972	C00166	HMDB00205	703706	185409	816765	461556	372284	277356	681787	314062	599061	596642	244997	496290	578503	318568	203111	412237	344944	797852	176609	615610	434471	205728	424202	413789	491238	281429	468261	407806	349416	232047	450127	208319	308903	274710	285317	188847
1308	phosphate	Energy	Oxidative Phosphorylation	42109	LC/MS Pos Early	461	576	98.9842	7664-38-2	1061	1032	C00009	HMDB01429	19080720	8133076	15704888	9240369	16246696	8388527	16946616	9814795	12554193	10205381	11444148	10105362	19647364	17697244	9066608	6881406	10732601	18966020	14686174	14458508	19026038	14186256	28862836	20649476	15638991	10958944	8662234	12978395	9621102	90256656	19068732	6034735	14595918	16648208	17664182	7066748
1975	phosphoethanolamine	Lipid	Phospholipid Metabolism	1600	LC/MS Pos Early	1026	700	142.026	1071-23-4	1015	990	C00346	HMDB00224	1324954	392537	662111	670984	720478	1138657	920301	802236	1143230	1015845	534848	1353679	683719	823644	737059	704554	522590	646490	998256	73567	819538	532187	802209	1057536	607847	946662	710171	527026	198249	959037	1023782		1096404	816816	148553	356139
4471	phytanate	Xenobiotics	Food Component/Plant	598	LC/MS Neg	466	5908	311.296	14721-66-5	26840	10140204	C01607	HMDB00801	9581109	8026291	30905776	30318008	26512604	81709520	21582932	55472332	10005980	61120312	20594072	23743614	24247588	23974890	24583386	11329441	13634247	55803568	23354046	10570756	31988564	14349746	27659338	9296655	10937779	52634280	34272280	21412608	29898172	7155752	25002196	29139220	19015736	38703944	45127640	18488924
254	picolinate	Amino Acid	Tryptophan Metabolism	1512	LC/MS Pos Early	1022	910	124.039	98-98-6	1018	993	C10164	HMDB02243	737393	241293	675211	566622	1314125	1246505	1047952	443422	2143122	984976	280610	1475628	953056	1197293	524415	1349621	1585621	1144087	672693	1292281	1473239	486885	1446235	1489699	976113	989330	231214	611883	671579	2305170	1215865	423961	638165	762861	612649	302727
1629	picolinoylglycine	Lipid	Fatty Acid Metabolism (Acyl Glycine)	63057	LC/MS Neg	100021198	1867	179.046	5616-29-5	11788622	9963296		HMDB59766	225073		201415	201544	215015	107468	264430		494144	168843	61527	650014	239815	341241		171021	267365	759225	97998		308306	188071	421471	677629	339162	187202	120929	243373		8151332	146379	127380	161978	62695	409282	120688
1495	pimelate (C7-DC)	Lipid	Fatty Acid, Dicarboxylate	15704	LC/MS Polar	100000101	2745	159.066	111-16-0	385	376	C02656	HMDB00857	167024	289157	168215	212446	245801	207842	290634	155884	395779	214519	130973	274623	306539	232263		218755		296731	122957				354551	414162	108087	173700	163282	240454	99549	1779878	189523	502588		250092	346177
1688	pimeloylcarnitine/3-methyladipoylcarnitine (C7-DC)	Lipid	Fatty Acid Metabolism (Acyl Carnitine, Dicarboxylate)	53224	LC/MS Pos Early	100009407	2773	304.175						354704	583097	307976	470625	303568	130954	337869	222260	536218	221483	398149	348610	3066403	491528	275026	393268	228879	350310	122822	167423	843960	111318	665928	629156	280349	211126	401544	494268	134344	5096125	100555	368375	482681	413111	1992852	1074572
123	pipecolate	Amino Acid	Lysine Metabolism	1444	LC/MS Pos Early	1025	2200	130.086	4043-87-2	849	826	C00408	HMDB00070	28004064	12869271	24909074	19742906	255815632	33678820	31794834	10013277	63556264	31127834	17164572	27873168	13142064	21790292	60794840	64123496	28783054	24224068	18291840	13990179	24135396	13667948	11420625	36559696	28725570	23675718	22746690	19473440	8596827	17011668	21020416	17189658	22822770	19370128	14115259	14145212
4477	piperine	Xenobiotics	Food Component/Plant	33935	LC/MS Pos Late	100001267	1168	286.144	94-62-2	638024	553590	C03882	HMDB29377	6074846		59520760	11258005	16438360	34580544	19616432	10452241	25031494	81202384	10884849	3223158	26945650	8806705	25368556	7767677	60880928	2112799	5265458	2634558	21847866	11309506	6367933	36779780	44923360	2661646	5686670	11726075	36162120	26125044	44517604	7450502	75306272	7708096	70168496	5352812
2959	pregnanediol-3-glucuronide	Lipid	Progestin Steroids	40708	LC/MS Neg	100003470	5145	495.296	1852-49-9	123796	110346		HMDB10318		463968	220238	63888	226352	196583	565171	173209	493781	42369	393183	196068	197576	740497	301924	118116	286157	205738	244129	127746	337035	139307	448914	534355	105277	80297	102287	644574		1169520	188797		740136	892250	229891	416620
2964	pregnanolone/allopregnanolone sulfate	Lipid	Progestin Steroids	48394	LC/MS Neg	100006173	5160	397.205											116556	198181		159628				76505	171319			37592			77315	84298				52168			77980			109423		198565	274350
2936	pregnenediol disulfate (C21H34O8S2)*	Lipid	Pregnenolone Steroids	32562	LC/MS Neg	100001993	3868	238.077						22382416	102315944	10663344	4095344	5192099	10679546	41937696	6933361	34655316	20542178	10011900	15744198	18748628	58776588	20574656	11627228	34502048	64956768	65031800	4258569	16551575	14084198	22433094	9977948	20026024	10884694	28906424	58544192	12344048	108193400	11380014	5145767	21734332	21562592	11708236	24726198
2935	pregnenediol sulfate (C21H34O5S)*	Lipid	Pregnenolone Steroids	32619	LC/MS Neg	100002067	5000	397.205	1247-64-9		13465233			1764123	9026525	2548576	539439	4152818	3234381	4555893	2481088	6407830	3684891	3414582	1859015	869937	3301053	4225175	716012	3282888	1906671	3761582	903893	2720888	3718501	2368223	3563723	1904877	1740373	3642757	3274259	766535	3452777	2017888	1556375	3344142	6663593	2786072	2963354
2938	pregnenetriol disulfate*	Lipid	Pregnenolone Steroids	62921	LC/MS Neg	100021104	3504	246.075						1390662	21496888	3023056	1637354	950159	2499658	11061813	3169345	7974316	7955579	2858832	3015493	6431427	13977885	4234560	3400036	4111926	6436856	21197840	2095504	3565726	3538896	6531900	2360475	3141817	2271493	5842981	5284571	3227545	32773166	4282383	1222051	4039759	5912018	2617472	5132739
2937	pregnenetriol sulfate*	Lipid	Pregnenolone Steroids	62922	LC/MS Neg	100021103	4749	413.2						396545	4332977	2004506	558095	1248911	1369721	2442453	1518386	3249828	3361035	1660483	1027722	608344	1273362	1396627	603860	846359	589336	3021607	765273	953676	2035357	1477347	1326494		905304	1330141	682406	472259	1245367	1415484	805792	1175630	2975160	854221	1087311
2919	pregnenolone sulfate	Lipid	Pregnenolone Steroids	38170	LC/MS Neg	100002129	5100	395.19	1247-64-9	105074	94802		HMDB00774	404806	2404083	575485	107206	1161585	633484	1545312	874857	1637801	590414	590674	646848	498511	2315596	1538528	202009	1018591	630262	963717	267406	1130555	635575	335728	655735	589190	363690	1518671	901822		1197990	788912	166774	813949	3408239	723440	592583
1470	pristanate	Lipid	Fatty Acid, Branched	38271	LC/MS Neg	477	5773	297.28	1189-37-3	123929	110458		HMDB00795	672366	448909	1661390	1979068	1351688	4973259	1410131	3469114	890834	4683977	1010661	950801	1245164	1761741	1500200	830723	648947	2871972	1689910	580267	858975	1168985	1412536	498346	591062	3735227	2338942	1002931	1974283	245725	1326492	1729405	1769861	2293727	2959979	1297882
443	pro-hydroxy-pro	Amino Acid	Urea cycle; Arginine and Proline Metabolism	35127	LC/MS Pos Early	100001167	2128	229.118	18684-24-7	11673055	9847785		HMDB06695	7379630	11917741	3099011	2692564	5992959	3482511	6206408	9552797	9713462	9501757	6204743	3984478	13252730	9162136	5237492	21953964	3801240	10007602	9330796	7203589	10341975	4068878	5065616	5398764	5063256	5383489	7274975	5547704	5588597	15212027	9867562	9201985	3088062	14835677	13914420	6257794
426	proline	Amino Acid	Urea cycle; Arginine and Proline Metabolism	1898	LC/MS Pos Early	480	1603	116.071	147-85-3	145742	128566	C00148	HMDB00162	1778088192	1433160704	2647328768	2401161472	2282329856	1423744768	3527002880	1868667648	1443472000	1814559744	1044099456	1534929152	1956260480	1811391360	1380670208	1563700608	1903485184	1603208832	1591976960	1108954752	2172951040	1612143360	1795835264	2061272192	2222428672	1742781952	1991532800	1641133952	1068473024	1487646208	2368568320	1293610496	1484509440	2407592960	2265184768	1586613376
856	prolylglycine	Peptide	Dipeptide	40703	LC/MS Pos Early	100003674	2136	173.092	2578-57-6	6426709	4932143		HMDB11178	388270		4011222	254853	543255	375680	255002	295132	386583	834084		493940	447994	288006		590361	921400	263131	126932		1177746	186196	1036956	874342	412693	218540				1076024	930547			177678		153027
1593	propionylcarnitine (C3)	Lipid	Fatty Acid Metabolism (also BCAA Metabolism)	32452	LC/MS Pos Early	100001162	2590	218.139	17298-37-2	107738	96904	C03017	HMDB00824	36402176	2891320	75133304	12469773	45322872	12064220	21454700	10376335	53016204	71357352	5332721	23877494	30126484	4616015	11078025	45473644	26625624	82609096	14131929	31008234	31603968	11846860	86062704	43977080	13749693	12406745	6840421	32634870	8722255	6350749	18019768	3302552	28273904	20593160	40194212	7532812
4117	propyl 4-hydroxybenzoate sulfate	Xenobiotics	Benzoate Metabolism	48460	LC/MS Neg	100006264	3971	259.028	162338-10-5		48063224			880861				379740			25836		458150	2716043					98051		56348	892664	28263			200849				22714		2954263				1808637	1097340
3831	pseudouridine	Nucleotide	Pyrimidine Metabolism, Uracil containing	33442	LC/MS Neg	821	1100	243.062	1445-07-4	15047	21403010	C02067	HMDB00767	20083776	23051404	18558492	15757167	7721055	10127235	20922270	13555753	23460572	12027542	12227978	14226984	20237824	25417784	11603164	12119407	6173742	30690904	9801886	11751135	19533180	9282043	14238324	22667868	15568263	11264534	13066034	11250499	8700813	71487936	12107834	19827068	14697420	25191138	30202854	20364552
4043	pyridoxate	Cofactors and Vitamins	Vitamin B6 Metabolism	31555	LC/MS Neg	100001121	2185	182.046	82-82-6	6723	6467	C00847	HMDB00017	3385570	2111990	6008610	2911566	8205686	44139312	7600443	3589599	7839531	2855023	10875463	6880011	5823542	17110224	3490286	4610435	5039031	4780232	2877652	4354740	6866014	4279241	4406114	14046542	5232219	3152363	3842206	5307811	1584311	55232860	3785713	32907378	4130430	4271514	7190334	3449076
52	pyroglutamine*	Amino Acid	Glutamate Metabolism	46225	LC/MS Pos Early	100001540	1900	129.066	2353-44-8	134508	118562			129983768	110661272	72702560	100855568	78632808	9202818	171835280	96635888	216032144	101068976	47826892	146273312	75492656	94970032	118945576	188027504	83459616	97376616	178696608	68473984	93268888	59657588	127660888	185096192	146682112	140040192	249395248	174611504	102510104	67467872	52136064	101006464	186339584	130942864	188333296	159294928
4583	pyrraline	Xenobiotics	Food Component/Plant	48428	LC/MS Neg	100001767	2304	253.119	74509-14-1	122228	19980286		HMDB33143	113613	43953	492942	616326	568949	639479	245597	141034	342735	368812	283002	908922	407188	136980	152124	469828	479777	259831	101061	149880	588843	200911	276815	691461	521537	444929	364698	341758	108647	91703	729054	244268	153313	156186	169713	64256
1089	pyruvate	Carbohydrate	Glycolysis, Gluconeogenesis, and Pyruvate Metabolism	48990	LC/MS Polar	823	1083	87.0088	127-17-3	1060	96901	C00022	HMDB00243	74117184	28625994	31520704	43834572	10790302	12077494	41817412	10488879	26356092	29430648	19544252	37559576	63372088	46943832	22853952	36693248	27842536	45669068	28685230	22705884	44261340	24825640	36934320	30887370	39559388	35197880	24597152	23417472	34883752	23197520	30042612	25208894	9895586	42680496	31212468	32324192
4390	quinate	Xenobiotics	Food Component/Plant	18335	LC/MS Polar	100000442	2432.9	191.056	77-95-2	6508	10246715	C00296	HMDB03072	5385863	41638176	76459392	39909436	68392760	67558096	33593368	31901452	128829608	80285928	56616992	43678844	46960752	31106736	6331663	36190036	31621928	4732400	29001574	42159208	81499352	1400904	18079208	80424112	63540308	43215068	21339216	31088640	18199540	241529568	48310032	49980104	23997032	24724336	3901881	18982824
3904	quinolinate	Cofactors and Vitamins	Nicotinate and Nicotinamide Metabolism	1899	LC/MS Pos Early	182	845	168.029	89-00-9	1066	1037	C03722	HMDB00232	685575	1578417	1371806	744995	645494	848360	1261745	397212	1279663	619564	539678	1154160	2496735	1848347	533426	2513162	556049	5730126	738655	1395112	5710191	445373	1232174	852647	1721810	1210871	413568	302443	390865	14345813	587429	1027225	807502	1745805	1212422	856885
4030	retinal	Cofactors and Vitamins	Vitamin A Metabolism	40807	LC/MS Pos Late	100004088	1666	285.221		638015	553582	C00376	HMDB01358	619656	135888	775499	509260	466490	474832	567903	443415	742434	591802	307727	337677	463779	398446	296693	310411	280791	603353	196590	372460	437405	490888	465880	759963	266598	257780	383799	608792	213121	463013	245660	300028	319061	627677	680899	233345
4023	retinol (Vitamin A)	Cofactors and Vitamins	Vitamin A Metabolism	1806	LC/MS Pos Late	498	1636	269.226	68-26-8	445354	393012	C00473	HMDB00305	37273048	6318833	49870032	27174870	33445266	28573694	34760956	28145088	53673752	32340392	21192326	21815960	29547944	23540032	14516869	16945978	19809640	34356784	11321683	24157484	29478320	27656018	26994562	47985676	18493416	15544847	26025936	33177196	12759753	22669400	18588590	14587458	23083470	33994832	39073920	14807843
1112	ribitol	Carbohydrate	Pentose Metabolism	15772	LC/MS Polar	100000406	1789.6	151.061	488-81-3	6912	10254628	C00474	HMDB00508	231419	313047	178845	133964	119482	141385	273685	189287	149018	213074	158362	44794	219643	204887	112338	306416	161850	91586	194333	135159	86484	107678	118055	125947	210982	157169	129186	144107	204382	340138	186872	304905	164470	140484	208206	155060
1113	ribonate	Carbohydrate	Pentose Metabolism	27731	LC/MS Polar	100001007	2425	165.04	5336-08-03	5460677	4574162	C01685	HMDB00867	23441830	10715629	22098154	11819819	10751068	7054625	16786432	9576061	24931932	10717099	8589894	7521454	30151010	19049906	5730918	7763618	5423198	23869526	9845123	13715841	11742664	10874506	9637931	14659066	10350070	4319362	5248461	10795760	10668044	119335720	11494594	12155352	9490323	17832670	19603288	12516097
1137	ribulonate/xylulonate/lyxonate*	Carbohydrate	Pentose Metabolism	61858	LC/MS Polar	100019968	2350	165.04						31463462	15958909	51135040	30984580	25977200	29904718	25684696	27197456	42346592	34714928	23187404	26334928	44314604	64411824	14422921	22806202	21017088	45646256	13368435	32860538	37651296	26921576	22475528	58977296	21909938	15732792	11556369	26287332	14664010	134278688	43564964	23193524	19384592	22479740	22435648	28007950
5047	rocuronium	Xenobiotics	Drug - Neurological	52381	LC/MS Pos Late	100006745	754	529.4	143558-00-3	9849870	8025583																				254385	36823536				581895						48377284
60	S-1-pyrroline-5-carboxylate	Amino Acid	Glutamate Metabolism	42370	LC/MS Pos Early	35	1528	114.055	2906-39-0	1196	10140206	C04322	HMDB01301	723464	643131	782846	453161	1936276	1138299	1162231	1232604	1665136		484118	182360	1350715	1618976	1594139	995198	178575	938107	895298	741687	1140911	655409	1249119	1289812	2198874	909770	1453864	1672090	646131	779292	1284257	1668998		1405036	1040334	1359611
382	S-adenosylhomocysteine (SAH)	Amino Acid	Methionine, Cysteine, SAM and Taurine Metabolism	42382	LC/MS Neg	197	1832.4	383.114	979-92-0	439155	16788012	C00021	HMDB00939			28855										44248	45842				58720						86546						525897		35268	20991	28534	69545	35679
4513	S-allylcysteine	Xenobiotics	Food Component/Plant	43239	LC/MS Pos Early	100004509	2690	162.058	21593-77-1	98280	88744		HMDB34323	59675					379114		596248			376258		325851			404463	74668		70989		255348				68574					116352
393	S-methylcysteine	Amino Acid	Methionine, Cysteine, SAM and Taurine Metabolism	39592	LC/MS Neg	100002749	880	134.028	1187-84-4	24417	22826		HMDB02108	794160	624447	258011	590397	341442	1861022	610814	1322628	637545	2008262	1308802	1599665	980302	1678490	1360787	504007		506855		141426	1010632	253050	315784	481552	2365652	847064	731393	344993	1049112	421261	1179703		555599	897198	405793
394	S-methylcysteine sulfoxide	Amino Acid	Methionine, Cysteine, SAM and Taurine Metabolism	43378	LC/MS Pos Early	100002927	900	152.038	6853-87-8	82142	74136		HMDB29432	9811921	10264805	6319316	5521379	10312088	20139228	7173993	10015343	8831633	31671036	12355773	19501482	7024508	8112041	15368169	6756109	11805446	3885812	3863878	9622721	11220730	3823178	5618827	4421037	24799234	13018084	10914499	7810210	11870366	4680013	38202936	1649254	9958651	14978181	4855364	5706166
374	S-methylmethionine	Amino Acid	Methionine, Cysteine, SAM and Taurine Metabolism	38127	LC/MS Pos Early	100002183	2555	164.074	3493-12-07	458	8351775	C05319	HMDB38670	250666	66517	73594		4758013	140488	334034		1495073	857099				789165		1204585	67829		187902		199592	94122	333437	448961	3449849		614905	256709		52015	1778254		372595		179604
4510	saccharin	Xenobiotics	Food Component/Plant	21151	LC/MS Neg	100000870	2000	181.992	81-07-2	5143	4959	D01085	HMDB29723	1255810		90014	1414641	46742		72002				1062133	1581601	293959	1166515	174119	3713036	839654	59081		82689		98925	578404	10146943		111351	759625	3712153		7114893	901966	2528061	1215121	2589621	10637484	3997411
5121	salicylate	Xenobiotics	Drug - Topical Agents	1515	LC/MS Polar	501	802	137.024	69-72-7	338	331	C00805	HMDB01895	237235760	1133160	158817920	79242920	281500128	1771167	3672758	515804800	297216512	2875763	1664935	642834	285425152	22505960	379432	184751984	1309690	306787	53432148	167224144	10494362	793927	72674608	257098864	1373629	612426	1100085	1827931	22669976	597408	252867536	1550038	714579	4998438	11454662	780092
4777	salicyluric glucuronide*	Xenobiotics	Drug - Analgesics, Anesthetics	33384	LC/MS Neg	100001332	1463	370.078			21403117			2578441	52560	7823794	4272342	2396114		102874	1191440	9988024	676825	105397		5902893	8330942		2717616			2296552	920534	1773020	118757	4199379	11716255			245927	1305728	4190951	1333946	5451526	64517		1267450	11669055	1452316
4	sarcosine	Amino Acid	Glycine, Serine and Threonine Metabolism	1516	LC/MS Pos Early	1023	1280	90.055	107-97-1	1088	1057	C00213	HMDB00271	3271957	17362092	5465085	4059915	6804324	2448835	8785722	5334347	4036850	6700100	2054627	6651077	4006222	5213732	3779369	6022464	6069742	6231601	2871893	2595891	9007516	3508537	7910622	11691936	6864552	4211715	3625418	3567174	2881080	3521392	11402330	1482671	5346521	3543736	4452336	2983985
1503	sebacate (C10-DC)	Lipid	Fatty Acid, Dicarboxylate	32398	LC/MS Neg	100001211	1788	201.113	111-20-6	5192	5004	C08277	HMDB00792	885479	682877	1117646	1985857	1480852	1207523	1077696	1289882	1177248	1217128	1478405	1946747	1878071	1778084	1234146	1224974	1082074	1360402	2798785	797399	1817614	986148	1521188	1603651	1256950	2923021	1253036	1311462	1060846	1740210	1519427	870906	575495	3072484	2612278	831650
9	serine	Amino Acid	Glycine, Serine and Threonine Metabolism	1648	LC/MS Pos Early	503	1239	106.05	56-45-1	5951	5736	C00065	HMDB00187	222822176	225206304	160833376	231684208	195050864	205782784	220768640	220209680	155413776	235153504	201436336	240649504	200880416	170539376	256277312	168548672	231361344	128895080	160819040	213963008	237078864	207710384	257229568	193287008	202220592	181259008	209133600	203645072	215889008	115089320	246504736	131181912	200813200	218296816	158530240	202455616
259	serotonin	Amino Acid	Tryptophan Metabolism	2342	LC/MS Pos Early	504	2550	177.102	153-98-0	5202	5013	C00780	HMDB00259	7159852	7839997	2961155	3281962	1651315	2327054	3223457	1981217	2823271	1737573	3764331	4935389	1120310	2979716	3792872	1288260	2241721		4003039	3834743	2399178	8495691	4120138	1241756	6181402	3689822	1786264	1955085	1855530	980226	3154631	1993208	1664407	5417342	926011	7986409
4999	sitagliptin	Xenobiotics	Drug - Metabolic	52954	LC/MS Neg	100008964	4485	468.111	486460-32-6	11306691	9481667					7311590																					4302499
470	spermidine	Amino Acid	Polyamine Metabolism	485	LC/MS Pos Early	50	3355	146.165	124-20-9	1102	1071	C00315	HMDB01257	385819	1267346	386115	384022	545615	694217	416499	1005351	653669	788453	652717	516437	794872	696498	928238	961621	1117852	459885	224706	331360	474676	880508	551444	1099845	387259	270240	706294	1018519	607950	397317	446279	716892	797874	742717	810255	846031
477	spermine	Amino Acid	Polyamine Metabolism	603	LC/MS Pos Early	507	3350	203.223	71-44-3	1103	1072	C00750	HMDB01256		146854		44564			98639	75534		74317	151296	149396	212577			259712		108358	190996	75579		168181	66916	309725			101105	132968	38687		57680	202716		193018	76076	249789
2690	sphingadienine	Lipid	Sphingolipid Synthesis	57426	LC/MS Pos Late	100015643	1350	298.274	25696-03-1	6449795	4952479			164423	175078	116690	80013	132379	147258	97481	135773	150930			95155	171691		231197	109747	170192	92620	248688	233763	92790			156596	102181		135003	67170		142122		168209		112118
2688	sphinganine	Lipid	Sphingolipid Synthesis	17769	LC/MS Pos Late	313	1413	302.305	3102-56-5	3126	3014	C00836	HMDB00269	150470	181837	86057	214457	127933	141340	229580	120800	114294	185326	158150	173613	132006	147366	167552	145612		136726	129401	136605	134020	212368	152649	141461	148653	125853	148072	154587	186304	102421	202146	159511	152512	160000	200483	174372
2792	sphingomyelin (d17:1/14:0, d16:1/15:0)*	Lipid	Sphingomyelins	62152	LC/MS Pos Late	100020276	1950	661.528						905073	598501	2120996	3619567	2065477	3776207	4056832	2798673	1297291	1517265	2202851	2612802	929071	2536573	1124549	747589	884798	1273445	2081116	1426307	1904458	1287626	1258406	2220626	2031934	2870666	2556706	1022467	1466192	1185580	2085644	2565023	1622053	2260759	2487453	2630972
2795	sphingomyelin (d17:1/16:0, d18:1/15:0, d16:1/17:0)*	Lipid	Sphingomyelins	52433	LC/MS Pos Late	100006314	2082	689.559	121999-58-4		28532779			65205136	72415424	75109840	110567776	83861048	106228176	112014304	94643432	65134640	64145528	80169240	120619184	53012288	117197024	75674600	58226880	66113896	70863960	91800024	66860800	111012528	71361984	60374048	130187232	102129384	118115240	108192680	57848220	75138480	89422712	76415408	108795864	74550176	94734152	92116488	135123920
2796	sphingomyelin (d17:2/16:0, d18:2/15:0)*	Lipid	Sphingomyelins	57483	LC/MS Pos Late	100015793	1837	687.544						1123411	995988	926981	2704135	1370273	2466110	2496419	1742335	917880	1019595	1549500	1755108	918154	1682137	846173	655719	998283	701131	1041138	918753	1802421	817517	840321	2400885	1117207	1962137	1710558	698613	964185	841874	1229142	1671856	1426750	1348329	1518533	2381490
2781	sphingomyelin (d18:0/18:0, d19:0/17:0)*	Lipid	Dihydrosphingomyelins	57473	LC/MS Pos Late	100009027	2362	733.622			24846878		HMDB12087	35149292	58723244	13048419	32008492	25133764	37640000	26523210	24898880	15771125	25405184	22177732	16721807	5667589	13318320	12630277	19803328	29308768	3826106	12705552	22304408	18229460	30075874	13135184	9731355	18902732	17018612	14755263	13429532	9266071	20144488	16240941	35467392	15585883	11453645	20830228	50418288
2782	sphingomyelin (d18:0/20:0, d16:0/22:0)*	Lipid	Dihydrosphingomyelins	57476	LC/MS Pos Late	100015786	2600	761.653						6028047	6794915	4664412	7142925	5179215	13374623	7610974	8055548	5308260	8849764	5760527	4607364	1391800	3351305	2838664	4725641	5682374	1817226	3894798	5561114	5099370	11123573	3145444	2470911	6177750	4716103	5220468	3625698	3658531	3316908	5955054	8715719	5432458	3759051	5414027	9438483
2793	sphingomyelin (d18:1/14:0, d16:1/16:0)*	Lipid	Sphingomyelins	42463	LC/MS Pos Late	100004328	1998	675.544		11433862	9608732		HMDB12097	106243696	75650360	101087048	149066416	125387056	142181952	149295904	132608544	98033752	118370328	124814432	144637520	77768648	137360272	113849840	84945912	95775456	98031304	121789360	118193000	124280768	107389200	83896920	176899328	135900000	140220080	141766400	89888680	108899952	126376248	123080384	134105200	97869440	133494416	136599376	150070496
2798	sphingomyelin (d18:1/17:0, d17:1/18:0, d19:1/16:0)	Lipid	Sphingomyelins	52615	LC/MS Pos Late	100008920	2312	717.591	121999-64-2					38421640	48909284	47757680	58755724	42951744	54992080	57302296	55865464	41753736	33119482	43739040	62740800	32366650	57766944	37134704	20871904	39522768	22197084	42478376	40883380	53916712	43307812	36395928	52797008	49235364	60891740	47438896	36071764	29837864	40676056	42169148	54277752	38433656	44087140	44227244	69140848
2799	sphingomyelin (d18:1/18:1, d18:2/18:0)	Lipid	Sphingomyelins	37529	LC/MS Pos Late	100002106	2167	729.591	108392-10-5	6443882	4947837		HMDB12101	61491848	75045824	34518956	66001300	49607688	51760332	48044376	57184320	42097008	34029672	50232348	42626512	35474000	50806160	43652000	26769742	53519648	16995562	39775544	44400020	48382440	50935088	35787884	45528036	30784544	43873744	35628056	41078712	34466968	30582738	37155488	43351796	45635260	30807856	44890320	64924248
2800	sphingomyelin (d18:1/19:0, d19:1/18:0)*	Lipid	Sphingomyelins	57475	LC/MS Pos Late	100015787	2330	745.622						25892806	25757804	31204002	45524416	35130888	43885952	48232288	42139568	27924440	24424370	23009426	46589012	20836794	29809824	21116728	12693318	26155696	10660986	34039588	31439952	30809490	29327844	19093776	25748696	23958528	32978130	29228728	17188512	21853778	20532028	30932098	26945544	26164204	24797276	30463350	31948336
2801	sphingomyelin (d18:1/20:0, d16:1/22:0)*	Lipid	Sphingomyelins	48490	LC/MS Pos Late	100006290	2685	759.638			23113477		HMDB12102	178942960	155263264	173405840	204496640	156152224	213504608	187359264	195501056	175037696	165228688	168096592	181624784	111495384	163232800	145704176	95721536	151639184	89040944	153303920	193952720	172149088	223979440	110825864	179574160	147799424	164635472	161989104	128943872	150744608	124359184	170942832	172231984	151332464	162659232	150711456	198439056
2802	sphingomyelin (d18:1/20:1, d18:2/20:0)*	Lipid	Sphingomyelins	48491	LC/MS Pos Late	100006292	2383	757.622	222403-67-0					21157922	24390440	16602822	30232518	21792772	28707428	26698048	25056584	21970540	13064251	23375500	20655452	16663297	23291998	18298872	13388014	22931832	9974810	19874920	21913536	22651836	24174722	15290181	22589124	15383486	22474236	18646334	17854370	18917976	12570676	17329858	18544424	22416500	17833372	15830215	33685320
2803	sphingomyelin (d18:1/20:2, d18:2/20:1, d16:1/22:2)*	Lipid	Sphingomyelins	57481	LC/MS Pos Late	100006293	2039	755.606						1788912	2151137	945592	2861477	1400293	1607793	1983162	1461887	1607721	1126533	1272854	1221229	1092882	1583281	1312450	1052731	1393892	466407	1594104	2117035	1542018	1229851	1254192	1328318	887661	1362695	1006014	883618	1211463	1307606	1057664	1100108	1210192	1366645	978756	2041105
2804	sphingomyelin (d18:1/21:0, d17:1/22:0, d16:1/23:0)*	Lipid	Sphingomyelins	52495	LC/MS Pos Late	100009025	2793	773.653						51830884	25901932	74424440	79477176	63851148	107934432	80329928	92467064	50727312	69068208	57892520	98182440	37582968	68798688	47544312	23477432	46839944	26714516	60007760	77530008	72941192	67734688	35356640	72459744	61013092	80626696	74875584	37361796	54600728	39379560	83452464	74872080	65586920	54905568	66869880	79564432
2806	sphingomyelin (d18:1/22:1, d18:2/22:0, d16:1/24:1)*	Lipid	Sphingomyelins	48493	LC/MS Pos Late	100006295	2666	785.653			29368329		HMDB12104	243000832	202602400	185224192	272677856	221087088	290109216	269095808	266743808	216654192	200569776	263095920	226443792	163249184	268938624	220162000	165361024	236204176	155845616	200543072	259248192	263375408	287207808	160624112	296187072	215768864	283697856	246604672	206950400	210559376	207663984	239167008	232385856	238829104	238625344	236314496	336255136
2807	sphingomyelin (d18:1/22:2, d18:2/22:1, d16:1/24:2)*	Lipid	Sphingomyelins	57477	LC/MS Pos Late	100006296	2209	783.637						13878529	16077052	8901575	20684644	12378127	16040086	16679342	14317245	10762115	10680970	14739180	12876277	9086442	15773164	11318179	11150059	13342930	8753242	12895907	15190871	13956313	13041190	9580580	14634344	11228821	18126618	11316058	9025226	9917405	13069078	11188193	13571529	10972674	14389860	12304771	24901392
2809	sphingomyelin (d18:1/24:1, d18:2/24:0)*	Lipid	Sphingomyelins	47153	LC/MS Pos Late	100005986	3033	813.684	94359-13-4		24846874		HMDB12107	761747200	943123008	376763648	754361472	606073408	758404160	704616640	713073280	508864704	557444672	783836672	551951040	353046304	719334336	614350400	603580928	743741248	494572960	567598208	694161600	720914048	771988544	500377440	685795392	584013632	756090304	766029184	595387264	496872224	682800832	491661056	753748736	566609728	643388160	610403776	866532224
2811	sphingomyelin (d18:1/25:0, d19:0/24:1, d20:1/23:0, d19:1/24:0)*	Lipid	Sphingomyelins	57478	LC/MS Pos Late	100015792	3500	829.716			24846885			2769313	1417860	5569799	6766878	5198634	8394399	5121311	6374470	4936475	4450347	4336292	5618865	1385572	3520879	2625081	2160886	2845885	2889983	4719821	3327277	4333086	8035409	2508562	3735516	4541195	7515167	7380925	3771501	3901963	2346079	6741909	7955442	4254186	4101921	7706611	7455209
2794	sphingomyelin (d18:2/14:0, d18:1/14:1)*	Lipid	Sphingomyelins	47154	LC/MS Pos Late	100005985	1860	673.528						4913789	3187845	3549379	12281405	5545197	10771409	10636835	8003305	3655423	4007594	7871472	4765810	2874562	6028212	3705606	2321509	4013085	2493831	4521975	4473461	4834733	4653981	3244238	5862897	4203353	5833577	6729343	3422227	3596164	2416146	5543078	5619011	5378308	4945665	6489027	8194804
2797	sphingomyelin (d18:2/16:0, d18:1/16:1)*	Lipid	Sphingomyelins	42459	LC/MS Pos Late	100004329	2002	701.559						198678912	240612928	73316792	204471904	164238160	181382752	174757072	173737168	126251336	116363952	190358224	135938784	109160400	210437216	148485264	132214352	164574032	110173856	135528000	142143040	194954176	148955808	100614120	236126384	145638592	174271136	195283424	149926944	140771536	135298736	137531360	172267552	154252352	148554688	164342592	223446448
2789	sphingomyelin (d18:2/18:1)*	Lipid	Sphingomyelins	57474	LC/MS Pos Late	100015788	1904	727.575						7144453	9749761	3461556	10815768	7081290	8832758	7836193	8013434	5586824	4566986	6529446	5340924	3405864	6587014	4808315	3812302	5087344	2352227	5899024	5813456	7251719	5981270	4632202	6527182	4303408	6785486	6325294	4194426	4651193	4954502	6096587	7081712	5740966	5326484	6774819	9528700
2805	sphingomyelin (d18:2/21:0, d16:2/23:0)*	Lipid	Sphingomyelins	57480	LC/MS Pos Late	100015790	2330	771.637						11907279	10152092	10848506	21225964	15512085	22588252	23293324	20095948	9310762	10346179	11397853	20056216	11447314	16733408	10223440	6339838	14298945	5349421	13183388	13562037	15727697	11352817	10200314	13247901	9710107	17970606	14039490	8060124	9819654	9281357	14491931	12122000	13263030	11938415	11567197	20062470
2808	sphingomyelin (d18:2/23:0, d18:1/23:1, d17:1/24:1)*	Lipid	Sphingomyelins	52435	LC/MS Pos Late	100008956	2845	799.669						123882608	103436224	100823952	161007312	130771160	210872736	175268128	182140992	93516256	105782224	141871312	171203568	77406528	168494624	109538064	76334200	124515296	74432120	125814616	143475248	171687456	129449256	87059872	173649616	120852448	199655344	177095632	99910664	111709656	108765880	137046304	155787584	146879392	129147576	141498048	206750512
2790	sphingomyelin (d18:2/23:1)*	Lipid	Sphingomyelins	57482	LC/MS Pos Late	100015791	2315	797.653						16898868	21194658	11967223	28728216	20857372	28991446	28610380	23776832	12312141	13536107	18408276	23103768	12546803	24336666	14117799	12154186	17767936	10171504	17599084	17209234	21604564	15182103	13300436	22768224	15607855	29218204	21281196	12826911	14429732	18290168	17622046	19533724	17848828	18469960	19919756	29547720
2810	sphingomyelin (d18:2/24:1, d18:1/24:2)*	Lipid	Sphingomyelins	52437	LC/MS Pos Late	100008957	2635	811.669						357805376	488765632	173995904	381918848	294313632	362291648	349264288	330987936	262974832	220756368	381467296	256360688	203775184	384209120	303284576	281702720	363045344	241254592	253042208	322205120	352862144	340863392	228324016	399073184	264464320	395277024	359719712	303081600	271358976	290138016	242596752	307880544	307909728	311058240	298641536	458007168
2791	sphingomyelin (d18:2/24:2)*	Lipid	Sphingomyelins	57479	LC/MS Pos Late	100015789	2215	809.653						16221026	24487376	8506398	25437672	15533438	21083648	17021318	18027712	13005946	11202958	22781970	13948613	9785180	19862416	14092955	12486734	16096742	11771096	13300340	16023664	16558163	14842177	9638183	19876890	13738238	23116724	17596240	13171899	12790081	14207829	12307536	16781364	14268115	16572882	14931790	27608516
2839	sphingosine	Lipid	Sphingosines	17747	LC/MS Pos Late	297	1393	300.29	123-78-4	5353955	4510275	C00319	HMDB00252	428863	353994	267707	484413	293250	316359	630725	238622	260314	463641	353154	346072	342145	305983	293677	369501	265649	331084	433306	412030	249025	524400	431344	256807	330043	355329	301216	462458	463235	278762	446307	303693	275573	347030	520392	427598
2841	sphingosine 1-phosphate	Lipid	Sphingosines	34445	LC/MS Pos Late	100000626	1375	380.256	26993-30-6	5283560	4446673	C06124	HMDB00277	2337756	2483013	1625008	2098925	2256512	2362057	2463440	1767171	1847511	2276180	2338918	2443189	2148433	1918428	1625231	1925043	2032916	893036	2189661	2803257	2125943	2459225	2047449	1717120	1604921	2785583	2821547	2417143	1130419	2011172	2343923	1986950	1979426	1550478	1788548	2355612
4530	stachydrine	Xenobiotics	Food Component/Plant	34384	LC/MS Pos Early	100001296	1440	144.102	4136-37-2	115244	103115	C10172	HMDB04827	159864256	2301888	748707072	29378532	73327712	61896528	154458608	73422176	127503984	57085480	118327568	192412848	191097216	1360704640	33864708	220285184	219793920	522882432	91587616	64573320	85646544	267598160	454048000	932445632	98704224	19339756	56814828	119938424	115067328	664105664	774360640	223355136	204763520	562905600	127895008	197812672
1570	stearamide (18:0)	Lipid	Fatty Acid, Amide	37487	LC/MS Pos Late	100002105	1800	284.295	124-26-5	31292	29032	C13846	HMDB34146	25616586	34652640	36428440	33585644	41136440	47279520	47168012	32290574	45149688	35721900	22457008	46150424	44826072	42826864	52997588	35709580	33521528	32485400	56718716	46423032	65311528	75064520	73494936	65921216	32922052	31691150	42983560	35120512	42696728	53952832	75496024	35477656	37678008	46465236	40216020	39724404
1343	stearate (18:0)	Lipid	Long Chain Saturated Fatty Acid	1358	LC/MS Neg	439	5872	283.264	57-11-4	5281	5091	C01530	HMDB00827	3817698816	3824427520	3165192704	4618377728	3238741248	4932209152	3440655872	4166571520	2568718080	4479414272	3705390080	2155396608	3491784960	2821140992	3446541056	2142633984	2747149312	3425592320	3384772096	2898680832	2134789376	3944209920	2905058048	2783013120	1907236736	2987720704	2903507712	2234193408	3126251520	3520077312	2339947264	3414423808	2629877248	3309648640	4494062592	3591227392
1382	stearidonate (18:4n3)	Lipid	Long Chain Polyunsaturated Fatty Acid (n3 and n6)	33969	LC/MS Neg	100001229	5395	275.202	111174-40-4	5312508	4471933	C16300	HMDB06547	40029068	38703912	30801716	42605232	37784148	45566284	34614176	40421096	39594664	43687764	34451672	37308784	40144940	30704988	44408068	39461192	42002584	39214912	31391948	40301392	37512072	41154892	32328804	42843584	36163656	40669776	31064810	38282832	31813898	30840724	36707408	45768900	40343456	45805032	48554696	43506056
1904	stearoyl ethanolamide	Lipid	Endocannabinoid	38625	LC/MS Pos Late	100002254	1787	328.321	111-57-9	27902	25958		HMDB13078	583202	446411	243744	441380	264493	493785	384062	442846	274145	510944	698729	111776	433752	272287	490088	215609	300675	259386	382924	284339	240277	411462	268922	269555	179530	300637	385696	164094	372551	582860	186538	423908	355975	326726	493683	504443
2785	stearoyl sphingomyelin (d18:1/18:0)	Lipid	Sphingomyelins	19503	LC/MS Pos Late	1538	2400	731.606	85187-10-6;85187-10-6	6453725	4956085	C00550	HMDB01348	105363128	152525792	89499712	110288696	86701600	103868720	95022448	103695792	95997216	65305832	88856040	98141496	67716512	98791792	84894664	55504228	101573600	41859568	85399360	95278048	84011080	117675184	68833080	89329696	83538696	96889200	61803040	80942272	67810136	76181112	68428608	88242640	72051112	75399296	74791784	146570752
1648	stearoylcarnitine (C18)	Lipid	Fatty Acid Metabolism (Acyl Carnitine, Long Chain Saturated)	34409	LC/MS Pos Late	100001391	1485	428.373	18822-91-8	6426855	21233653		HMDB00848	7457097	9156807	6311628	6116114	8574959	6579573	5748868	10846312	8332526	10800176	9411572	8008546	10429090	12041958	8587528	3735627	7871569	5578984	8161391	6973176	15857731	7381123	6801841	6125115	12370432	6309919	9970770	7466932	8218428	7723471	5195880	8768897	8733506	6742631	14266422	8663675
1719	stearoylcholine*	Lipid	Fatty Acid Metabolism (Acyl Choline)	57464	LC/MS Pos Late	100015759	1520	370.368						560168	3209143	480027	1293663	7442267	3487423	2595002	4289696	1803528	1827290	1301948	1146330	289150	1110719	1656528	4499525	1746776	335785	1673382	1576605	2502748	1651616	2506892	273597	2673131	4372557	6075474	1329378	455757		2588323	3311579	3284560	2258314	5445251	4335072
1498	suberate (C8-DC)	Lipid	Fatty Acid, Dicarboxylate	15730	LC/MS Polar	100000016	2577.6	173.082	505-48-6	10457	10025	C08278	HMDB00893	337988	485851	254601	504615	260831	244240	311872	366186	946128	498109	284626	634347	569778	686814	408759	413121	378924	338276	345866	301476	414996	253768	451793	352512	302692	363177	323839	273086	329937	2120170	318950	746866	227223	862402	634299	350255
1689	suberoylcarnitine (C8-DC)	Lipid	Fatty Acid Metabolism (Acyl Carnitine, Dicarboxylate)	52990	LC/MS Pos Early	100006627	2964	318.191						371119	186042	106034	128243			65464		131401	194294	140933	209632	590860	178999	187230	640718		187539	55609	376795	247241	81738	439676	141910		129991	95662		432391	3527030	126124	390365	149333	352109	1420623	206601
1290	succinate	Energy	TCA Cycle	1437	LC/MS Polar	252	3149	117.019	110-15-6	1110	1078	C00042	HMDB00254	42650364	25058912	24193180	25544540	29876288	26045988	35069092	24673266	25865676	29085770	28098500	40264648	112659608	87381648	31992892	37591960	39804120	18087784	23424776	27788554	41116656	27835228	45461224	45884248	36484060	19140636	25772980	23501808	18601820	36961328	24791536	11362221	29951038	26198630	20526834	20855314
5309	succinimide	Xenobiotics	Chemical	41888	LC/MS Polar	100003696	2155	116.035	123-56-8	11439	10955	C07273		542572	367584	561068	509809	359798	494219	434709	526747	515627	567459	566874	696287	920770	1363290	539067	725787	665819	502044	366240	882235	483170	625142	322637	656259	821936	379617	327648	384077	250327	517224	395982	373330	628327	428909	352611	257682
409	succinoyltaurine	Amino Acid	Methionine, Cysteine, SAM and Taurine Metabolism	63678	LC/MS Polar	100021220	2572	224.023			20509456			3252784	1118888	1254126	1040980	928420	568915	811425	1034842	1937381	715825	1477465	1088566	1558840	636542	771840	637668	951605	1150428	1153414	798005	1444310	642800	1153803	2803181	827200	647290	1580356	890308	2284372	17953416	865304	919943	1276331	1016187	2494169	995704
1289	succinylcarnitine (C4-DC)	Energy	TCA Cycle	37058	LC/MS Pos Early	100001948	2291	262.129	256928-74-2	71464481	28639166		HMDB61717	461718	152407	673256	310981	674864	404349	606398	334951	1257606	376209	186338	448488	706240	287978	202775	1060741	554283	445208	673185	347252	431494	391016	858677	644014	462051	237733	475271	387194	457745	4071369	534072		579188	205501	432189	164770
1172	sucrose	Carbohydrate	Disaccharides and Oligosaccharides	1519	LC/MS Polar	935	3092	387.114	57-50-1	5988	5768	C00089	HMDB00258	867578	287728	1156989	840180	301059	213087	1574044	136021	2636236	371874	720608		558928	3998347		458335	26495	11354464	431951	83408	578398		977311	441348	1141070	40656	501098	2181504	826177	1070674	1488925	13568703	44271	500812	3078556	911427
4489	sulfate of piperine metabolite C16H19NO3 (2)*	Xenobiotics	Food Component/Plant	62295	LC/MS Neg	100020496	4112	352.086						210856		2338403	895733	2324650	3233090	917458	415462	2365594	3332398	638607		203522		959939	138767	1278291	169793	204691	72122	927278	872038	588012	3272784	1719425	109262	417485	585320	428995	2093598	1154393		2656784	400670	2177446	399902
4490	sulfate of piperine metabolite C16H19NO3 (3)*	Xenobiotics	Food Component/Plant	62296	LC/MS Neg	100020497	4200	352.086						285084		1688245	753910	1206747	1986641	484087	219335	1338888	1886472	311087	68059	187457	216410	484387	118443	1073723	234236	203240	136244	634350	513657	350288	2136727	807619	136394	218275	389563	339131	1153507	968906	75284	1751456	375821	1197917	293355
4495	sulfate of piperine metabolite C18H21NO3 (1)*	Xenobiotics	Food Component/Plant	62297	LC/MS Neg	100020502	4481	378.102						70633		566397	251672	494750	1162088	63279	21080	824288	762828	165997		68912	25348	119706		310648	37064	157107		327033	119771	48935	853079	369337		23966	120258	97636	252963	313022		766230		624509
4497	sulfate of piperine metabolite C18H21NO3 (3)*	Xenobiotics	Food Component/Plant	62299	LC/MS Neg	100020504	4630	378.102						324636		1058151	553399	768825	1882357	164124	168095	1211197	1149513	387075	24535	193340	122314	312449	33525	652351	126832	275361	287876	642695	240352	175486	1288423	557375		96737	284382	166049	685575	496762	88858	1376664	70952	1006459	126312
5200	sulfate*	Xenobiotics	Chemical	46960	LC/MS Neg	100002528	616	96.9601	14808-79-8	1118	1086	C00059	HMDB01448	224212432	304927424	208060160	241973952	213691120	191148320	281765504	220058528	312218368	218012912	171561040	245085456	310552288	319503392	196384672	233831312	267870928	367347360	184794368	210405232	299158624	238976656	252586656	372624928	198736128	213472480	207034656	246856592	150714528	754328192	222990288	263470176	189701392	320228928	373390688	240915616
4786	sulindac	Xenobiotics	Drug - Analgesics, Anesthetics	46175	LC/MS Polar	100005811	893	311.091	38194-50-2	1548887	1265915																	103328		370679								287808									175679	351479
4788	sulindac sulfide	Xenobiotics	Drug - Analgesics, Anesthetics	46177	LC/MS Polar	100005813	773	295.096	32004-67-4	5352624	4509492																	133793744		98972256								77564168					16354134			30911740	76492152	25214320
4603	syringol sulfate	Xenobiotics	Food Component/Plant	48454	LC/MS Neg	100006256	2395	233.013	52904-67-3																	172809	134320							172588			129223						995727	102782	94522			71943
4538	tartarate	Xenobiotics	Food Component/Plant	15336	LC/MS Neg	100000295	615.3	149.009	87-69-4;6106-24-7	444305	852	C00898	HMDB00956	183828	385111	282154	1280205	1845260	10652733	322051	433749	413927	499303	842068	945699	224230	3369854	143715	510639	517927	318971	153447	304758	466622	743915	293897	1118569	2154111	908176	3715741	776670	176888	1520183	570411	894305	1207251	375572	2840566	3699615
4666	tartronate (hydroxymalonate)	Xenobiotics	Food Component/Plant	20693	LC/MS Neg	100000840	610	118.999	80-69-3	45	44	C02287	HMDB35227	3125122	3910839	3240236	3240070	4188125	5121619	1976888	3966473	3365426	2485256	7798095	2741917	1649539	7172641	2005777	1937585	2881320	2770802	2458273	3512782	2196767	5833088	2581446	4701076	6114764	6711200	2038744	5149637	1117173	2177477	2693076	5160040	4612944	3279750	1929140	6744522
406	taurine	Amino Acid	Methionine, Cysteine, SAM and Taurine Metabolism	2125	LC/MS Pos Early	512	660	126.022	107-35-7	1123	1091	C00245	HMDB00251	99306456	97850464	61698608	85332080	86581840	108504096	86628560	80143232	93572856	84552312	82915968	92548744	109800472	77068032	77856808	74516040	77936672	29071838	100677920	106956272	88572608	86966384	87534384	68773976	61708404	85229424	110784608	67080984	54895620	54494744	75520672	59226064	84118976	72786352	76904848	73768848
3092	tauro-beta-muricholate	Lipid	Primary Bile Acid Metabolism	33983	LC/MS Neg	100001250	4774	514.284	25696-60-0	168408	147312		HMDB00932		377422		614014	90166	565526	364228	153606	220069		68648	156641	462783	71495		1168567	90595			534641	230084	109595	386570	654316	18241			108760	22545	73331	171084	672138			177050	70273
3088	taurochenodeoxycholate	Lipid	Primary Bile Acid Metabolism	18494	LC/MS Neg	1629	5250	498.289	6009-98-9	387316	343282	C05465	HMDB00951	4081243	2089522	2116370	12545305	1158226	5967763	4006667	666938	1035152	5186792	669265	2551766	5472652	1625754	171085	24180948	2858162	3999746	343217	35402612	14717911	451661	5861156	2755311	18780044	2299222	1732760	1786871	804396	465447	16310752	3744272	1140373	1477807	1042173	888107
3160	taurochenodeoxycholic acid 3-sulfate	Lipid	Secondary Bile Acid Metabolism	62890	LC/MS Neg	100021093	4809	288.62			24850141		HMDB02486	1599801	2417871		763682	90465	1012857	1002510	404144	571476	797373	307216	2432115	3899781	3935615	1573566	10237950	1839005	2016395	1001675	2869357	2159713	284999	1728911	2141284	4650025	481769	1409667	1157286	608157	1204911	1165225	1818261	1554903	163936	755965	2911890
3081	taurocholate	Lipid	Primary Bile Acid Metabolism	18497	LC/MS Neg	1648	5150	514.284	145-42-6	6675		C05122	HMDB00036	513834	397981	3166800	4540690	226141	871265	1875496	56764	498717	456778	71517	1188258	1929812	622717	131311	20785140	1695083	1484127	215136	14674211	1845419	124952	2447729	1059181	7946705	150025	589542	1494453	127179	2620327	3672665	1248151	87040	278900	117179	102614
3155	taurocholenate sulfate*	Lipid	Secondary Bile Acid Metabolism	32807	LC/MS Neg	100001990	4750	279.614						6464091	4895057	1098665	2101077	550081	3349484	1284934	3981972	4369003	1639374	2945401	4675104	1480337	1207052	1682551	4729882	2548930	2022223	2456940	5585003	3064736	2370217	1615467	5615753	4663204	3623092	4466913	2484065	1804711	10074820	1559520	499444	4270945	1380126	1849124	3303808
3111	taurodeoxycholate	Lipid	Secondary Bile Acid Metabolism	12261	LC/MS Neg	1668	5257.4	498.289	207737-97-1	2733768	2015539	C05463	HMDB00896			5318665	17991308	1669419		2916235	1080199	2918002			1101013	2659721	794970		12048057	4183298			19430492		492530	4087950	2010668				2470983		1430076	20278222			941871	407661
3112	taurodeoxycholic acid 3-sulfate	Lipid	Secondary Bile Acid Metabolism	62889	LC/MS Neg	100006644	4850	288.62						295058	250587	336261	1116225	150463	360633	1080741	679524	1417657	183375	76233	849909	1484756	1264108	118542	4540140	2808272		70899	3138078	386852	341471	1355999	1242042	315647	85501	152075	1887563		1164596	1546361	90640	359653	96979	337378	232540
3122	taurolithocholate	Lipid	Secondary Bile Acid Metabolism	31889	LC/MS Neg	100001065	5345	482.295	516-90-5	10595	10150	C02592	HMDB00722				970901	134279			68907	102287			128467				358659	205545			815136	239220		134482		405988						854082			62005
3123	taurolithocholate 3-sulfate	Lipid	Secondary Bile Acid Metabolism	36850	LC/MS Neg	100001658	5027	280.622	64936-83-0	440071	389078	C03642	HMDB02580	2521609	1409253	1517417	9454250	1778923	2031017	1688807	6764795	8995234	3350617	2390105	9694230	6742481	3215421	3663021	17473544	7882860	335678	1194354	9288418	10353937	3801296	8037446	7201841	9297751	3086175	3709624	3721596	644132	8483214	9417244	929113	6278981	2126375	1929125	5827245
3137	tauroursodeoxycholate	Lipid	Secondary Bile Acid Metabolism	39378	LC/MS Neg	100002912	5025	498.289	14605-22-2	9848818	24539842		HMDB00874			47572	222374		95528	167103			112522			429568			68738		805017		120471	126870		34737	39746				52990			179930
3138	tauroursodeoxycholic acid sulfate (1)	Lipid	Secondary Bile Acid Metabolism	62784	LC/MS Neg	100020844	4325	288.62						64516	252678					242909			123602		115393	3749991	696791		609743		4195226										192360		287895
3167	tauroursodeoxycholic acid sulfate (2)	Lipid	Secondary Bile Acid Metabolism	62785	LC/MS Neg	100020845	4603	288.62								106813	121252					83833			28746	107098			97755	263375			344444			90499	234886				202527		393765	33540
1516	tetradecadienedioate (C14:2-DC)*	Lipid	Fatty Acid, Dicarboxylate	62918	LC/MS Neg	100021100	3148	253.145						850208	770518	257601	1145287	170900	55440	1333894	419329	576656	1060731	1676145	628305	574081	635162	1115344	199402	322786	566777	836081	978398	414133	515529	295497	853234	605100	147154	916698	190336	536949	758527	474094	359467	445711	1554230	740873	601439
1375	tetradecadienoate (14:2)*	Lipid	Long Chain Polyunsaturated Fatty Acid (n3 and n6)	62850	LC/MS Neg	100020343	5292	223.17	39039-37-7	5312409	4471834		HMDB00560	12847475	13674895	4642846	13647287	4834466	12638142	17490112	11732619	10265994	15326748	15795190	3979693	15265491	14792476	17109556	7727255	12049206	8560562	13438651	10142531	4297812	11226929	5607867	5542160	4153028	5948647	9219608	5820224	11641330	19400616	5998693	13157480	16133162	18002074	22131008	13392007
1513	tetradecanedioate (C14-DC)	Lipid	Fatty Acid, Dicarboxylate	35669	LC/MS Neg	100001613	3985	257.176	821-38-5	13185	12630		HMDB00872	1385828	763718	1925732	2485031	773303	1950434	1131078	1616109	894914	1311261	2419300	2568347	3335549	2034776	2471337	1056889	1437221	5072840	2160435	1777671	1525801	1287765	1790603	1441044	1991301	4850246	2233853	806708	1408471	2096141	1771927	798685	923979	6254453	1571195	857561
2993	tetrahydrocortisol sulfate (1)	Lipid	Corticosteroids	62793	LC/MS Neg	100020848	4276	445.19						830395	485645	51460	23658		48724	102616	49456	125194	93140			891699	642704	37928								134475		151384					1226316	101618		86602	156189	26025
4142	theobromine	Xenobiotics	Xanthine Metabolism	18392	LC/MS Pos Early	100000445	1600	181.072	83-67-0	5429	5236	C07480	HMDB02825	6921280	5495793	3867343	4853627	8722942	10726846	15295436	12962879	26800224	9875445	25712154	4116873	6270378	28255550	1825178	12987164	8248017	27284014	6933432		34767128	3289731	27158366	18938976	67483480	11999294	7467031	15382612	56220268	2864517	5455369	35572272	31588710	6924928	14724313	799330
4143	theophylline	Xenobiotics	Xanthine Metabolism	18394	LC/MS Neg	100000437	2356.9	179.057	58-55-9	2153	2068	C07130	HMDB01889	2134984	7091951	6032935	5944005	7172079	16107357	9842484	14594918	14156338	15147065	5653383	1841792	3368705	21143192	2229217	15016816	11321700		1735440	739984	5939168	1046184	2169013	8510689	17309796	8603742	2691741	12098495	23150264	1539464	16142410	27251840	12977457	1837628	7971839	1919958
5342	thioproline	Xenobiotics	Chemical	53231	LC/MS Pos Early	100009232	1250	134.027	34592-47-4	93176	84120			2821670	6908633	2323370	7602851	1759685	3716154	2467030	4889443	2017187	2958703	3788525	6538427	2259478	7598184	3467862	1868621	3471502	3241326	1921159	2562274	2387505	6773659	1719024	5115606	2454513	5015490	3925998	3993000	1856820	3053787	2391153	3323012	2394252	5429210	1852720	4309499
3952	threonate	Cofactors and Vitamins	Ascorbate and Aldarate Metabolism	27738	LC/MS Polar	100001022	2384	135.03	70753-61-6	151152	133224	C01620	HMDB00943	270871936	105734368	298164032	121768776	241479440	261151280	102541304	299151008	202392880	174627168	282790496	204669200	93320056	312567648	87957168	72593176	157269792	112041920	96306544	275579072	133546760	210748976	130056736	214566000	185808736	192692112	98153872	172854096	48706656	180710224	217843632	200955776	316122016	305435104	80480544	200465504
16	threonine	Amino Acid	Glycine, Serine and Threonine Metabolism	1284	LC/MS Pos Early	564	1514	120.066	72-19-5	6288	6051	C00188	HMDB00167	412378496	244923472	299206560	255298176	226433808	288020800	448651712	333405472	270343872	264088880	276908416	173005056	192925952	126720360	263803888	235762416	370451520	160122272	234563536	188397648	256420176	262076320	404740800	317371904	301424544	221978688	313658976	325830656	183411872	246596528	317117152	161919424	277957824	213100368	179776640	387497760
894	threonylphenylalanine	Peptide	Dipeptide	31530	LC/MS Neg	100001125	2322	265.119	16875-27-7	4099799	3313819		HMDB29068	263300	294810	49665	45356	147373	341160	85313	131365	124385	127522	117939	54337	50429		138927				135364	120715		220402				222641	345162	170009	85472		61054	85179				75333
4542	thymol sulfate	Xenobiotics	Food Component/Plant	36095	LC/MS Neg	100001757	4410	229.054	89-83-8		10709958	C09908	HMDB01878	222840	111611	694035	1328565	1934412	609890	1132689	3493642	3919079	33013616	609211	167841	589233	550295	545518	1451988	3797166	240517	1657880	66819	3445797	4660726	852689	570380	410080	542596	277237	81372		964789	1576978	1635908	1853725	541376	2127331	1867456
224	thyroxine	Amino Acid	Tyrosine Metabolism	2761	LC/MS Neg	1094	4808	775.679	51-48-9	5819	5614	C01829	HMDB01918	524634	602802	447652	499089	278819	591062	898516	425957	535136	437537	415961	403882	373764	348617	237388	140059	347010	260170	325642	471348	514808	333010	331652	440558	185694	377120	428466	407898	268826	665892	499859	527148	409483	567612	294768	476842
342	tiglylcarnitine (C5:1-DC)	Amino Acid	Leucine, Isoleucine and Valine Metabolism	35428	LC/MS Pos Early	100001597	2962	244.154	64191-86-2	22833596	17216200		HMDB02366	152979		352603	165973	292393	205660	179011		409494	330331	87186	257164	153270	233548	146048	144547	282846	1202512	55077	152065	383764	178801	507740	640852	246110	132311		338755	205372	1223908	106261	78176	273950	284705	499434
441	trans-4-hydroxyproline	Amino Acid	Urea cycle; Arginine and Proline Metabolism	32306	LC/MS Pos Early	1001	1064	132.066	51-35-4	5810	5605	C01157	HMDB00725	90030280	122154112	90380000	71603632	53741152	58570212	80749832	55743468	65877516	80327424	51436644	37130988	91634384	64448972	79907160	149168752	56936072	88423312	58950588	39828580	101218480	47537652	42163036	66581356	67317232	67158504	67966944	68531112	47420628	71093600	99504704	68865072	64032864	64664412	97110720	86353008
74	trans-urocanate	Amino Acid	Histidine Metabolism	607	LC/MS Pos Early	537	2285	139.05	104-98-3	736715	643824	C00785	HMDB00301	1797228	722808	870312	827317	1144210	1137254	1564218	842584	2484931	1212302	1174208	1245313	767493	779800	661100	1616154	849137	448531	699165	639117	439468	484263	573073	786867	1403720	1608047	581835	436826	1578455	1478469	1150210		1468699	1590799	203774	791569
4960	triamterene	Xenobiotics	Drug - Cardiovascular	42593	LC/MS Pos Early	100003968	3164	254.115	396-01-0	5546	5345	D00386	HMDB01940																																	15375942
2787	tricosanoyl sphingomyelin (d18:1/23:0)*	Lipid	Sphingomyelins	52436	LC/MS Pos Late	100008955	3200	801.684					HMDB12105	143292608	83363984	105231016	146083312	128932224	232257056	109888560	187660000	98312416	152872352	147860032	176453904	56383672	128442208	95530784	63073136	114793680	48459136	118057432	151955360	133770144	163926752	78189920	120686960	122819992	163105904	183313840	100786832	97299216	96676768	149337904	200329088	119756992	101784344	132125936	170192640
1512	tridecenedioate (C13:1-DC)*	Lipid	Fatty Acid, Dicarboxylate	62919	LC/MS Neg	100002199	3051	241.145						1220893	1033953	3582202	1731392	1156074	1541300	2496021	2107892	2530670	4221273	2090785	2606704	5171078	2811451	1807254	888137	1497568	3771991	3451581	769942	2061914	1130243	2063533	2909702	2430003	2029183	1628451	1228691	2266933	3371937	1905384	1270655	1805090	2476508	1776802	1649700
3925	trigonelline (N'-methylnicotinate)	Cofactors and Vitamins	Nicotinate and Nicotinamide Metabolism	32401	LC/MS Pos Early	100001092	1388	138.055	535-83-1	5570	5369	C01004	HMDB00875	6070676	97417472	156368128	50703664	242338352	99540888	217998256	130030032	306798080	84972216	156408976	112855888	30495036	109307592	35853848	121515568	77359568	22958116	54928032	63775304	224126848	5284298	92860152	103373664	283581984	245616992	88044640	78272312	151850592	503139072	87259048	195791936	174144848	80785208	44190704	34810248
1980	trimethylamine N-oxide	Lipid	Phospholipid Metabolism	40406	LC/MS Pos Early	100003397	2100	76.0757	1184-78-7	1145	1113	C01104	HMDB00925	81882432	72233320	61575776	36929352	45466940	58721704	94551472	37072976	70698808	32253228	51405416	56285328	83101888	155251872	27242256	44410296	109157112	94055144	33011162	31735246	86747424	63751256	58788564	58162580	105373576	39572592	33199454	66022820	31876746	589800832	33796448	105180432	50429016	61589228	153586912	132143672
5313	trizma acetate	Xenobiotics	Chemical	20710	LC/MS Pos Early	100000856	1884	122.081	6850-28-8	6503	73346	C07182		2616831	1515360	780621	84166200	758581	851282	985492	1467829	867842	731718	823901	146155664	34537416	68867064	20912044	2341733	7987230	109074840	1089767	8418513	36192972	11665050	826253	30103664	825906	860603	11839070	23417740	16243439	1930392	730780	852888	803912	816673	690258	3894967
229	tryptophan	Amino Acid	Tryptophan Metabolism	54	LC/MS Pos Early	565	2986	205.097	73-22-3	6305	6066	C00078	HMDB00929	285881216	95347808	197457344	175338624	235390096	190335312	236087472	245858192	220361680	292733600	178413504	265403456	250143344	205641600	203766256	245630800	282106272	151629120	135545760	215728000	239753936	231223552	217987376	210752672	279251808	189004624	243044576	282505088	133340728	126814240	239777936	101063864	262233840	156945888	166476912	125450032
238	tryptophan betaine	Amino Acid	Tryptophan Metabolism	37097	LC/MS Pos Early	100001743	2673	247.144	20671-76-5	442106	390633	C09213	HMDB61115	759143	1823050	1964458	13308699	63644980	62231	48479408	2156846	4933516	4736072	14108800	26018180	25483752	705011	5698664	3822374	31641122	15476595	32088960	1615185	7545419	85862896	407895	13236783	6926868	37252496	8963056	85789000	1474408	3664133	17536664	329996	509368	1198867	9437211	7334369
208	tyramine O-sulfate	Amino Acid	Tyrosine Metabolism	48408	LC/MS Neg	100006092	1565	216.034	30223-92-8	153005	134849		HMDB06409	995909		123617	557873	961610	1451260	2908103	203162	205817	2556249		4008532	148777	421033	99466	1271902	106209	4163845		118885	261398	52148	1095674	485593	89762	75924	252207	1006694		104497	2265432	860641		833690	1081144	533911
152	tyrosine	Amino Acid	Tyrosine Metabolism	1299	LC/MS Pos Early	815	2430	182.081	60-18-4	6057	5833	C00082	HMDB00158	175967712	88870888	99494664	151764320	112973080	152419264	144564912	136555872	96079464	170085744	92643984	166369840	179311648	203078208	133375576	185943840	200256400	112264512	130285392	110536648	163781248	134128056	177866048	149145792	195344336	154484352	122260936	172446928	158963488	162349152	261377056	113510752	141300864	115214168	152215632	126342776
4585	umbelliferone sulfate	Xenobiotics	Food Component/Plant	48674	LC/MS Neg	100006282	2440	240.981	69526-88-1	129659	114800					650795		2011006		30295		103257	229297			178644						146042		65546			47903						178250		88383	578455		929866
1505	undecanedioate (C11-DC)	Lipid	Fatty Acid, Dicarboxylate	42395	LC/MS Neg	100001617	2440	215.129	1852-04-6	15816	15037		HMDB00888	891627	314550	639286	933610	731107	632530	803450	343646	1345807	753609	1056955	727136	816153	400186	902553	782368	952947	724302	396583	409525	942897	699940	1092990	1146706	398633	1034725	751414	621710	870022	671130	648661	691671	714878	917736	787242	858241
1660	undecenoylcarnitine (C11:1)	Lipid	Fatty Acid Metabolism (Acyl Carnitine, Monounsaturated)	63613	LC/MS Pos Late	100021131	1069	328.248						3550423	444759	2521762	1221866	1457904	2224418	2611682	1498731	2077303	2105861	1478421	2566430	2780071	1893239	1084191	1729752	2352450	2826004	1797307	759053	4247694	759840	2599376	1824603	2107401	2230076	1248294	2454629	2180423	2844969	822706	1327500	2439256	1796731	3722591	1507816
3745	urate	Nucleotide	Purine Metabolism, (Hypo)Xanthine/Inosine containing	1604	LC/MS Neg	1134	757.1	167.021	69-93-2;120K5305	1175		C00366	HMDB00289	278804064	162407600	120375352	194227888	150161024	119159664	287081728	176921600	346952224	105681256	114468336	191847296	244046304	391921600	176208576	215212528	212960912	400893888	162152640	173909296	247791040	251377696	115293896	209518528	182565136	173174688	140330576	263414288	164911072	186154880	214260832	207096352	181335952	275099584	352832064	331882400
416	urea	Amino Acid	Urea cycle; Arginine and Proline Metabolism	1670	LC/MS Pos Early	533	700	121.072	57-13-6	1176	1143	C00086	HMDB00294	386852352	83397152	392907392	263451152	279950176	190209280	323559232	246234096	617764352	192714512	183084064	334850144	335374592	433972736	155850192	278815968	291758560	889024768	212899152	206507376	375511104	245994272	280946976	637400384	259294720	193910368	207070848	280050528	161964160	1168462848	168420592	237972160	332085280	454100832	728409088	276639616
3829	uridine	Nucleotide	Pyrimidine Metabolism, Uracil containing	606	LC/MS Neg	535	1457.6	243.062	58-96-8	6029	5807	C00299	HMDB00296	27882440	18355466	13593542	21838248	16210790	27117104	25085628	20852996	23785636	19631042	21933582	22836738	32643962	20027396	23395156	20336280	16483351	28226858	26059878	23892616	22389882	30745224	13181964	15838346	14715923	15768406	27369460	26355556	16730753	11960974	15043782	20823428	26242028	20892720	23198160	24056212
3125	ursodeoxycholate	Lipid	Secondary Bile Acid Metabolism	1605	LC/MS Neg	1135	5055	391.285	128-13-2	31401	29131	C07880	HMDB00946	244569	104316	783524	683991	233289	433795	4884532	1018612		1289500	74105	103831	4952743	777337				6479448				65542	835639	226540	136644	615814	51961				217933	70939	1731611	216167	261632
1325	valerate (5:0)	Lipid	Short Chain Fatty Acid	33443	LC/MS Neg	1136	1718	101.061	109-52-4	7991	7701	C00803	HMDB00892	1111388	187143	1275556	1808854	404691	669699	1256059	285243		1317022		213849	1318916	1380857		1795329	330437		457412	598100	449111		2465181		1686804	142249				651562	818328	584810			119326
354	valine	Amino Acid	Leucine, Isoleucine and Valine Metabolism	1649	LC/MS Pos Early	566	2479	118.086	72-18-4	6287	6050	C00183	HMDB00883	706655232	240546224	1098973952	380971136	512391296	842232960	551073216	471491648	517877632	1578989440	399252096	509199456	450637952	400570816	838466752	317789472	565009856	417297024	627481408	924120000	439915392	1072453248	774474560	994661760	468390080	823357312	360396320	552126976	673908928	522542176	643710656	498570208	963073472	1204098560	618282496	625273408
4965	valsartan	Xenobiotics	Drug - Cardiovascular	48566	LC/MS Neg	100006232	4228	434.22	137862-53-4	5650	5448			455411744												129559768				92906968			60474480														55601988
939	valylglycine	Peptide	Dipeptide	40475	LC/MS Neg	100003641	1506	173.093	686-43-1	136487	120256		HMDB29127		135045			287115		655000	118020			80039		194107						154016			90805				243437	131621	468174				82086
183	vanillactate	Amino Acid	Tyrosine Metabolism	54910	LC/MS Neg	100006129	1625	211.061	2475-56-1	160637	141152		HMDB00913	209190	665529	217546	335027	191320	116916	452623	141469	230879	278519	109216	355645	479361	861508	221539	324542	209292	693604	368482	131745	538994	115048	272903	479845	340965	212266	183153	292034	303534	9206138	154476	542469	232144	300437	78122672	252292
4676	vanillate glucuronide	Xenobiotics	Food Component/Plant	63842	LC/MS Polar	100020606	3275	343.067						201607	23019	87031	131877		97579	87837		118782	39570		60382		1566627		112223		107673		31144				736852	144642	98218		79380		3547044	50454	86357			107728	27014
4677	vanillic acid glycine	Xenobiotics	Food Component/Plant	63853	LC/MS Neg	100021363	1682	224.056		3083688	2340857		HMDB60026	6347517	24334	118903	857238	139024	24664	103288	31100	146740	193331	89117	423796	144287	614749		27747	79396	220847	67804		361942	20564	582392	727420	1299667	232761	55042	133599		3927711	67556	226625	56812		50544	43328
210	vanillic alcohol sulfate	Amino Acid	Tyrosine Metabolism	48733	LC/MS Neg	100006125	1808	233.013	754920-02-0					2363713		320119	754553			136656		58546				71568	616047		136101		78780		42764	86040		377179	269174	369650					263442	51344	185912
184	vanillylmandelate (VMA)	Amino Acid	Tyrosine Metabolism	1567	LC/MS Neg	1111	941	197.046	55-10-7	1245	1207	C05584	HMDB00291	813890	1144383	720400	700128	632174	548432	1418124	591424	622286	571529	670256	1459619	1077475	3186137	758779	568738	722511	979070	677657	479781	1626857	445750	644988	1399974	1554655	1130392	848824	1066385	614200	6254703	52850	1139899	878145	1034181	1750234	753741
3737	xanthine	Nucleotide	Purine Metabolism, (Hypo)Xanthine/Inosine containing	3147	LC/MS Polar	1004	2023	151.026	69-89-6	1188	1151	C00385	HMDB00292	28537428	26326776	166475232	23453230	88790928	20724484	29360662	19640934	15747957	136277824	23465612	28593278	86256616	27282160	25897628	72686144	78503200	17067214	23268652	17744616	20549712	40534200	174212832	17111392	16131152	19231232	26290196	42505868	17822536	10833399	20552796	22200856	17627026	27559352	21794282	29808284
1669	ximenoylcarnitine (C26:1)*	Lipid	Fatty Acid Metabolism (Acyl Carnitine, Monounsaturated)	57517	LC/MS Pos Late	100015836	1607	538.483						2815288	3484852	1372400	2041855	1641268	1439193	1839494	2278961	1656293	1679416	2230678	1620906	2419489	4714116	2839087	3242748	3535537	2054814	990428	1312256	3795426	1875835	1703408	2430024	2141959	2266292	2072859	2287556	3245777	1980390	1057234	2175429	1760357	2302479	2265907	3010506
1117	xylose	Carbohydrate	Pentose Metabolism	15581	LC/MS Polar	826	1727	195.051	609-06-3	135191	85957	C00181	HMDB00098	516868	468465	1091022	384723	502248		469590	312162	549334	455777	262842		524686	708828	270605	1028521	335803	726553	435086	684506	403695	85315	496001	1187307	1647339		217415	517031	259035	938921		582139	323702	302705	542929	332831
	X - 07765			46590	LC/MS Neg		3698	245.048						314222		365214		297842	79197	793457		1396842	97824	77084		356688	105177	246895				128613	80367	32103	451612	145994	345945	61860	365634		206423	69215	254668	708371	2035872	150124	168695	618780	45683
	X - 11261			32578	LC/MS Pos Late		870	286.201						12379178	8021422	13528235	7452023	4570700	7208377	11858631	12936818	20394580	10826336	3951785	3927145	12131645	18228748	7325090	9272449	13467114	2688992	4975697	14785171	10919509	12795769	6285930	11927454	4133174	5935873	2978653	5535222	7602388	14874712	3621835	7183134	11322489	30888428	12568109	4755829
	X - 11299			46592	LC/MS Neg		4886	507.222						137063	95941	871564	6510606	2496399	681938	4131066	8195300	18943904	636255	403957	28885364	3244621	863674	8192522	2638332	3304847	1344761	731273	830993	275606	800030	1200554	1714261			4384777	1802547	60880468	751519	548975	311216	2197136	340856	480941	1012521
[truncated: 281 more rows]
[truncated: 14 more columns]

## Sheet: ScaledImpData
													SAMPLE_NAME	PD-GAUG-00001	PD-GAUG-00002	PD-GAUG-00003	PD-GAUG-00004	PD-GAUG-00005	PD-GAUG-00006	PD-GAUG-00007	PD-GAUG-00008	PD-GAUG-00009	PD-GAUG-00010	PD-GAUG-00011	PD-GAUG-00012	PD-GAUG-00013	PD-GAUG-00014	PD-GAUG-00015	PD-GAUG-00016	PD-GAUG-00017	PD-GAUG-00018	PD-GAUG-00019	PD-GAUG-00020	PD-GAUG-00021	PD-GAUG-00022	PD-GAUG-00023	PD-GAUG-00024	PD-GAUG-00025	PD-GAUG-00026	PD-GAUG-00027	PD-GAUG-00028	PD-GAUG-00029	PD-GAUG-00030	PD-GAUG-00031	PD-GAUG-00032	PD-GAUG-00033	PD-GAUG-00034	PD-GAUG-00035	PD-GAUG-00036
[truncated: 1,299 more rows]
[truncated: 14 more columns]
