# Supplementary material for: Metabolomic Profiling in Patients with Different Hemodynamic Subtypes of Severe Aortic Valve Stenosis
Source: Biomolecules. 2023 Jan 3;13(1):95. doi: 10.3390/biom13010095 (PMC9855798; doi:10.3390/biom13010095)
Supplement: Supplementary file 1 [file biomolecules-13-00095-s001.zip › biomolecules-2033101-supplementary-finaling/Supplementary Excel S2.xlsx]

## Sheet: Stats
Sort	Superpathway	Subpathway	Biochemical	LEF HGAS/NEF HGAS	LEF LGAS/NEF HGAS	NEF LGAS/NEF HGAS	NEF HGAS/Ctrl	LEF LGAS/LEF HGAS	LEF HGAS/NEF LGAS	LEF HGAS/Ctrl	LEF LGAS/NEF LGAS	LEF LGAS/Ctrl	NEF LGAS/Ctrl
1	Amino Acid	Glycine, Serine and Threonine Metabolism	glycine	0.9	0.91	0.97	0.82	1.01	0.92	0.74	0.94	0.75	0.79
2	Amino Acid	Glycine, Serine and Threonine Metabolism	N-acetylglycine	1.23	1.08	1.61	0.93	0.87	0.76	1.14	0.67	1.01	1.5
4	Amino Acid	Glycine, Serine and Threonine Metabolism	sarcosine	0.7	0.88	0.67	1	1.24	1.04	0.71	1.3	0.88	0.67
5	Amino Acid	Glycine, Serine and Threonine Metabolism	dimethylglycine	0.86	0.96	0.97	1.63	1.11	0.89	1.41	0.99	1.58	1.58
6	Amino Acid	Glycine, Serine and Threonine Metabolism	betaine	1.02	0.99	0.95	1.14	0.97	1.07	1.17	1.04	1.14	1.08
9	Amino Acid	Glycine, Serine and Threonine Metabolism	serine	0.95	0.97	0.94	0.9	1.02	1	0.86	1.03	0.88	0.85
10	Amino Acid	Glycine, Serine and Threonine Metabolism	N-acetylserine	1.09	1.45	1.25	1.5	1.33	0.87	1.64	1.16	2.19	1.88
15	Amino Acid	Glycine, Serine and Threonine Metabolism	2-methylserine	1.47	0.86	1.22	1.33	0.58	1.21	1.97	0.7	1.15	1.63
16	Amino Acid	Glycine, Serine and Threonine Metabolism	threonine	0.73	0.93	0.8	0.79	1.27	0.9	0.57	1.15	0.73	0.64
17	Amino Acid	Glycine, Serine and Threonine Metabolism	N-acetylthreonine	1.1	1.66	1.27	1.59	1.51	0.86	1.75	1.3	2.65	2.03
22	Amino Acid	Glycine, Serine and Threonine Metabolism	O-acetylhomoserine	0.69	0.87	0.68	0.75	1.25	1.01	0.52	1.26	0.66	0.52
28	Amino Acid	Alanine and Aspartate Metabolism	alanine	0.84	0.88	0.77	0.92	1.05	1.08	0.78	1.14	0.82	0.71
30	Amino Acid	Alanine and Aspartate Metabolism	N-acetylalanine	1	1.13	1.19	1.34	1.13	0.84	1.35	0.95	1.52	1.6
32	Amino Acid	Alanine and Aspartate Metabolism	N,N-dimethylalanine	1.37	1.17	1.4	1.5	0.85	0.97	2.06	0.83	1.75	2.11
34	Amino Acid	Alanine and Aspartate Metabolism	N-carbamoylalanine	0.81	1.65	1.1	0.97	2.02	0.74	0.79	1.5	1.61	1.07
35	Amino Acid	Alanine and Aspartate Metabolism	aspartate	1.1	1.07	1.34	0.84	0.96	0.82	0.93	0.79	0.9	1.13
36	Amino Acid	Alanine and Aspartate Metabolism	N-acetylaspartate (NAA)	1.29	1.5	1.09	1.21	1.16	1.18	1.56	1.38	1.82	1.31
39	Amino Acid	Alanine and Aspartate Metabolism	asparagine	0.98	1.05	0.98	0.83	1.06	1	0.82	1.06	0.88	0.82
40	Amino Acid	Alanine and Aspartate Metabolism	N-acetylasparagine	0.65	1.02	0.84	1.45	1.55	0.78	0.95	1.21	1.48	1.22
41	Amino Acid	Alanine and Aspartate Metabolism	hydroxyasparagine**	0.91	1.32	1.14	1.86	1.45	0.79	1.7	1.15	2.47	2.14
42	Amino Acid	Glutamate Metabolism	glutamate	0.83	0.81	1.1	1.14	0.97	0.75	0.95	0.74	0.93	1.26
43	Amino Acid	Glutamate Metabolism	glutamine	0.89	0.94	0.94	1.04	1.06	0.94	0.93	1	0.99	0.99
44	Amino Acid	Glutamate Metabolism	alpha-ketoglutaramate*	0.88	1.47	0.99	1.52	1.66	0.89	1.34	1.48	2.24	1.51
45	Amino Acid	Glutamate Metabolism	N-acetylglutamate	0.85	1.49	0.84	1.49	1.74	1.01	1.27	1.77	2.23	1.26
46	Amino Acid	Glutamate Metabolism	N-acetylglutamine	0.73	1.26	0.88	1.53	1.71	0.83	1.13	1.42	1.94	1.36
48	Amino Acid	Glutamate Metabolism	4-hydroxyglutamate	0.79	0.47	0.74	1.38	0.58	1.07	1.1	0.63	0.65	1.02
52	Amino Acid	Glutamate Metabolism	pyroglutamine*	1.01	1.23	1.3	1.37	1.22	0.77	1.39	0.94	1.7	1.79
53	Amino Acid	Glutamate Metabolism	N-acetyl-aspartyl-glutamate (NAAG)	0.92	0.95	1.06	0.77	1.03	0.86	0.71	0.89	0.74	0.82
54	Amino Acid	Glutamate Metabolism	beta-citrylglutamate	1.52	1.61	0.91	1.86	1.05	1.66	2.83	1.76	3	1.7
58	Amino Acid	Glutamate Metabolism	2-pyrrolidinone	1.8	1.97	1.36	1.3	1.09	1.31	2.36	1.44	2.58	1.79
60	Amino Acid	Glutamate Metabolism	S-1-pyrroline-5-carboxylate	0.9	1.2	1.06	0.83	1.33	0.84	0.75	1.13	1	0.88
67	Amino Acid	Histidine Metabolism	histidine	0.85	1.06	0.97	0.69	1.24	0.88	0.59	1.09	0.73	0.67
68	Amino Acid	Histidine Metabolism	1-methylhistidine	0.98	1.05	1.44	1.58	1.07	0.68	1.56	0.72	1.67	2.29
69	Amino Acid	Histidine Metabolism	3-methylhistidine	1	0.69	0.79	4.08	0.69	1.25	4.08	0.87	2.84	3.24
70	Amino Acid	Histidine Metabolism	N-acetylhistidine	0.79	1.54	1.02	1.5	1.95	0.76	1.19	1.5	2.33	1.55
71	Amino Acid	Histidine Metabolism	N-acetyl-3-methylhistidine*	1.24	4.11	1.1	4.04	3.3	1.12	5.03	3.72	16.65	4.47
72	Amino Acid	Histidine Metabolism	N-acetyl-1-methylhistidine*	1.37	3.13	1.87	4.31	2.27	0.73	5.94	1.67	13.53	8.08
73	Amino Acid	Histidine Metabolism	hydantoin-5-propionate	2.01	4.35	1.16	1.51	2.15	1.73	3.06	3.73	6.6	1.76
74	Amino Acid	Histidine Metabolism	trans-urocanate	0.7	0.74	0.75	1.54	1.05	0.93	1.09	0.98	1.15	1.17
75	Amino Acid	Histidine Metabolism	cis-urocanate	1.04	1.42	0.91	0.49	1.36	1.13	0.51	1.55	0.7	0.45
76	Amino Acid	Histidine Metabolism	imidazole propionate	1.71	0.77	1	1.24	0.45	1.7	2.13	0.76	0.96	1.25
78	Amino Acid	Histidine Metabolism	imidazole lactate	0.72	0.69	0.74	1.27	0.95	0.96	0.92	0.92	0.88	0.95
81	Amino Acid	Histidine Metabolism	N-acetylcarnosine	0.54	1.3	0.53	1.31	2.38	1.01	0.71	2.43	1.71	0.7
86	Amino Acid	Histidine Metabolism	1-methyl-4-imidazoleacetate	1.4	1.99	1.45	0.81	1.41	0.96	1.14	1.37	1.62	1.18
87	Amino Acid	Histidine Metabolism	1-methyl-5-imidazoleacetate	1.7	3.62	3.03	2.64	2.13	0.56	4.49	1.19	9.58	8.02
89	Amino Acid	Histidine Metabolism	1-ribosyl-imidazoleacetate*	0.66	1.45	0.82	1.65	2.18	0.8	1.1	1.75	2.4	1.37
98	Amino Acid	Lysine Metabolism	lysine	0.89	0.9	0.85	0.92	1.01	1.04	0.82	1.05	0.83	0.79
99	Amino Acid	Lysine Metabolism	N2-acetyllysine	0.76	0.91	0.92	1	1.19	0.83	0.77	0.99	0.92	0.93
100	Amino Acid	Lysine Metabolism	N6-acetyllysine	0.95	1.08	1.06	1.25	1.13	0.89	1.19	1.01	1.35	1.33
102	Amino Acid	Lysine Metabolism	N2-acetyl,N6-methyllysine	1.47	1.2	0.83	1.21	0.81	1.76	1.79	1.44	1.46	1.01
103	Amino Acid	Lysine Metabolism	N2-acetyl,N6,N6-dimethyllysine	1.88	0.87	0.96	1.89	0.46	1.95	3.57	0.9	1.65	1.82
107	Amino Acid	Lysine Metabolism	N6-methyllysine	1.55	0.77	1.38	0.92	0.49	1.12	1.43	0.56	0.71	1.27
108	Amino Acid	Lysine Metabolism	N6,N6-dimethyllysine	1.73	0.97	1.28	1.2	0.56	1.34	2.09	0.76	1.17	1.54
109	Amino Acid	Lysine Metabolism	N6,N6,N6-trimethyllysine	0.94	1.23	1.02	1.05	1.3	0.92	1	1.21	1.31	1.08
110	Amino Acid	Lysine Metabolism	hydroxy-N6,N6,N6-trimethyllysine*	1.02	1.96	1.05	1.65	1.91	0.97	1.7	1.86	3.26	1.74
111	Amino Acid	Lysine Metabolism	5-hydroxylysine	0.89	0.68	0.87	1.43	0.76	1.01	1.28	0.77	0.97	1.26
112	Amino Acid	Lysine Metabolism	5-(galactosylhydroxy)-L-lysine	1.33	2.07	1.36	3.29	1.55	0.97	4.39	1.51	6.83	4.49
113	Amino Acid	Lysine Metabolism	fructosyllysine	0.56	0.68	0.68	1.45	1.21	0.83	0.82	1	1	0.99
115	Amino Acid	Lysine Metabolism	2-aminoadipate	0.69	0.77	0.82	1.14	1.11	0.84	0.79	0.93	0.88	0.94
119	Amino Acid	Lysine Metabolism	glutarylcarnitine (C5-DC)	0.86	1.45	1.01	1.79	1.67	0.85	1.55	1.43	2.6	1.81
123	Amino Acid	Lysine Metabolism	pipecolate	0.56	0.4	0.41	1.88	0.71	1.37	1.06	0.97	0.75	0.77
124	Amino Acid	Lysine Metabolism	6-oxopiperidine-2-carboxylate	0.95	0.88	0.7	1.21	0.92	1.34	1.15	1.24	1.07	0.85
128	Amino Acid	Lysine Metabolism	N,N-dimethyl-5-aminovalerate	1.36	3.36	0.78	1.76	2.46	1.73	2.4	4.27	5.93	1.38
129	Amino Acid	Lysine Metabolism	N,N,N-trimethyl-5-aminovalerate	0.79	0.91	0.8	1.43	1.15	0.98	1.14	1.13	1.31	1.15
130	Amino Acid	Phenylalanine Metabolism	phenylalanine	1.07	1.07	0.94	0.96	0.99	1.14	1.03	1.14	1.03	0.9
131	Amino Acid	Phenylalanine Metabolism	N-acetylphenylalanine	0.86	1.6	0.73	1.44	1.85	1.17	1.25	2.18	2.33	1.06
136	Amino Acid	Phenylalanine Metabolism	1-carboxyethylphenylalanine	0.85	0.97	0.54	1.29	1.13	1.58	1.11	1.79	1.25	0.7
140	Amino Acid	Phenylalanine Metabolism	phenylpyruvate	0.83	0.74	0.59	1.07	0.88	1.39	0.89	1.23	0.79	0.64
141	Amino Acid	Phenylalanine Metabolism	phenyllactate (PLA)	1.35	1.03	0.87	0.96	0.76	1.53	1.3	1.17	0.99	0.84
145	Amino Acid	Phenylalanine Metabolism	phenylacetate	0.88	0.83	1.4	1.72	0.93	0.63	1.53	0.59	1.43	2.41
146	Amino Acid	Phenylalanine Metabolism	2-hydroxyphenylacetate	0.96	1.17	1.24	1.34	1.21	0.77	1.29	0.94	1.57	1.67
149	Amino Acid	Phenylalanine Metabolism	4-hydroxyphenylacetate	1.17	0.87	0.68	2.01	0.74	1.71	2.36	1.27	1.75	1.38
152	Amino Acid	Tyrosine Metabolism	tyrosine	1.13	1.19	1.03	0.74	1.05	1.1	0.85	1.15	0.89	0.77
153	Amino Acid	Tyrosine Metabolism	N-acetyltyrosine	0.82	1.79	0.96	0.91	2.19	0.85	0.74	1.86	1.63	0.87
154	Amino Acid	Tyrosine Metabolism	1-carboxyethyltyrosine	1.01	1.51	1.83	1.26	1.49	0.55	1.28	0.82	1.91	2.31
163	Amino Acid	Tyrosine Metabolism	4-hydroxyphenylpyruvate	1.02	1.16	0.88	0.78	1.13	1.15	0.8	1.31	0.91	0.69
167	Amino Acid	Tyrosine Metabolism	4-hydroxyphenylacetatoylcarnitine	0.96	0.91	1.09	0.97	0.94	0.88	0.94	0.83	0.89	1.07
168	Amino Acid	Tyrosine Metabolism	3-(4-hydroxyphenyl)lactate	1.26	1.2	0.96	1.22	0.94	1.3	1.55	1.24	1.47	1.18
172	Amino Acid	Tyrosine Metabolism	phenol sulfate	1.82	0.65	2.04	0.7	0.35	0.89	1.29	0.32	0.46	1.45
173	Amino Acid	Tyrosine Metabolism	phenol glucuronide	2.35	2.18	3.15	0.6	0.93	0.74	1.43	0.69	1.33	1.91
175	Amino Acid	Tyrosine Metabolism	4-methoxyphenol sulfate	1.32	1.39	1.19	1.16	1.05	1.1	1.53	1.16	1.62	1.39
183	Amino Acid	Tyrosine Metabolism	vanillactate	1.32	4.2	28.4	1.95	3.18	0.04	2.58	0.14	8.2	55.42
184	Amino Acid	Tyrosine Metabolism	vanillylmandelate (VMA)	1.36	2	1	1.39	1.47	1.36	1.89	2	2.79	1.39
186	Amino Acid	Tyrosine Metabolism	3-methoxytyrosine	1.22	1.39	17.11	1.53	1.14	0.07	1.87	0.08	2.13	26.21
188	Amino Acid	Tyrosine Metabolism	3-methoxytyramine sulfate	0.82	1.87	11.11	1.57	2.26	0.07	1.3	0.16	2.95	17.5
192	Amino Acid	Tyrosine Metabolism	homovanillate (HVA)	1.35	1.65	1.6	1.07	1.21	0.84	1.46	1.03	1.78	1.72
201	Amino Acid	Tyrosine Metabolism	gentisate	0.43	0.61	0.49	1.32	1.41	0.87	0.57	1.23	0.81	0.65
205	Amino Acid	Tyrosine Metabolism	dopamine 4-sulfate	0.61	1.11	3.24	1.96	1.81	0.18	1.2	0.34	2.19	6.38
206	Amino Acid	Tyrosine Metabolism	dopamine 3-O-sulfate	0.68	0.93	2.07	1.6	1.36	0.33	1.09	0.45	1.5	3.32
207	Amino Acid	Tyrosine Metabolism	p-cresol glucuronide*	1.39	7.49	4.47	0.91	5.38	0.31	1.27	1.67	6.86	4.09
208	Amino Acid	Tyrosine Metabolism	tyramine O-sulfate	1.04	0.34	0.75	2.16	0.33	1.38	2.25	0.45	0.74	1.62
209	Amino Acid	Tyrosine Metabolism	N-formylphenylalanine	0.58	0.59	0.65	1.09	1.01	0.89	0.64	0.9	0.65	0.71
210	Amino Acid	Tyrosine Metabolism	vanillic alcohol sulfate	0.28	0.39	0.12	7.3	1.39	2.29	2.08	3.19	2.9	0.9
219	Amino Acid	Tyrosine Metabolism	catechol glucuronide	1.66	3.61	0.68	0.38	2.16	2.42	0.63	5.25	1.38	0.26
224	Amino Acid	Tyrosine Metabolism	thyroxine	0.63	0.75	0.86	1.26	1.18	0.73	0.8	0.87	0.95	1.09
229	Amino Acid	Tryptophan Metabolism	tryptophan	0.98	0.99	0.75	0.83	1	1.3	0.81	1.31	0.82	0.62
230	Amino Acid	Tryptophan Metabolism	N-acetyltryptophan	0.76	1.38	0.65	1.33	1.79	1.17	1.03	2.11	1.84	0.87
236	Amino Acid	Tryptophan Metabolism	C-glycosyltryptophan	1.17	2.12	1.2	1.89	1.79	0.97	2.23	1.75	4.01	2.28
238	Amino Acid	Tryptophan Metabolism	tryptophan betaine	1.1	1.77	0.83	0.83	1.6	1.32	0.92	2.12	1.47	0.69
240	Amino Acid	Tryptophan Metabolism	kynurenine	1.32	1.43	1.26	0.99	1.07	1.05	1.32	1.13	1.41	1.25
242	Amino Acid	Tryptophan Metabolism	N-acetylkynurenine (2)	0.61	2.63	0.55	1.28	4.29	1.1	0.78	4.76	3.38	0.7
244	Amino Acid	Tryptophan Metabolism	kynurenate	1.07	6.24	1.14	1.08	5.82	0.93	1.16	5.43	6.79	1.24
246	Amino Acid	Tryptophan Metabolism	N-formylanthranilic acid	1.1	1.04	0.97	0.82	0.94	1.13	0.91	1.06	0.86	0.8
247	Amino Acid	Tryptophan Metabolism	anthranilate	1.51	1.96	1.63	0.79	1.29	0.93	1.2	1.2	1.56	1.29
251	Amino Acid	Tryptophan Metabolism	8-methoxykynurenate	1.07	20.82	0.84	2.08	19.33	1.27	2.24	24.67	43.48	1.76
254	Amino Acid	Tryptophan Metabolism	picolinate	1.11	1.13	0.7	0.94	1.01	1.57	1.05	1.6	1.07	0.67
259	Amino Acid	Tryptophan Metabolism	serotonin	0.81	0.93	0.76	0.68	1.14	1.06	0.55	1.21	0.63	0.52
266	Amino Acid	Tryptophan Metabolism	indolelactate	0.85	0.89	0.68	1.13	1.04	1.24	0.96	1.29	1.01	0.78
267	Amino Acid	Tryptophan Metabolism	indoleacetate	0.46	1.14	0.81	1.93	2.48	0.56	0.88	1.4	2.21	1.57
270	Amino Acid	Tryptophan Metabolism	indolepropionate	0.53	0.95	0.71	0.53	1.78	0.74	0.28	1.33	0.5	0.38
272	Amino Acid	Tryptophan Metabolism	indoleacetylglutamine	0.33	7.86	1.04	2.79	23.28	0.32	0.94	7.52	21.93	2.91
275	Amino Acid	Tryptophan Metabolism	indole-3-carboxylate	1.42	2.63	2.61	1.38	1.85	0.54	1.97	1	3.66	3.63
276	Amino Acid	Tryptophan Metabolism	indolebutyrate	0.74	1.1	2.33	1.49	1.49	0.31	1.1	0.47	1.65	3.48
281	Amino Acid	Tryptophan Metabolism	3-indoxyl sulfate	1	1.41	1.21	1.07	1.39	0.82	1.08	1.15	1.51	1.3
286	Amino Acid	Tryptophan Metabolism	6-bromotryptophan	1.34	1.05	1.04	1.04	0.78	1.28	1.4	1	1.1	1.09
289	Amino Acid	Leucine, Isoleucine and Valine Metabolism	leucine	0.85	0.96	0.88	0.86	1.14	0.95	0.73	1.09	0.83	0.76
290	Amino Acid	Leucine, Isoleucine and Valine Metabolism	N-acetylleucine	0.74	1.17	0.85	0.87	1.56	0.87	0.65	1.37	1.01	0.74
294	Amino Acid	Leucine, Isoleucine and Valine Metabolism	1-carboxyethylleucine	0.66	0.81	0.48	1.27	1.22	1.37	0.84	1.68	1.04	0.61
296	Amino Acid	Leucine, Isoleucine and Valine Metabolism	4-methyl-2-oxopentanoate	0.84	0.79	0.78	1.06	0.94	1.08	0.9	1.01	0.85	0.83
300	Amino Acid	Leucine, Isoleucine and Valine Metabolism	alpha-hydroxyisocaproate	0.97	0.92	0.97	0.94	0.94	1	0.92	0.94	0.86	0.91
301	Amino Acid	Leucine, Isoleucine and Valine Metabolism	2-ketocaprylate	1.44	1.28	0.93	1.04	0.89	1.54	1.51	1.37	1.34	0.97
304	Amino Acid	Leucine, Isoleucine and Valine Metabolism	isovalerate (i5:0)	0.61	0.57	0.63	1.48	0.94	0.96	0.9	0.9	0.85	0.94
305	Amino Acid	Leucine, Isoleucine and Valine Metabolism	isovalerylglycine	0.51	1.07	0.55	0.83	2.07	0.93	0.43	1.93	0.89	0.46
306	Amino Acid	Leucine, Isoleucine and Valine Metabolism	isovalerylcarnitine (C5)	0.64	0.54	0.56	1.24	0.85	1.12	0.8	0.96	0.68	0.71
313	Amino Acid	Leucine, Isoleucine and Valine Metabolism	beta-hydroxyisovalerate	0.75	0.87	1.01	1.3	1.16	0.74	0.98	0.86	1.14	1.32
316	Amino Acid	Leucine, Isoleucine and Valine Metabolism	3-methylglutaconate	0.96	2.63	1.27	1.61	2.73	0.75	1.56	2.07	4.26	2.05
320	Amino Acid	Leucine, Isoleucine and Valine Metabolism	3-methylglutarylcarnitine (2)	0.63	4.26	1.47	2.84	6.75	0.42	1.79	2.88	12.14	4.2
329	Amino Acid	Leucine, Isoleucine and Valine Metabolism	isoleucine	0.82	1.01	0.85	0.91	1.22	0.95	0.75	1.17	0.92	0.78
335	Amino Acid	Leucine, Isoleucine and Valine Metabolism	1-carboxyethylisoleucine	0.58	0.75	0.39	1.57	1.29	1.47	0.92	1.9	1.19	0.62
336	Amino Acid	Leucine, Isoleucine and Valine Metabolism	3-methyl-2-oxovalerate	0.78	0.77	0.71	1.1	0.98	1.09	0.87	1.08	0.86	0.79
337	Amino Acid	Leucine, Isoleucine and Valine Metabolism	2-hydroxy-3-methylvalerate	0.98	0.76	1.11	1.2	0.77	0.88	1.17	0.68	0.91	1.33
339	Amino Acid	Leucine, Isoleucine and Valine Metabolism	2-methylbutyrylcarnitine (C5)	0.83	1.01	0.8	1.34	1.2	1.04	1.13	1.25	1.36	1.08
341	Amino Acid	Leucine, Isoleucine and Valine Metabolism	2-methylbutyrylglycine	0.96	1.01	1.08	1.26	1.04	0.88	1.22	0.93	1.27	1.37
342	Amino Acid	Leucine, Isoleucine and Valine Metabolism	tiglylcarnitine (C5:1-DC)	1.23	1.77	0.91	1.39	1.44	1.35	1.72	1.95	2.48	1.27
345	Amino Acid	Leucine, Isoleucine and Valine Metabolism	3-hydroxy-2-ethylpropionate	0.75	0.94	0.99	1.73	1.25	0.76	1.31	0.95	1.64	1.72
347	Amino Acid	Leucine, Isoleucine and Valine Metabolism	ethylmalonate	0.94	0.74	0.71	2.14	0.79	1.32	2.02	1.04	1.59	1.53
348	Amino Acid	Leucine, Isoleucine and Valine Metabolism	methylsuccinate	1.17	2.8	0.97	1.11	2.38	1.2	1.31	2.87	3.14	1.09
354	Amino Acid	Leucine, Isoleucine and Valine Metabolism	valine	0.78	0.96	0.9	0.93	1.22	0.86	0.73	1.06	0.9	0.84
355	Amino Acid	Leucine, Isoleucine and Valine Metabolism	N-acetylvaline	0.93	1.05	1.07	1.12	1.12	0.86	1.05	0.97	1.18	1.21
357	Amino Acid	Leucine, Isoleucine and Valine Metabolism	N-carbamoylvaline	1.53	2.95	1.27	2.43	1.93	1.2	3.73	2.32	7.2	3.1
358	Amino Acid	Leucine, Isoleucine and Valine Metabolism	1-carboxyethylvaline	0.53	0.67	0.44	1.35	1.26	1.18	0.72	1.49	0.91	0.6
360	Amino Acid	Leucine, Isoleucine and Valine Metabolism	3-methyl-2-oxobutyrate	0.95	0.75	0.95	1.18	0.79	0.99	1.13	0.78	0.89	1.13
361	Amino Acid	Leucine, Isoleucine and Valine Metabolism	alpha-hydroxyisovalerate	0.85	0.45	1.27	1.55	0.52	0.66	1.33	0.35	0.7	1.98
363	Amino Acid	Leucine, Isoleucine and Valine Metabolism	isobutyrylcarnitine (C4)	1.4	1.2	1.09	1.18	0.85	1.28	1.67	1.1	1.43	1.3
364	Amino Acid	Leucine, Isoleucine and Valine Metabolism	isobutyrylglycine	0.65	0.84	0.69	0.84	1.29	0.94	0.55	1.21	0.71	0.58
365	Amino Acid	Leucine, Isoleucine and Valine Metabolism	3-hydroxyisobutyrate	1.01	0.64	0.59	1.06	0.63	1.71	1.08	1.08	0.68	0.63
366	Amino Acid	Leucine, Isoleucine and Valine Metabolism	2,3-dihydroxy-2-methylbutyrate	1.24	1.02	1.57	1.11	0.82	0.79	1.38	0.65	1.14	1.74
371	Amino Acid	Methionine, Cysteine, SAM and Taurine Metabolism	methionine	0.83	1.07	0.81	0.81	1.28	1.03	0.68	1.32	0.87	0.66
372	Amino Acid	Methionine, Cysteine, SAM and Taurine Metabolism	N-acetylmethionine	1.16	1.61	1.35	1.35	1.38	0.85	1.57	1.18	2.17	1.83
373	Amino Acid	Methionine, Cysteine, SAM and Taurine Metabolism	N-formylmethionine	1.1	1.37	1.14	1.16	1.24	0.96	1.29	1.2	1.6	1.33
374	Amino Acid	Methionine, Cysteine, SAM and Taurine Metabolism	S-methylmethionine	0.31	0.68	0.35	0.93	2.16	0.88	0.29	1.92	0.64	0.33
375	Amino Acid	Methionine, Cysteine, SAM and Taurine Metabolism	methionine sulfone	0.96	0.77	1.37	1.95	0.79	0.7	1.89	0.56	1.5	2.69
376	Amino Acid	Methionine, Cysteine, SAM and Taurine Metabolism	methionine sulfoxide	0.83	1.13	0.88	0.82	1.35	0.93	0.69	1.27	0.93	0.73
382	Amino Acid	Methionine, Cysteine, SAM and Taurine Metabolism	S-adenosylhomocysteine (SAH)	1.35	3.58	1.39	1.03	2.63	0.97	1.4	2.57	3.71	1.44
383	Amino Acid	Methionine, Cysteine, SAM and Taurine Metabolism	5-methylthioribose**	0.76	1.22	0.99	1.45	1.59	0.77	1.11	1.23	1.77	1.44
384	Amino Acid	Methionine, Cysteine, SAM and Taurine Metabolism	2,3-dihydroxy-5-methylthio-4-pentenoate (DMTPA)*	1.03	2.14	1.03	1.59	2.05	1	1.65	2.06	3.41	1.65
385	Amino Acid	Methionine, Cysteine, SAM and Taurine Metabolism	2-hydroxy-4-(methylthio)butanoic acid	0.97	0.77	0.86	1.11	0.79	1.13	1.09	0.89	0.86	0.96
389	Amino Acid	Methionine, Cysteine, SAM and Taurine Metabolism	cystathionine	1.18	1.35	0.56	3.05	1.14	2.08	3.6	2.38	4.12	1.72
390	Amino Acid	Methionine, Cysteine, SAM and Taurine Metabolism	alpha-ketobutyrate	0.65	0.44	0.73	2.43	0.68	0.88	1.58	0.6	1.08	1.79
391	Amino Acid	Methionine, Cysteine, SAM and Taurine Metabolism	cysteine	0.81	0.66	0.51	1.41	0.82	1.59	1.14	1.31	0.94	0.72
393	Amino Acid	Methionine, Cysteine, SAM and Taurine Metabolism	S-methylcysteine	0.92	0.86	0.83	0.71	0.93	1.1	0.65	1.03	0.61	0.59
394	Amino Acid	Methionine, Cysteine, SAM and Taurine Metabolism	S-methylcysteine sulfoxide	0.81	0.81	1.09	0.65	0.99	0.74	0.53	0.74	0.53	0.72
396	Amino Acid	Methionine, Cysteine, SAM and Taurine Metabolism	cysteine s-sulfate	1.53	1.68	3.24	0.94	1.09	0.47	1.45	0.51	1.59	3.07
397	Amino Acid	Methionine, Cysteine, SAM and Taurine Metabolism	cystine	0.81	0.79	0.8	1.42	0.98	1.01	1.15	0.99	1.13	1.14
401	Amino Acid	Methionine, Cysteine, SAM and Taurine Metabolism	lanthionine	1.5	2.43	0.84	1.39	1.61	1.78	2.1	2.87	3.39	1.17
403	Amino Acid	Methionine, Cysteine, SAM and Taurine Metabolism	cysteine sulfinic acid	0.94	0.81	0.79	1.22	0.86	1.18	1.16	1.02	1	0.98
405	Amino Acid	Methionine, Cysteine, SAM and Taurine Metabolism	hypotaurine	1.32	1.58	0.97	1.05	1.19	1.35	1.4	1.62	1.67	1.03
406	Amino Acid	Methionine, Cysteine, SAM and Taurine Metabolism	taurine	0.93	0.86	0.85	0.89	0.92	1.09	0.83	1.01	0.77	0.76
407	Amino Acid	Methionine, Cysteine, SAM and Taurine Metabolism	N-methyltaurine	0.4	1.28	0.77	0.77	3.17	0.52	0.31	1.65	1	0.6
408	Amino Acid	Methionine, Cysteine, SAM and Taurine Metabolism	N-acetyltaurine	1.26	2.08	1.61	1.06	1.64	0.78	1.34	1.29	2.22	1.71
409	Amino Acid	Methionine, Cysteine, SAM and Taurine Metabolism	succinoyltaurine	0.8	2.38	1.08	1.92	2.95	0.74	1.55	2.2	4.58	2.08
412	Amino Acid	Methionine, Cysteine, SAM and Taurine Metabolism	3-sulfo-L-alanine	0.48	0.69	0.6	0.85	1.42	0.79	0.41	1.13	0.58	0.51
414	Amino Acid	Urea cycle; Arginine and Proline Metabolism	arginine	0.8	1.02	0.85	0.84	1.27	0.94	0.68	1.21	0.87	0.71
416	Amino Acid	Urea cycle; Arginine and Proline Metabolism	urea	1.11	1.28	1.18	1.35	1.14	0.94	1.51	1.08	1.73	1.6
418	Amino Acid	Urea cycle; Arginine and Proline Metabolism	ornithine	1.14	1.06	1.11	0.81	0.93	1.02	0.93	0.95	0.87	0.91
420	Amino Acid	Urea cycle; Arginine and Proline Metabolism	3-amino-2-piperidone	1.31	1.43	1.35	1.07	1.08	0.97	1.42	1.05	1.54	1.46
422	Amino Acid	Urea cycle; Arginine and Proline Metabolism	2-oxoarginine*	0.39	0.58	0.31	1.45	1.48	1.26	0.57	1.87	0.84	0.45
423	Amino Acid	Urea cycle; Arginine and Proline Metabolism	citrulline	1.01	1.18	1.13	0.89	1.16	0.89	0.91	1.04	1.06	1.01
424	Amino Acid	Urea cycle; Arginine and Proline Metabolism	homoarginine	0.64	0.7	0.63	1.03	1.08	1.02	0.67	1.1	0.72	0.66
425	Amino Acid	Urea cycle; Arginine and Proline Metabolism	homocitrulline	1.46	1.2	1.28	1.71	0.82	1.13	2.5	0.93	2.05	2.2
426	Amino Acid	Urea cycle; Arginine and Proline Metabolism	proline	0.75	0.86	0.84	0.99	1.14	0.89	0.74	1.02	0.86	0.84
429	Amino Acid	Urea cycle; Arginine and Proline Metabolism	dimethylarginine (SDMA + ADMA)	1.02	1.15	0.99	1.36	1.13	1.02	1.39	1.16	1.58	1.36
430	Amino Acid	Urea cycle; Arginine and Proline Metabolism	N-acetylarginine	0.78	0.86	0.64	0.97	1.1	1.22	0.76	1.35	0.84	0.62
434	Amino Acid	Urea cycle; Arginine and Proline Metabolism	N-acetylcitrulline	0.92	2.45	1.22	1.27	2.64	0.75	1.18	1.99	3.13	1.56
436	Amino Acid	Urea cycle; Arginine and Proline Metabolism	N-delta-acetylornithine	0.91	0.84	1.26	1.37	0.92	0.72	1.25	0.66	1.16	1.73
438	Amino Acid	Urea cycle; Arginine and Proline Metabolism	N2,N5-diacetylornithine	0.99	1.53	1.56	2.8	1.53	0.63	2.79	0.97	4.28	4.38
440	Amino Acid	Urea cycle; Arginine and Proline Metabolism	N-methylhydroxyproline**	1.17	2.48	2.84	0.46	2.1	0.41	0.54	0.87	1.15	1.32
441	Amino Acid	Urea cycle; Arginine and Proline Metabolism	trans-4-hydroxyproline	0.93	0.84	1.03	0.82	0.9	0.9	0.76	0.81	0.69	0.85
443	Amino Acid	Urea cycle; Arginine and Proline Metabolism	pro-hydroxy-pro	1.29	0.99	1.19	1.13	0.76	1.08	1.47	0.82	1.12	1.35
446	Amino Acid	Urea cycle; Arginine and Proline Metabolism	N-methylproline	2.11	3.13	4.09	0.31	1.48	0.51	0.65	0.76	0.97	1.27
447	Amino Acid	Urea cycle; Arginine and Proline Metabolism	N,N,N-trimethyl-alanylproline betaine (TMAP)	1.07	2	0.96	1.61	1.86	1.1	1.74	2.06	3.24	1.56
450	Amino Acid	Urea cycle; Arginine and Proline Metabolism	argininate*	0.68	0.77	0.59	1.27	1.13	1.15	0.87	1.3	0.98	0.75
454	Amino Acid	Urea cycle; Arginine and Proline Metabolism	dimethylguanidino valeric acid (DMGV)*	1.2	2.34	0.64	2.8	1.95	1.84	3.36	3.61	6.59	1.82
455	Amino Acid	Creatine Metabolism	guanidinoacetate	0.95	0.92	0.92	0.66	0.97	1.02	0.62	0.99	0.61	0.61
456	Amino Acid	Creatine Metabolism	creatine	1.26	0.71	1.03	0.94	0.56	1.22	1.19	0.68	0.67	0.97
457	Amino Acid	Creatine Metabolism	creatinine	0.82	1.15	1	1.28	1.4	0.82	1.05	1.15	1.48	1.28
465	Amino Acid	Polyamine Metabolism	N-acetylputrescine	1.12	1.01	1.08	1.54	0.9	1.03	1.73	0.93	1.56	1.67
469	Amino Acid	Polyamine Metabolism	N-acetyl-isoputreanine	1.15	1.97	1.53	1.78	1.71	0.74	2.06	1.28	3.53	2.74
470	Amino Acid	Polyamine Metabolism	spermidine	1.02	0.97	1.23	1.15	0.95	0.82	1.18	0.79	1.13	1.43
475	Amino Acid	Polyamine Metabolism	(N(1) + N(8))-acetylspermidine	1.5	1.44	2.25	1.47	0.96	0.66	2.21	0.64	2.13	3.33
476	Amino Acid	Polyamine Metabolism	acisoga	1.39	1.16	1.54	1.83	0.83	0.89	2.55	0.75	2.14	2.85
477	Amino Acid	Polyamine Metabolism	spermine	1.99	1.53	2.38	0.85	0.76	0.83	1.69	0.64	1.3	2.02
480	Amino Acid	Polyamine Metabolism	5-methylthioadenosine (MTA)	0.96	1.07	0.85	1.79	1.11	1.12	1.73	1.25	1.93	1.54
484	Amino Acid	Polyamine Metabolism	4-acetamidobutanoate	1.34	2.09	1.28	1.79	1.55	1.04	2.41	1.63	3.75	2.29
485	Amino Acid	Guanidino and Acetamido Metabolism	1-methylguanidine	0.59	8.93	1.16	2.57	15.01	0.51	1.53	7.67	23.01	2.99
486	Amino Acid	Guanidino and Acetamido Metabolism	4-guanidinobutanoate	0.77	1.04	0.6	1.14	1.35	1.27	0.88	1.72	1.19	0.69
487	Amino Acid	Guanidino and Acetamido Metabolism	guanidinosuccinate	2.64	3.31	1.71	1.56	1.25	1.54	4.15	1.93	5.2	2.69
493	Amino Acid	Glutathione Metabolism	cysteine-glutathione disulfide	0.41	0.66	0.61	0.64	1.61	0.66	0.26	1.07	0.42	0.39
496	Amino Acid	Glutathione Metabolism	cysteinylglycine	1.02	0.71	0.5	1.06	0.69	2.01	1.09	1.39	0.75	0.54
497	Amino Acid	Glutathione Metabolism	cysteinylglycine disulfide*	0.8	0.9	0.89	1.1	1.12	0.89	0.88	1.01	1	0.98
498	Amino Acid	Glutathione Metabolism	cys-gly, oxidized	0.94	0.96	0.96	0.88	1.02	0.97	0.83	0.99	0.85	0.85
499	Amino Acid	Glutathione Metabolism	5-oxoproline	0.99	1.07	1.14	1.02	1.08	0.86	1.02	0.93	1.1	1.17
500	Amino Acid	Glutathione Metabolism	2-aminobutyrate	0.81	0.78	0.79	1.46	0.96	1.02	1.19	0.98	1.15	1.16
502	Amino Acid	Glutathione Metabolism	2-hydroxybutyrate/2-hydroxyisobutyrate	0.78	0.57	0.74	2.21	0.73	1.06	1.75	0.77	1.27	1.64
548	Peptide	Gamma-glutamyl Amino Acid	gamma-glutamylalanine	0.55	1.45	0.38	0.83	2.59	1.45	0.46	3.77	1.2	0.32
550	Peptide	Gamma-glutamyl Amino Acid	gamma-glutamylglutamate	0.91	0.68	0.98	1.39	0.75	0.93	1.28	0.7	0.96	1.37
551	Peptide	Gamma-glutamyl Amino Acid	gamma-glutamylglutamine	0.82	0.86	0.85	0.96	1.04	0.96	0.79	1	0.83	0.82
552	Peptide	Gamma-glutamyl Amino Acid	gamma-glutamylglycine	0.65	0.73	0.84	0.95	1.13	0.77	0.62	0.87	0.7	0.8
553	Peptide	Gamma-glutamyl Amino Acid	gamma-glutamylhistidine	0.65	0.78	0.75	1.03	1.2	0.86	0.67	1.03	0.81	0.78
554	Peptide	Gamma-glutamyl Amino Acid	gamma-glutamylisoleucine*	0.69	0.99	0.82	1.35	1.43	0.83	0.93	1.2	1.35	1.11
555	Peptide	Gamma-glutamyl Amino Acid	gamma-glutamylleucine	0.71	0.84	0.79	0.96	1.18	0.89	0.69	1.06	0.81	0.76
556	Peptide	Gamma-glutamyl Amino Acid	gamma-glutamyl-alpha-lysine	0.73	0.79	0.75	0.95	1.08	0.96	0.7	1.05	0.76	0.72
557	Peptide	Gamma-glutamyl Amino Acid	gamma-glutamyl-epsilon-lysine	0.71	0.81	0.68	1.11	1.13	1.04	0.79	1.18	0.9	0.76
558	Peptide	Gamma-glutamyl Amino Acid	gamma-glutamylmethionine	0.75	0.96	0.7	0.78	1.27	1.06	0.59	1.36	0.75	0.55
559	Peptide	Gamma-glutamyl Amino Acid	gamma-glutamylphenylalanine	0.87	0.99	0.86	1.23	1.13	1.01	1.07	1.15	1.22	1.06
560	Peptide	Gamma-glutamyl Amino Acid	gamma-glutamylthreonine	0.58	0.84	0.81	1.19	1.43	0.72	0.69	1.03	1	0.97
561	Peptide	Gamma-glutamyl Amino Acid	gamma-glutamyltryptophan	0.63	0.64	0.78	1.21	1.02	0.8	0.76	0.82	0.78	0.95
562	Peptide	Gamma-glutamyl Amino Acid	gamma-glutamyltyrosine	0.99	1.19	0.98	0.8	1.19	1	0.8	1.2	0.96	0.79
563	Peptide	Gamma-glutamyl Amino Acid	gamma-glutamylvaline	0.74	0.85	0.9	1.24	1.15	0.81	0.92	0.94	1.06	1.12
564	Peptide	Gamma-glutamyl Amino Acid	gamma-glutamylserine	0.91	0.86	0.96	0.88	0.94	0.95	0.81	0.9	0.76	0.85
565	Peptide	Gamma-glutamyl Amino Acid	gamma-glutamylcitrulline*	0.87	1.11	0.98	0.8	1.26	0.89	0.7	1.13	0.89	0.78
566	Peptide	Gamma-glutamyl Amino Acid	gamma-glutamyl-2-aminobutyrate	0.7	0.6	0.59	1.75	0.86	1.18	1.23	1.02	1.06	1.03
739	Peptide	Dipeptide	glycylvaline	1.74	2.24	7.92	0.42	1.28	0.22	0.73	0.28	0.94	3.33
763	Peptide	Dipeptide	isoleucylglycine	0.91	1.17	1.11	0.51	1.28	0.82	0.46	1.06	0.6	0.56
777	Peptide	Dipeptide	leucylalanine	1.14	1.06	1.37	0.47	0.93	0.83	0.54	0.77	0.51	0.65
782	Peptide	Dipeptide	leucylglycine	1.15	1.3	2.04	0.44	1.12	0.56	0.51	0.63	0.58	0.91
856	Peptide	Dipeptide	prolylglycine	0.47	0.71	0.28	1.38	1.52	1.63	0.64	2.49	0.99	0.39
894	Peptide	Dipeptide	threonylphenylalanine	0.49	0.78	0.36	0.72	1.58	1.35	0.36	2.15	0.57	0.26
939	Peptide	Dipeptide	valylglycine	0.55	0.83	0.71	1.53	1.51	0.76	0.84	1.16	1.28	1.1
1000	Peptide	Polypeptide	glu-gly-asn-val**	1.22	1.39	2.68	0.63	1.14	0.45	0.78	0.52	0.89	1.71
1008	Peptide	Fibrinogen Cleavage Peptide	Fibrinopeptide A*	0.97	1.03	1.97	1.24	1.06	0.49	1.21	0.52	1.29	2.46
1009	Peptide	Fibrinogen Cleavage Peptide	Fibrinopeptide A (2-15)**	0.54	0.84	0.58	1.34	1.53	0.94	0.73	1.45	1.13	0.78
1010	Peptide	Fibrinogen Cleavage Peptide	Fibrinopeptide A (3-15)**	0.49	0.94	0.65	1.18	1.91	0.75	0.58	1.44	1.11	0.77
1011	Peptide	Fibrinogen Cleavage Peptide	Fibrinopeptide A (4-15)**	0.49	0.87	0.75	1.26	1.76	0.65	0.62	1.15	1.1	0.95
1012	Peptide	Fibrinogen Cleavage Peptide	Fibrinopeptide A (3-16)**	0.87	0.84	0.92	1.64	0.96	0.94	1.43	0.91	1.38	1.51
1013	Peptide	Fibrinogen Cleavage Peptide	Fibrinopeptide A (5-16)*	0.98	0.91	0.78	1.49	0.92	1.25	1.47	1.16	1.36	1.17
1014	Peptide	Fibrinogen Cleavage Peptide	Fibrinopeptide A (7-16)*	1.12	0.92	0.82	1.51	0.83	1.36	1.69	1.13	1.4	1.24
1015	Peptide	Fibrinogen Cleavage Peptide	Fibrinopeptide A (8-16)**	1.14	0.85	0.97	1.43	0.74	1.17	1.63	0.87	1.22	1.4
1016	Peptide	Fibrinogen Cleavage Peptide	Fibrinopeptide A, des-ala(1)*	0.86	0.78	0.69	1.88	0.9	1.24	1.63	1.13	1.47	1.3
1017	Peptide	Fibrinogen Cleavage Peptide	Fibrinopeptide A, phosphono-ser(3)*	1.24	1.58	0.93	1.44	1.27	1.32	1.79	1.69	2.28	1.35
1028	Peptide	Fibrinogen Cleavage Peptide	Fibrinopeptide B (1-9)**	1.2	1.27	0.96	0.97	1.06	1.24	1.17	1.32	1.25	0.94
1029	Peptide	Fibrinogen Cleavage Peptide	Fibrinopeptide B (1-11)**	1.11	1.21	1.18	0.45	1.08	0.94	0.5	1.02	0.54	0.53
1030	Peptide	Fibrinogen Cleavage Peptide	Fibrinopeptide B (1-12)**	1.25	1.15	1.13	0.54	0.91	1.1	0.68	1.01	0.62	0.62
1031	Peptide	Fibrinogen Cleavage Peptide	Fibrinopeptide B (1-13)**	0.86	0.89	0.93	2.2	1.03	0.92	1.91	0.95	1.96	2.06
1034	Peptide	Acetylated Peptides	phenylacetylcarnitine	0.96	0.62	0.76	1.91	0.64	1.27	1.86	0.82	1.2	1.46
1036	Peptide	Acetylated Peptides	phenylacetylglutamate	1.44	12.57	2.48	1.63	8.67	0.58	2.36	5.05	20.53	4.06
1037	Peptide	Acetylated Peptides	phenylacetylglutamine	1.23	3.72	2.01	1.29	3	0.61	1.59	1.84	4.8	2.59
1039	Peptide	Acetylated Peptides	4-hydroxyphenylacetylglutamine	0.97	3.69	0.84	4.71	3.78	1.14	4.6	4.35	17.41	4
1070	Carbohydrate	Glycolysis, Gluconeogenesis, and Pyruvate Metabolism	1,5-anhydroglucitol (1,5-AG)	1.08	1.16	1.02	0.78	1.07	1.05	0.84	1.13	0.91	0.8
1073	Carbohydrate	Glycolysis, Gluconeogenesis, and Pyruvate Metabolism	glucose	0.99	0.95	0.83	1.28	0.95	1.19	1.28	1.13	1.22	1.07
1089	Carbohydrate	Glycolysis, Gluconeogenesis, and Pyruvate Metabolism	pyruvate	1.13	1.02	0.96	1.1	0.9	1.18	1.26	1.07	1.13	1.06
1090	Carbohydrate	Glycolysis, Gluconeogenesis, and Pyruvate Metabolism	lactate	1.12	1.03	0.86	0.89	0.92	1.3	1	1.2	0.92	0.77
1093	Carbohydrate	Glycolysis, Gluconeogenesis, and Pyruvate Metabolism	glycerate	0.96	0.78	0.85	0.96	0.81	1.12	0.92	0.91	0.75	0.82
1112	Carbohydrate	Pentose Metabolism	ribitol	0.83	0.83	1.04	1.24	0.99	0.8	1.04	0.8	1.03	1.29
1113	Carbohydrate	Pentose Metabolism	ribonate	0.89	1.4	0.87	1.89	1.57	1.01	1.68	1.59	2.66	1.66
1117	Carbohydrate	Pentose Metabolism	xylose	1.04	1.2	0.87	0.4	1.15	1.19	0.42	1.37	0.48	0.35
1119	Carbohydrate	Pentose Metabolism	arabinose	1.08	0.88	0.93	1.7	0.81	1.16	1.85	0.94	1.5	1.59
1127	Carbohydrate	Pentose Metabolism	arabitol/xylitol	0.99	1.43	1.2	1.35	1.44	0.82	1.34	1.19	1.95	1.62
1133	Carbohydrate	Pentose Metabolism	arabonate/xylonate	0.87	1.49	0.94	1.85	1.7	0.93	1.63	1.58	2.77	1.75
1137	Carbohydrate	Pentose Metabolism	ribulonate/xylulonate/lyxonate*	0.97	1.17	0.82	1.38	1.2	1.19	1.35	1.43	1.63	1.13
1146	Carbohydrate	Glycogen Metabolism	maltose	0.92	1.11	1.31	2.18	1.19	0.7	2.03	0.84	2.43	2.88
1151	Carbohydrate	Disaccharides and Oligosaccharides	lactose	1.66	1.96	1.28	1.56	1.17	1.3	2.61	1.53	3.08	2.01
1172	Carbohydrate	Disaccharides and Oligosaccharides	sucrose	2.1	0.92	2.42	2.97	0.44	0.86	6.27	0.38	2.76	7.21
1193	Carbohydrate	Fructose, Mannose and Galactose Metabolism	fructose	0.86	0.66	0.62	1.97	0.76	1.39	1.71	1.06	1.31	1.23
1198	Carbohydrate	Fructose, Mannose and Galactose Metabolism	mannitol/sorbitol	0.75	1.35	1.75	2.63	1.79	0.42	1.98	0.76	3.56	4.63
1199	Carbohydrate	Fructose, Mannose and Galactose Metabolism	mannose	1.17	1.11	1.1	1.65	0.94	1.06	1.94	1	1.83	1.83
1219	Carbohydrate	Fructose, Mannose and Galactose Metabolism	galactonate	1.51	1.69	0.7	0.98	1.12	2.14	1.49	2.4	1.67	0.69
1251	Carbohydrate	Aminosugar Metabolism	glucuronate	1.23	1.98	6.33	1.63	1.6	0.19	2.01	0.31	3.24	10.33
1263	Carbohydrate	Aminosugar Metabolism	N-acetylneuraminate	1.61	1.87	0.88	2.03	1.16	1.81	3.27	2.11	3.81	1.8
1274	Carbohydrate	Aminosugar Metabolism	N-acetylglucosaminylasparagine	1.44	1.62	0.97	1.93	1.12	1.47	2.78	1.66	3.13	1.88
1275	Carbohydrate	Aminosugar Metabolism	erythronate*	0.96	1.18	0.96	1.7	1.22	1	1.65	1.22	2.02	1.64
1277	Carbohydrate	Aminosugar Metabolism	N-acetylglucosamine/N-acetylgalactosamine	1.16	1.2	1.19	1.68	1.03	0.97	1.95	1	2.02	2
1283	Energy	TCA Cycle	citrate	1.05	0.93	0.94	1.1	0.88	1.11	1.16	0.98	1.03	1.04
1285	Energy	TCA Cycle	aconitate [cis or trans]	1.06	1.27	0.99	1.19	1.19	1.07	1.27	1.28	1.51	1.18
1287	Energy	TCA Cycle	isocitrate	1.73	3.66	0.9	0.89	2.11	1.91	1.54	4.05	3.27	0.8
1289	Energy	TCA Cycle	alpha-ketoglutarate	1.7	1.24	1.15	1.35	0.73	1.48	2.31	1.08	1.68	1.55
1291	Energy	TCA Cycle	succinylcarnitine (C4-DC)	0.93	1.6	0.78	1.51	1.71	1.19	1.41	2.04	2.41	1.18
1292	Energy	TCA Cycle	succinate	1.55	1.11	0.8	1.19	0.71	1.92	1.86	1.38	1.33	0.96
1293	Energy	TCA Cycle	fumarate	1.65	1.53	0.99	1.45	0.92	1.66	2.41	1.54	2.23	1.44
1295	Energy	TCA Cycle	malate	1.52	1.78	0.99	1.42	1.17	1.52	2.17	1.79	2.55	1.42
1304	Energy	TCA Cycle	citraconate/glutaconate	0.51	1.1	0.34	0.39	2.13	1.49	0.2	3.19	0.43	0.13
1305	Energy	TCA Cycle	2-methylcitrate/homocitrate	1.12	1.61	1.02	1.29	1.44	1.09	1.44	1.57	2.08	1.32
1310	Energy	Oxidative Phosphorylation	phosphate	1.05	1.82	0.89	1.12	1.72	1.17	1.18	2.03	2.05	1
1313	Lipid	Fatty Acid Synthesis	malonate	0.99	0.82	0.89	1.43	0.82	1.11	1.42	0.92	1.18	1.27
1326	Lipid	Short Chain Fatty Acid	butyrate (4:0)	1	0.79	0.97	1.35	0.79	1.03	1.35	0.81	1.07	1.31
1327	Lipid	Short Chain Fatty Acid	valerate (5:0)	0.76	0.71	0.84	2.99	0.92	0.9	2.29	0.84	2.13	2.53
1328	Lipid	Medium Chain Fatty Acid	caproate (6:0)	0.88	0.73	0.76	1.29	0.83	1.15	1.14	0.97	0.95	0.98
1329	Lipid	Medium Chain Fatty Acid	heptanoate (7:0)	0.8	0.91	0.84	1.45	1.14	0.94	1.16	1.07	1.33	1.23
1330	Lipid	Medium Chain Fatty Acid	caprylate (8:0)	8.7	6.69	5.1	0.81	0.76	1.7	7.05	1.31	5.42	4.13
1332	Lipid	Medium Chain Fatty Acid	caprate (10:0)	2.76	2.12	1.86	1.22	0.76	1.48	3.37	1.13	2.59	2.27
1333	Lipid	Medium Chain Fatty Acid	cis-4-decenoate (10:1n6)*	0.97	0.91	1.41	1.5	0.94	0.68	1.46	0.64	1.38	2.13
1334	Lipid	Medium Chain Fatty Acid	(2 or 3)-decenoate (10:1n7 or n8)	0.96	0.85	0.91	1.28	0.87	1.06	1.24	0.93	1.09	1.17
1336	Lipid	Medium Chain Fatty Acid	10-undecenoate (11:1n1)	0.83	0.63	0.85	0.97	0.76	0.98	0.81	0.74	0.62	0.83
1337	Lipid	Medium Chain Fatty Acid	laurate (12:0)	1.15	1.05	0.99	1.57	0.91	1.15	1.8	1.05	1.65	1.56
1338	Lipid	Medium Chain Fatty Acid	5-dodecenoate (12:1n7)	1.02	0.71	1.41	1.64	0.69	0.72	1.69	0.5	1.18	2.32
1341	Lipid	Long Chain Saturated Fatty Acid	myristate (14:0)	0.77	0.81	1.12	1.51	1.04	0.68	1.17	0.72	1.23	1.7
1342	Lipid	Long Chain Saturated Fatty Acid	pentadecanoate (15:0)	0.7	0.77	1.03	1.3	1.09	0.68	0.92	0.74	1	1.35
1343	Lipid	Long Chain Saturated Fatty Acid	palmitate (16:0)	0.9	0.9	1.06	1.19	1	0.84	1.07	0.84	1.08	1.27
1344	Lipid	Long Chain Saturated Fatty Acid	margarate (17:0)	0.71	0.74	1.01	1.53	1.02	0.7	1.1	0.73	1.13	1.55
1345	Lipid	Long Chain Saturated Fatty Acid	stearate (18:0)	0.79	0.74	0.84	1.42	0.94	0.93	1.12	0.88	1.06	1.2
1346	Lipid	Long Chain Saturated Fatty Acid	nonadecanoate (19:0)	0.71	0.71	0.75	1.68	0.99	0.94	1.2	0.93	1.19	1.27
1354	Lipid	Long Chain Monounsaturated Fatty Acid	myristoleate (14:1n5)	0.9	0.72	1.44	1.85	0.8	0.62	1.68	0.5	1.34	2.68
1357	Lipid	Long Chain Monounsaturated Fatty Acid	palmitoleate (16:1n7)	1.11	0.8	1.84	1.67	0.71	0.6	1.86	0.43	1.34	3.09
1359	Lipid	Long Chain Monounsaturated Fatty Acid	10-heptadecenoate (17:1n7)	0.91	0.81	1.6	1.52	0.89	0.56	1.38	0.5	1.23	2.44
1361	Lipid	Long Chain Monounsaturated Fatty Acid	oleate/vaccenate (18:1)	0.97	0.89	1.25	1.32	0.92	0.77	1.28	0.71	1.18	1.66
1367	Lipid	Long Chain Monounsaturated Fatty Acid	10-nonadecenoate (19:1n9)	0.85	0.75	1.33	1.54	0.87	0.64	1.32	0.56	1.16	2.06
1370	Lipid	Long Chain Monounsaturated Fatty Acid	eicosenoate (20:1)	1.06	0.88	1.38	1.62	0.83	0.76	1.73	0.64	1.44	2.25
1374	Lipid	Long Chain Monounsaturated Fatty Acid	erucate (22:1n9)	1.2	1.14	1.5	1.09	0.94	0.8	1.32	0.75	1.24	1.64
1376	Lipid	Long Chain Monounsaturated Fatty Acid	nervonate (24:1n9)*	1.06	0.9	1.2	1.25	0.85	0.88	1.33	0.75	1.13	1.51
1377	Lipid	Long Chain Polyunsaturated Fatty Acid (n3 and n6)	tetradecadienoate (14:2)*	1.01	0.7	1.21	1.42	0.69	0.83	1.44	0.58	1	1.72
1384	Lipid	Long Chain Polyunsaturated Fatty Acid (n3 and n6)	stearidonate (18:4n3)	0.96	0.92	1.08	1.01	0.95	0.89	0.98	0.85	0.93	1.1
1387	Lipid	Long Chain Polyunsaturated Fatty Acid (n3 and n6)	eicosapentaenoate (EPA; 20:5n3)	1.03	0.92	1.25	0.75	0.88	0.82	0.78	0.73	0.69	0.95
1388	Lipid	Long Chain Polyunsaturated Fatty Acid (n3 and n6)	heneicosapentaenoate (21:5n3)	1.03	0.6	1.1	1.91	0.58	0.93	1.97	0.54	1.16	2.12
1389	Lipid	Long Chain Polyunsaturated Fatty Acid (n3 and n6)	docosapentaenoate (n3 DPA; 22:5n3)	0.89	0.73	1.28	1.13	0.82	0.69	1.01	0.57	0.84	1.46
1390	Lipid	Long Chain Polyunsaturated Fatty Acid (n3 and n6)	docosahexaenoate (DHA; 22:6n3)	0.92	0.75	0.98	1.26	0.82	0.93	1.16	0.76	0.95	1.24
1392	Lipid	Long Chain Polyunsaturated Fatty Acid (n3 and n6)	nisinate (24:6n3)	0.62	0.44	0.48	0.87	0.71	1.31	0.55	0.93	0.39	0.42
1393	Lipid	Long Chain Polyunsaturated Fatty Acid (n3 and n6)	hexadecadienoate (16:2n6)	0.73	0.76	1.47	1.34	1.05	0.49	0.97	0.52	1.03	1.97
1394	Lipid	Long Chain Polyunsaturated Fatty Acid (n3 and n6)	linoleate (18:2n6)	0.98	0.98	1.26	1.14	0.99	0.78	1.12	0.78	1.12	1.44
1396	Lipid	Long Chain Polyunsaturated Fatty Acid (n3 and n6)	linolenate [alpha or gamma; (18:3n3 or 6)]	1.02	1.02	1.45	1.26	1	0.7	1.29	0.7	1.29	1.84
1397	Lipid	Long Chain Polyunsaturated Fatty Acid (n3 and n6)	dihomo-linoleate (20:2n6)	0.95	0.79	1.23	1.34	0.82	0.77	1.29	0.63	1.06	1.67
1399	Lipid	Long Chain Polyunsaturated Fatty Acid (n3 and n6)	dihomo-linolenate (20:3n3 or n6)	0.85	0.97	1.17	0.75	1.13	0.73	0.64	0.83	0.73	0.88
1400	Lipid	Long Chain Polyunsaturated Fatty Acid (n3 and n6)	arachidonate (20:4n6)	0.89	0.96	1.09	0.88	1.07	0.81	0.78	0.87	0.84	0.96
1402	Lipid	Long Chain Polyunsaturated Fatty Acid (n3 and n6)	adrenate (22:4n6)	1.01	0.77	1.13	1.33	0.76	0.88	1.35	0.67	1.02	1.51
1403	Lipid	Long Chain Polyunsaturated Fatty Acid (n3 and n6)	docosapentaenoate (n6 DPA; 22:5n6)	1.03	0.86	0.91	0.94	0.83	1.12	0.97	0.94	0.81	0.86
1404	Lipid	Long Chain Polyunsaturated Fatty Acid (n3 and n6)	docosadienoate (22:2n6)	1.02	0.75	1.26	1.47	0.73	0.81	1.51	0.59	1.11	1.86
1453	Lipid	Fatty Acid, Branched	isocaproate (i6:0)	1.19	0.85	1.08	1.51	0.71	1.1	1.81	0.79	1.3	1.64
1462	Lipid	Fatty Acid, Branched	(14 or 15)-methylpalmitate (a17:0 or i17:0)	0.85	0.81	1.21	1.22	0.94	0.7	1.05	0.66	0.99	1.48
1466	Lipid	Fatty Acid, Branched	(16 or 17)-methylstearate (a19:0 or i19:0)	0.79	0.6	0.93	1.36	0.75	0.85	1.08	0.64	0.82	1.27
1472	Lipid	Fatty Acid, Branched	pristanate	0.6	0.64	0.84	0.88	1.05	0.71	0.54	0.75	0.57	0.75
1483	Lipid	Fatty Acid, Dicarboxylate	glutarate (C5-DC)	2.11	1.45	0.89	1.2	0.68	2.36	2.55	1.62	1.76	1.08
1487	Lipid	Fatty Acid, Dicarboxylate	2-hydroxyglutarate	1.4	1.68	1.03	1.05	1.19	1.36	1.48	1.62	1.78	1.09
1489	Lipid	Fatty Acid, Dicarboxylate	adipate (C6-DC)	1.21	1.79	1.43	2.34	1.47	0.84	2.85	1.24	4.2	3.36
1491	Lipid	Fatty Acid, Dicarboxylate	2-hydroxyadipate	1.22	3.12	1.04	0.64	2.55	1.17	0.78	2.99	2	0.67
1492	Lipid	Fatty Acid, Dicarboxylate	3-hydroxyadipate*	0.92	3.08	1.42	2.95	3.32	0.65	2.74	2.17	9.13	4.2
1493	Lipid	Fatty Acid, Dicarboxylate	3-methyladipate	1.22	3.33	1.58	1.89	2.71	0.77	2.32	2.1	6.3	2.99
1495	Lipid	Fatty Acid, Dicarboxylate	maleate	1	0.91	0.62	0.45	0.91	1.59	0.45	1.45	0.41	0.28
1497	Lipid	Fatty Acid, Dicarboxylate	pimelate (C7-DC)	0.8	1.5	0.87	1.22	1.87	0.91	0.98	1.71	1.84	1.07
1498	Lipid	Fatty Acid, Dicarboxylate	heptenedioate (C7:1-DC)*	1.01	3.83	1.37	1.97	3.76	0.74	2.01	2.78	7.57	2.72
1500	Lipid	Fatty Acid, Dicarboxylate	suberate (C8-DC)	1.03	1.23	1.14	1.49	1.18	0.9	1.54	1.08	1.84	1.7
1503	Lipid	Fatty Acid, Dicarboxylate	azelate (C9-DC)	1.08	1.43	1.24	0.95	1.32	0.87	1.03	1.15	1.37	1.18
1505	Lipid	Fatty Acid, Dicarboxylate	sebacate (C10-DC)	1.28	1.27	1.26	1.11	0.99	1.01	1.43	1.01	1.42	1.41
1506	Lipid	Fatty Acid, Dicarboxylate	decadienedioic acid (C10:2-DC)**	1.04	1.81	1.26	3.45	1.74	0.82	3.61	1.44	6.28	4.35
1507	Lipid	Fatty Acid, Dicarboxylate	undecanedioate (C11-DC)	0.97	1.11	1.01	0.87	1.14	0.95	0.85	1.09	0.97	0.89
1510	Lipid	Fatty Acid, Dicarboxylate	dodecanedioate (C12-DC)	1.66	1.43	1.4	1.07	0.85	1.18	1.79	1.01	1.53	1.51
1511	Lipid	Fatty Acid, Dicarboxylate	3-hydroxydodecanedioate*	1.4	0.94	1.22	3.06	0.67	1.14	4.31	0.77	2.9	3.76
1513	Lipid	Fatty Acid, Dicarboxylate	dodecadienoate (12:2)*	0.98	0.65	0.98	1.35	0.67	0.99	1.33	0.66	0.89	1.33
1514	Lipid	Fatty Acid, Dicarboxylate	tridecenedioate (C13:1-DC)*	1.15	0.97	1.02	1.31	0.84	1.11	1.51	0.94	1.28	1.35
1515	Lipid	Fatty Acid, Dicarboxylate	tetradecanedioate (C14-DC)	1.7	1.36	1.8	1.18	0.79	0.94	2.02	0.75	1.61	2.13
1517	Lipid	Fatty Acid, Dicarboxylate	branched chain 14:0 dicarboxylic acid**	1.03	1.6	0.75	1.03	1.55	1.37	1.06	2.14	1.66	0.77
1518	Lipid	Fatty Acid, Dicarboxylate	tetradecadienedioate (C14:2-DC)*	1.13	0.78	1.46	2.3	0.69	0.77	2.61	0.53	1.82	3.38
1519	Lipid	Fatty Acid, Dicarboxylate	hexadecanedioate (C16-DC)	1.55	1.4	1.61	1.24	0.9	0.96	1.94	0.86	1.75	2.02
1520	Lipid	Fatty Acid, Dicarboxylate	hexadecenedioate (C16:1-DC)*	1.41	1.18	1.51	1.34	0.83	0.92	1.9	0.78	1.59	2.04
1523	Lipid	Fatty Acid, Dicarboxylate	octadecenedioate (C18:1-DC)*	1.4	1.47	1.16	1.64	1.04	1.21	2.31	1.26	2.42	1.91
1524	Lipid	Fatty Acid, Dicarboxylate	octadecadienedioate (C18:2-DC)*	1.31	2.64	1.76	0.93	2	0.74	1.22	1.49	2.46	1.65
1526	Lipid	Fatty Acid, Dicarboxylate	eicosanedioate (C20-DC)	0.95	0.78	0.79	1	0.82	1.19	0.96	0.98	0.79	0.8
1527	Lipid	Fatty Acid, Dicarboxylate	eicosenedioate (C20:1-DC)*	1.11	0.85	1.07	1.6	0.76	1.04	1.78	0.79	1.37	1.71
1528	Lipid	Fatty Acid, Dicarboxylate	docosadioate (C22-DC)	0.88	0.82	0.79	1.04	0.92	1.12	0.92	1.04	0.85	0.82
1529	Lipid	Fatty Acid, Dicarboxylate	3-carboxy-4-methyl-5-propyl-2-furanpropanoate (CMPF)	0.7	1.13	0.66	1.8	1.61	1.05	1.27	1.7	2.04	1.19
1530	Lipid	Fatty Acid, Dicarboxylate	hydroxy-CMPF*	0.78	0.95	0.73	1.4	1.2	1.07	1.1	1.29	1.33	1.02
1531	Lipid	Fatty Acid, Dicarboxylate	3-carboxy-4-methyl-5-pentyl-2-furanpropionate (3-CMPFP)**	0.76	1.11	1.03	1.11	1.45	0.74	0.85	1.08	1.24	1.14
1533	Lipid	Fatty Acid, Dicarboxylate	2-hydroxysebacate	1.01	2.18	0.82	1.22	2.14	1.23	1.24	2.63	2.66	1.01
1562	Lipid	Fatty Acid, Amide	linoleamide (18:2n6)	0.92	0.91	0.86	0.85	0.98	1.07	0.79	1.06	0.77	0.73
1568	Lipid	Fatty Acid, Amide	oleamide	0.92	0.98	0.99	0.69	1.07	0.93	0.63	0.99	0.68	0.68
1569	Lipid	Fatty Acid, Amide	palmitamide (16:0)	0.98	1.14	1.03	0.76	1.17	0.95	0.75	1.11	0.88	0.79
1570	Lipid	Fatty Acid, Amide	palmitoleamide (16:1)*	1.12	1.48	1.22	0.63	1.32	0.91	0.71	1.21	0.94	0.77
1572	Lipid	Fatty Acid, Amide	stearamide (18:0)	1.09	1.36	1.27	0.67	1.25	0.85	0.73	1.07	0.92	0.86
1574	Lipid	Fatty Acid, Amino	2-aminoheptanoate	0.72	0.84	1.17	1.82	1.15	0.61	1.33	0.71	1.54	2.15
1579	Lipid	Fatty Acid, Amino	2-aminooctanoate	1.85	1.07	1.46	1.25	0.58	1.26	2.32	0.73	1.34	1.84
1580	Lipid	Fatty Acid, Amino	N-acetyl-2-aminooctanoate*	1.38	1.46	1.07	1.6	1.05	1.29	2.22	1.36	2.35	1.71
1592	Lipid	Fatty Acid Metabolism (also BCAA Metabolism)	butyrylcarnitine (C4)	0.93	0.43	0.62	2.48	0.46	1.5	2.33	0.69	1.07	1.54
1595	Lipid	Fatty Acid Metabolism (also BCAA Metabolism)	propionylcarnitine (C3)	0.8	0.74	0.63	1.56	0.92	1.27	1.26	1.17	1.17	0.99
1598	Lipid	Fatty Acid Metabolism (also BCAA Metabolism)	methylmalonate (MMA)	0.75	1.11	1.05	1.24	1.47	0.71	0.93	1.05	1.37	1.3
1600	Lipid	Fatty Acid Metabolism (Acyl Glutamine)	hexanoylglutamine	1.42	4.67	3.23	2.59	3.27	0.44	3.7	1.44	12.15	8.41
1607	Lipid	Fatty Acid Metabolism (Acyl Glutamine)	4-methylhexanoylglutamine	1.06	4.93	3.35	2.78	4.64	0.31	2.95	1.47	13.74	9.32
1613	Lipid	Fatty Acid Metabolism (Acyl Glycine)	hexanoylglycine	1.01	1.27	3.8	0.76	1.25	0.26	0.77	0.33	0.98	2.92
1620	Lipid	Fatty Acid Metabolism (Acyl Glycine)	N-palmitoylglycine	0.94	0.75	0.92	1.23	0.8	1.02	1.16	0.82	0.93	1.13
1627	Lipid	Fatty Acid Metabolism (Acyl Glycine)	3-hydroxybutyroylglycine**	1.11	1.45	1.22	2.48	1.31	0.9	2.76	1.19	3.62	3.04
1631	Lipid	Fatty Acid Metabolism (Acyl Glycine)	picolinoylglycine	1.35	5.34	0.73	0.86	3.94	1.85	1.16	7.3	4.61	0.63
1634	Lipid	Fatty Acid Metabolism (Acyl Carnitine, Short Chain)	acetylcarnitine (C2)	0.79	0.54	0.79	2.44	0.69	0.99	1.94	0.68	1.34	1.95
1638	Lipid	Fatty Acid Metabolism (Acyl Carnitine, Medium Chain)	hexanoylcarnitine (C6)	0.93	0.76	1.35	2.33	0.81	0.69	2.19	0.56	1.78	3.15
1641	Lipid	Fatty Acid Metabolism (Acyl Carnitine, Medium Chain)	octanoylcarnitine (C8)	0.92	1.06	1.51	1.64	1.15	0.6	1.51	0.7	1.74	2.49
1642	Lipid	Fatty Acid Metabolism (Acyl Carnitine, Medium Chain)	nonanoylcarnitine (C9)	1.11	1.31	1.79	1.13	1.17	0.62	1.26	0.73	1.49	2.02
1643	Lipid	Fatty Acid Metabolism (Acyl Carnitine, Medium Chain)	4-methylnonanoylcarnitine	0.89	1.05	1.33	1.82	1.17	0.67	1.63	0.78	1.92	2.44
1644	Lipid	Fatty Acid Metabolism (Acyl Carnitine, Medium Chain)	decanoylcarnitine (C10)	0.85	0.98	1.32	1.87	1.14	0.64	1.6	0.74	1.84	2.48
1645	Lipid	Fatty Acid Metabolism (Acyl Carnitine, Medium Chain)	laurylcarnitine (C12)	1.14	1.34	1.47	1.62	1.17	0.78	1.86	0.91	2.18	2.38
1646	Lipid	Fatty Acid Metabolism (Acyl Carnitine, Long Chain Saturated)	myristoylcarnitine (C14)	1.1	1.18	1.17	1.65	1.06	0.93	1.82	1	1.95	1.94
1648	Lipid	Fatty Acid Metabolism (Acyl Carnitine, Long Chain Saturated)	palmitoylcarnitine (C16)	1.02	1.03	1.07	1.38	1	0.95	1.42	0.95	1.43	1.49
1649	Lipid	Fatty Acid Metabolism (Acyl Carnitine, Long Chain Saturated)	margaroylcarnitine (C17)*	0.98	1.1	1.17	1.25	1.11	0.84	1.23	0.94	1.38	1.46
1650	Lipid	Fatty Acid Metabolism (Acyl Carnitine, Long Chain Saturated)	stearoylcarnitine (C18)	1.01	1.1	1.01	1.17	1.09	0.99	1.18	1.08	1.29	1.19
1651	Lipid	Fatty Acid Metabolism (Acyl Carnitine, Long Chain Saturated)	arachidoylcarnitine (C20)*	0.96	1.15	0.86	1.37	1.2	1.11	1.32	1.34	1.59	1.18
1652	Lipid	Fatty Acid Metabolism (Acyl Carnitine, Long Chain Saturated)	behenoylcarnitine (C22)*	0.82	1.02	0.91	1.08	1.23	0.9	0.9	1.12	1.11	0.99
1653	Lipid	Fatty Acid Metabolism (Acyl Carnitine, Long Chain Saturated)	lignoceroylcarnitine (C24)*	0.95	1.17	1.03	0.99	1.23	0.91	0.95	1.12	1.17	1.03
1654	Lipid	Fatty Acid Metabolism (Acyl Carnitine, Long Chain Saturated)	cerotoylcarnitine (C26)*	1.26	1.34	1.21	0.93	1.06	1.03	1.17	1.1	1.25	1.13
1660	Lipid	Fatty Acid Metabolism (Acyl Carnitine, Monounsaturated)	3-decenoylcarnitine	0.94	1.09	0.72	2.02	1.16	1.3	1.9	1.52	2.22	1.45
1661	Lipid	Fatty Acid Metabolism (Acyl Carnitine, Monounsaturated)	cis-4-decenoylcarnitine (C10:1)	0.99	1.16	1.51	1.59	1.16	0.65	1.58	0.76	1.85	2.41
1662	Lipid	Fatty Acid Metabolism (Acyl Carnitine, Monounsaturated)	undecenoylcarnitine (C11:1)	0.97	1.14	0.88	1.4	1.16	1.1	1.37	1.28	1.6	1.24
1663	Lipid	Fatty Acid Metabolism (Acyl Carnitine, Monounsaturated)	5-dodecenoylcarnitine (C12:1)	1.37	1.56	1.86	1.79	1.13	0.73	2.45	0.83	2.79	3.34
1665	Lipid	Fatty Acid Metabolism (Acyl Carnitine, Monounsaturated)	myristoleoylcarnitine (C14:1)*	1.29	1.33	1.6	2.41	1.03	0.8	3.11	0.83	3.22	3.86
1666	Lipid	Fatty Acid Metabolism (Acyl Carnitine, Monounsaturated)	palmitoleoylcarnitine (C16:1)*	1.27	1.08	1.32	2.11	0.84	0.96	2.7	0.81	2.28	2.81
1667	Lipid	Fatty Acid Metabolism (Acyl Carnitine, Monounsaturated)	oleoylcarnitine (C18:1)	1.21	1.02	1.15	1.58	0.83	1.05	1.93	0.88	1.62	1.84
1668	Lipid	Fatty Acid Metabolism (Acyl Carnitine, Monounsaturated)	eicosenoylcarnitine (C20:1)*	1.23	1.09	1.11	1.86	0.88	1.1	2.3	0.98	2.04	2.08
1670	Lipid	Fatty Acid Metabolism (Acyl Carnitine, Monounsaturated)	nervonoylcarnitine (C24:1)*	0.98	0.96	1.07	1.41	0.98	0.91	1.38	0.89	1.36	1.51
1671	Lipid	Fatty Acid Metabolism (Acyl Carnitine, Monounsaturated)	ximenoylcarnitine (C26:1)*	1.23	1.17	1.13	1.19	0.95	1.08	1.47	1.03	1.4	1.36
1672	Lipid	Fatty Acid Metabolism (Acyl Carnitine, Polyunsaturated)	linoleoylcarnitine (C18:2)*	1.27	1.1	1.1	1.43	0.86	1.15	1.82	1	1.58	1.58
1673	Lipid	Fatty Acid Metabolism (Acyl Carnitine, Polyunsaturated)	linolenoylcarnitine (C18:3)*	1.31	1.08	1.23	1.52	0.82	1.07	2.01	0.88	1.65	1.88
1674	Lipid	Fatty Acid Metabolism (Acyl Carnitine, Polyunsaturated)	dihomo-linoleoylcarnitine (C20:2)*	1.17	0.97	0.98	1.84	0.82	1.18	2.17	0.98	1.79	1.82
1675	Lipid	Fatty Acid Metabolism (Acyl Carnitine, Polyunsaturated)	arachidonoylcarnitine (C20:4)	1.31	0.93	1	1.71	0.71	1.31	2.26	0.93	1.61	1.71
1676	Lipid	Fatty Acid Metabolism (Acyl Carnitine, Polyunsaturated)	dihomo-linolenoylcarnitine (C20:3n3 or 6)*	1.12	0.81	0.96	1.59	0.72	1.15	1.79	0.84	1.3	1.54
1680	Lipid	Fatty Acid Metabolism (Acyl Carnitine, Polyunsaturated)	adrenoylcarnitine (C22:4)*	1.45	0.89	1.02	2.02	0.61	1.41	2.94	0.86	1.79	2.08
1681	Lipid	Fatty Acid Metabolism (Acyl Carnitine, Polyunsaturated)	docosapentaenoylcarnitine (C22:5n3)*	1.45	0.91	1.01	1.68	0.62	1.43	2.45	0.9	1.54	1.7
1683	Lipid	Fatty Acid Metabolism (Acyl Carnitine, Polyunsaturated)	docosahexaenoylcarnitine (C22:6)*	1.39	0.84	0.96	2.53	0.6	1.45	3.54	0.87	2.13	2.43
1685	Lipid	Fatty Acid Metabolism (Acyl Carnitine, Dicarboxylate)	adipoylcarnitine (C6-DC)	1.15	2.89	1.99	5.38	2.51	0.57	6.19	1.45	15.59	10.71
1690	Lipid	Fatty Acid Metabolism (Acyl Carnitine, Dicarboxylate)	pimeloylcarnitine/3-methyladipoylcarnitine (C7-DC)	1.68	2.55	1.71	2.33	1.51	0.98	3.93	1.48	5.96	4
1691	Lipid	Fatty Acid Metabolism (Acyl Carnitine, Dicarboxylate)	suberoylcarnitine (C8-DC)	1.94	3.85	2.85	2.42	1.98	0.68	4.71	1.35	9.36	6.92
1693	Lipid	Fatty Acid Metabolism (Acyl Carnitine, Dicarboxylate)	octadecanedioylcarnitine (C18-DC)*	1.66	1.99	1.5	2.47	1.19	1.1	4.13	1.32	4.94	3.73
1694	Lipid	Fatty Acid Metabolism (Acyl Carnitine, Dicarboxylate)	octadecenedioylcarnitine (C18:1-DC)*	1.87	1.84	1.63	3.34	0.98	1.14	6.29	1.12	6.16	5.47
1695	Lipid	Fatty Acid Metabolism (Acyl Carnitine, Hydroxy)	(R)-3-hydroxybutyrylcarnitine	0.46	0.33	0.62	15.39	0.72	0.75	7.17	0.54	5.19	9.55
1696	Lipid	Fatty Acid Metabolism (Acyl Carnitine, Hydroxy)	(S)-3-hydroxybutyrylcarnitine	0.7	0.45	0.69	7.88	0.64	1.01	5.58	0.65	3.59	5.51
1697	Lipid	Fatty Acid Metabolism (Acyl Carnitine, Hydroxy)	3-hydroxyhexanoylcarnitine (1)	0.98	0.74	0.94	5.84	0.75	1.03	5.74	0.78	4.34	5.52
1700	Lipid	Fatty Acid Metabolism (Acyl Carnitine, Hydroxy)	3-hydroxydecanoylcarnitine	0.85	1.19	0.99	1.9	1.4	0.86	1.62	1.2	2.27	1.88
1703	Lipid	Carnitine Metabolism	deoxycarnitine	1.13	1.02	0.91	1.15	0.9	1.24	1.31	1.12	1.18	1.05
1704	Lipid	Carnitine Metabolism	carnitine	1.06	0.95	0.94	1.15	0.89	1.12	1.23	1	1.1	1.09
1708	Lipid	Ketone Bodies	acetoacetate	1.08	1.46	2.17	3.28	1.35	0.49	3.56	0.67	4.81	7.14
1710	Lipid	Ketone Bodies	3-hydroxybutyrate (BHBA)	1.31	1.63	1.91	7.59	1.24	0.68	9.96	0.85	12.45	14.52
1714	Lipid	Fatty Acid Metabolism (Acyl Choline)	palmitoylcholine	0.69	0.94	1.16	0.56	1.37	0.59	0.38	0.81	0.53	0.65
1715	Lipid	Fatty Acid Metabolism (Acyl Choline)	oleoylcholine	0.71	0.96	1.26	0.54	1.34	0.56	0.39	0.76	0.53	0.69
1716	Lipid	Fatty Acid Metabolism (Acyl Choline)	palmitoloelycholine	0.84	1	1.16	0.54	1.2	0.72	0.45	0.86	0.54	0.62
1718	Lipid	Fatty Acid Metabolism (Acyl Choline)	dihomo-linolenoyl-choline	0.49	0.8	1.1	0.53	1.61	0.45	0.26	0.72	0.43	0.59
1719	Lipid	Fatty Acid Metabolism (Acyl Choline)	linoleoylcholine*	0.65	0.99	1.05	0.5	1.51	0.62	0.33	0.94	0.49	0.53
1721	Lipid	Fatty Acid Metabolism (Acyl Choline)	stearoylcholine*	0.56	0.81	1.01	0.55	1.44	0.56	0.31	0.8	0.45	0.56
1722	Lipid	Fatty Acid Metabolism (Acyl Choline)	docosahexaenoylcholine	0.56	0.82	0.96	0.86	1.45	0.58	0.49	0.85	0.71	0.83
1723	Lipid	Fatty Acid Metabolism (Acyl Choline)	arachidonoylcholine	0.53	0.8	0.9	0.74	1.48	0.59	0.4	0.88	0.59	0.67
1724	Lipid	Fatty Acid Metabolism (Acyl Choline)	eicosapentaenoylcholine	0.58	0.9	1.1	0.53	1.52	0.53	0.31	0.81	0.48	0.59
1730	Lipid	Fatty Acid, Monohydroxy	2-hydroxyheptanoate*	0.81	0.64	0.69	1.45	0.79	1.17	1.17	0.93	0.94	1
1731	Lipid	Fatty Acid, Monohydroxy	2-hydroxyoctanoate	1.68	1.41	1	0.83	0.84	1.66	1.39	1.4	1.17	0.83
1732	Lipid	Fatty Acid, Monohydroxy	2-hydroxydecanoate	0.88	0.98	0.75	0.76	1.1	1.17	0.67	1.29	0.74	0.57
1735	Lipid	Fatty Acid, Monohydroxy	2-hydroxypalmitate	1.03	1	1	0.98	0.96	1.02	1.02	0.99	0.99	0.99
1737	Lipid	Fatty Acid, Monohydroxy	2-hydroxystearate	0.87	0.82	0.9	0.89	0.94	0.97	0.77	0.92	0.73	0.8
1738	Lipid	Fatty Acid, Monohydroxy	2-hydroxyarachidate*	0.86	0.99	0.6	0.91	1.14	1.41	0.78	1.62	0.9	0.55
1739	Lipid	Fatty Acid, Monohydroxy	2-hydroxybehenate	0.94	0.84	0.73	1.19	0.88	1.29	1.13	1.15	1	0.87
1741	Lipid	Fatty Acid, Monohydroxy	2-hydroxynervonate*	1.13	0.8	0.87	1.48	0.71	1.29	1.67	0.91	1.19	1.29
1744	Lipid	Fatty Acid, Monohydroxy	3-hydroxyhexanoate	0.9	1.15	1	1.67	1.27	0.9	1.52	1.15	1.93	1.67
1745	Lipid	Fatty Acid, Monohydroxy	3-hydroxyoctanoate	1.08	0.91	0.92	1.8	0.84	1.17	1.96	0.98	1.65	1.67
1747	Lipid	Fatty Acid, Monohydroxy	3-hydroxydecanoate	0.88	0.73	0.98	1.64	0.82	0.9	1.46	0.74	1.21	1.62
1749	Lipid	Fatty Acid, Monohydroxy	3-hydroxysebacate	1.41	2.25	1.16	4.55	1.59	1.21	6.44	1.94	10.28	5.29
1750	Lipid	Fatty Acid, Monohydroxy	3-hydroxylaurate	0.81	0.72	0.96	1.63	0.87	0.84	1.33	0.74	1.17	1.57
1751	Lipid	Fatty Acid, Monohydroxy	3-hydroxymyristate	0.76	0.7	0.84	1.42	0.91	0.9	1.09	0.83	1	1.2
1758	Lipid	Fatty Acid, Monohydroxy	5-hydroxyhexanoate	0.73	0.86	1.06	1.52	1.18	0.68	1.12	0.81	1.32	1.63
1763	Lipid	Fatty Acid, Monohydroxy	8-hydroxyoctanoate	1.03	0.9	1	1.1	0.87	1.02	1.13	0.89	0.99	1.1
1783	Lipid	Fatty Acid, Monohydroxy	3-hydroxystearate	1.02	0.88	0.9	0.96	0.86	1.12	0.99	0.97	0.85	0.88
1784	Lipid	Fatty Acid, Monohydroxy	9-hydroxystearate	1.03	0.86	0.97	0.84	0.83	1.05	0.86	0.88	0.72	0.82
1797	Lipid	Fatty Acid, Dihydroxy	2S,3R-dihydroxybutyrate	0.62	1.13	0.76	2.06	1.8	0.81	1.29	1.47	2.33	1.58
1798	Lipid	Fatty Acid, Dihydroxy	2R,3R-dihydroxybutyrate	0.74	0.98	0.74	1.21	1.32	0.99	0.9	1.32	1.2	0.9
1801	Lipid	Fatty Acid, Dihydroxy	3,4-dihydroxybutyrate	0.92	0.77	0.85	1.65	0.83	1.07	1.52	0.9	1.28	1.41
1820	Lipid	Docosanoid	14-HDoHE/17-HDoHE	1.71	1.29	1.59	1.5	0.75	1.07	2.58	0.81	1.95	2.41
1882	Lipid	Eicosanoid	5-HETE	1.34	0.73	1.01	1.86	0.54	1.32	2.5	0.72	1.36	1.88
1888	Lipid	Eicosanoid	12-HETE	0.54	0.53	0.55	1.39	0.98	0.98	0.76	0.96	0.75	0.77
1902	Lipid	Endocannabinoid	oleoyl ethanolamide	1.04	0.88	1.17	1.23	0.84	0.88	1.28	0.75	1.09	1.44
1905	Lipid	Endocannabinoid	palmitoyl ethanolamide	0.84	0.74	0.97	1.15	0.88	0.87	0.98	0.76	0.86	1.12
1906	Lipid	Endocannabinoid	stearoyl ethanolamide	0.84	0.77	0.98	1.83	0.92	0.86	1.54	0.79	1.42	1.79
1910	Lipid	Endocannabinoid	arachidonoyl ethanolamide	1.09	1.02	1.04	0.97	0.94	1.04	1.05	0.98	0.99	1.01
1915	Lipid	Endocannabinoid	N-oleoyltaurine	0.88	0.59	1.02	1.98	0.66	0.87	1.76	0.58	1.18	2.02
1916	Lipid	Endocannabinoid	N-stearoyltaurine	0.72	0.65	0.74	1.1	0.9	0.97	0.8	0.88	0.72	0.81
1917	Lipid	Endocannabinoid	N-palmitoyltaurine	0.92	0.62	0.83	1.47	0.67	1.11	1.36	0.74	0.91	1.22
1919	Lipid	Endocannabinoid	N-linoleoyltaurine*	0.65	0.48	0.39	1.89	0.73	1.66	1.24	1.22	0.92	0.75
1924	Lipid	Endocannabinoid	linoleoyl ethanolamide	0.96	0.88	1.12	0.82	0.91	0.86	0.8	0.78	0.73	0.93
1937	Lipid	Endocannabinoid	N-oleoylserine	1.03	0.83	1.05	0.97	0.8	0.98	1.01	0.79	0.81	1.02
1938	Lipid	Endocannabinoid	N-stearoylserine*	0.75	0.58	0.68	0.68	0.77	1.1	0.51	0.85	0.39	0.46
1939	Lipid	Endocannabinoid	N-palmitoylserine	0.82	0.91	0.87	0.85	1.1	0.94	0.71	1.04	0.78	0.75
1942	Lipid	Inositol Metabolism	myo-inositol	0.91	1.22	0.84	1.17	1.34	1.08	1.07	1.45	1.43	0.98
1943	Lipid	Inositol Metabolism	chiro-inositol	1.14	1.33	1.45	0.83	1.16	0.78	0.95	0.91	1.11	1.21
1971	Lipid	Phospholipid Metabolism	choline	0.9	1.02	0.96	1.09	1.14	0.93	0.98	1.06	1.12	1.05
1972	Lipid	Phospholipid Metabolism	choline phosphate	0.76	0.82	0.67	1.14	1.07	1.13	0.88	1.21	0.94	0.77
1975	Lipid	Phospholipid Metabolism	glycerophosphorylcholine (GPC)	1.06	1.21	0.96	0.81	1.14	1.09	0.86	1.25	0.98	0.78
1977	Lipid	Phospholipid Metabolism	phosphoethanolamine	0.8	0.81	0.59	0.96	1.01	1.35	0.77	1.36	0.78	0.57
1979	Lipid	Phospholipid Metabolism	glycerophosphoethanolamine	0.93	1.09	0.8	0.9	1.16	1.16	0.84	1.35	0.98	0.72
1981	Lipid	Phospholipid Metabolism	glycerophosphoinositol*	0.96	1.09	1.24	0.53	1.12	0.77	0.51	0.87	0.57	0.65
1982	Lipid	Phospholipid Metabolism	trimethylamine N-oxide	1.15	1.91	1.26	1.02	1.65	0.91	1.18	1.51	1.96	1.29
2000	Lipid	Phosphatidylcholine (PC)	1-myristoyl-2-palmitoyl-GPC (14:0/16:0)	1.02	1.07	0.86	0.7	1.05	1.17	0.71	1.24	0.75	0.61
2004	Lipid	Phosphatidylcholine (PC)	1-myristoyl-2-arachidonoyl-GPC (14:0/20:4)*	0.5	0.69	0.61	0.61	1.36	0.83	0.31	1.14	0.43	0.37
2016	Lipid	Phosphatidylcholine (PC)	1,2-dipalmitoyl-GPC (16:0/16:0)	1.15	1.11	1.1	1.12	0.96	1.04	1.3	1	1.26	1.25
2017	Lipid	Phosphatidylcholine (PC)	1-palmitoyl-2-palmitoleoyl-GPC (16:0/16:1)*	0.9	0.84	0.91	0.85	0.92	0.99	0.78	0.92	0.72	0.78
2018	Lipid	Phosphatidylcholine (PC)	1-palmitoyl-2-stearoyl-GPC (16:0/18:0)	1.03	1.1	0.98	0.96	1.06	1.04	1	1.11	1.06	0.95
2020	Lipid	Phosphatidylcholine (PC)	1-palmitoyl-2-oleoyl-GPC (16:0/18:1)	0.95	0.98	0.97	1	1.03	0.98	0.95	1.01	0.98	0.97
2023	Lipid	Phosphatidylcholine (PC)	1-palmitoyl-2-linoleoyl-GPC (16:0/18:2)	0.9	0.99	0.94	0.91	1.1	0.95	0.82	1.05	0.91	0.86
2030	Lipid	Phosphatidylcholine (PC)	1-palmitoyl-2-dihomo-linolenoyl-GPC (16:0/20:3n3 or 6)*	0.94	1.07	0.95	0.89	1.13	0.98	0.85	1.12	0.96	0.86
2034	Lipid	Phosphatidylcholine (PC)	1-palmitoyl-2-arachidonoyl-GPC (16:0/20:4n6)	0.84	0.91	0.89	1.09	1.09	0.93	0.92	1.02	1	0.98
2040	Lipid	Phosphatidylcholine (PC)	1-palmitoyl-2-docosahexaenoyl-GPC (16:0/22:6)	0.84	0.85	0.87	1.31	1.01	0.96	1.11	0.97	1.12	1.14
2046	Lipid	Phosphatidylcholine (PC)	1-palmitoleoyl-2-linoleoyl-GPC (16:1/18:2)*	0.66	0.75	0.77	1.56	1.12	0.85	1.04	0.96	1.18	1.22
2047	Lipid	Phosphatidylcholine (PC)	1-palmitoleoyl-2-linolenoyl-GPC (16:1/18:3)*	0.68	0.86	0.8	0.47	1.25	0.86	0.32	1.08	0.4	0.37
2057	Lipid	Phosphatidylcholine (PC)	1-stearoyl-2-oleoyl-GPC (18:0/18:1)	0.88	0.93	0.95	0.87	1.06	0.92	0.77	0.98	0.81	0.82
2060	Lipid	Phosphatidylcholine (PC)	1-stearoyl-2-linoleoyl-GPC (18:0/18:2)*	0.91	0.98	0.92	0.85	1.07	0.99	0.78	1.07	0.84	0.79
2068	Lipid	Phosphatidylcholine (PC)	1-stearoyl-2-arachidonoyl-GPC (18:0/20:4)	0.85	0.9	0.91	1.09	1.06	0.93	0.93	0.99	0.99	0.99
2074	Lipid	Phosphatidylcholine (PC)	1-stearoyl-2-docosahexaenoyl-GPC (18:0/22:6)	0.88	0.79	0.84	1.42	0.9	1.04	1.25	0.94	1.13	1.2
2092	Lipid	Phosphatidylcholine (PC)	1-oleoyl-2-docosahexaenoyl-GPC (18:1/22:6)*	0.87	0.83	0.92	1.23	0.95	0.95	1.07	0.9	1.02	1.13
2093	Lipid	Phosphatidylcholine (PC)	1,2-dilinoleoyl-GPC (18:2/18:2)	0.75	1.08	0.78	0.64	1.44	0.96	0.48	1.39	0.69	0.5
2094	Lipid	Phosphatidylcholine (PC)	1-linoleoyl-2-linolenoyl-GPC (18:2/18:3)*	0.79	1.18	0.77	0.44	1.49	1.02	0.35	1.53	0.52	0.34
2098	Lipid	Phosphatidylcholine (PC)	1-linoleoyl-2-arachidonoyl-GPC (18:2/20:4n6)*	0.74	0.95	0.85	0.67	1.28	0.87	0.5	1.12	0.64	0.57
2136	Lipid	Phosphatidylethanolamine (PE)	1,2-dipalmitoyl-GPE (16:0/16:0)*	1.27	0.98	1	1	0.77	1.26	1.27	0.98	0.98	1
2140	Lipid	Phosphatidylethanolamine (PE)	1-palmitoyl-2-oleoyl-GPE (16:0/18:1)	0.99	1.2	1.16	0.94	1.2	0.85	0.93	1.03	1.13	1.09
2142	Lipid	Phosphatidylethanolamine (PE)	1-palmitoyl-2-linoleoyl-GPE (16:0/18:2)	1.08	1.36	1.18	0.62	1.26	0.91	0.68	1.15	0.86	0.74
2145	Lipid	Phosphatidylethanolamine (PE)	1-palmitoyl-2-arachidonoyl-GPE (16:0/20:4)*	1.04	1.24	1.1	1.01	1.19	0.93	1.05	1.12	1.26	1.12
2147	Lipid	Phosphatidylethanolamine (PE)	1-palmitoyl-2-docosahexaenoyl-GPE (16:0/22:6)*	0.99	0.89	1.07	1.34	0.89	0.93	1.34	0.83	1.2	1.44
2154	Lipid	Phosphatidylethanolamine (PE)	1-stearoyl-2-oleoyl-GPE (18:0/18:1)	0.79	0.91	0.84	0.75	1.15	0.93	0.6	1.08	0.69	0.64
2157	Lipid	Phosphatidylethanolamine (PE)	1-stearoyl-2-linoleoyl-GPE (18:0/18:2)*	0.85	1.03	0.91	0.63	1.2	0.94	0.54	1.13	0.66	0.58
2162	Lipid	Phosphatidylethanolamine (PE)	1-stearoyl-2-arachidonoyl-GPE (18:0/20:4)	0.9	0.98	0.99	1.03	1.09	0.9	0.93	0.99	1.02	1.02
2166	Lipid	Phosphatidylethanolamine (PE)	1-stearoyl-2-docosahexaenoyl-GPE (18:0/22:6)*	0.86	0.78	0.99	1.28	0.9	0.86	1.11	0.78	1.01	1.28
2168	Lipid	Phosphatidylethanolamine (PE)	1-oleoyl-2-linoleoyl-GPE (18:1/18:2)*	1.05	1.32	0.91	0.52	1.26	1.15	0.55	1.45	0.69	0.47
2171	Lipid	Phosphatidylethanolamine (PE)	1-oleoyl-2-arachidonoyl-GPE (18:1/20:4)*	1.19	1.2	1.14	0.97	1	1.03	1.16	1.04	1.17	1.11
2174	Lipid	Phosphatidylethanolamine (PE)	1-oleoyl-2-docosahexaenoyl-GPE (18:1/22:6)*	1.08	0.66	0.94	1.34	0.61	1.13	1.45	0.7	0.89	1.27
2175	Lipid	Phosphatidylethanolamine (PE)	1,2-dilinoleoyl-GPE (18:2/18:2)*	1.1	1.43	0.66	0.41	1.29	1.66	0.46	2.16	0.6	0.27
2177	Lipid	Phosphatidylethanolamine (PE)	1-linoleoyl-2-arachidonoyl-GPE (18:2/20:4)*	0.81	0.97	0.79	0.76	1.19	1.02	0.61	1.22	0.73	0.6
2254	Lipid	Phosphatidylinositol (PI)	1-palmitoyl-2-oleoyl-GPI (16:0/18:1)*	0.52	0.56	0.45	0.73	1.08	1.14	0.38	1.23	0.41	0.33
2256	Lipid	Phosphatidylinositol (PI)	1-palmitoyl-2-linoleoyl-GPI (16:0/18:2)	0.57	0.61	0.64	1	1.06	0.89	0.58	0.95	0.61	0.64
2258	Lipid	Phosphatidylinositol (PI)	1-palmitoyl-2-arachidonoyl-GPI (16:0/20:4)*	0.61	0.72	0.7	0.96	1.18	0.86	0.59	1.02	0.69	0.68
2262	Lipid	Phosphatidylinositol (PI)	1-stearoyl-2-linoleoyl-GPI (18:0/18:2)	0.58	0.65	0.52	0.82	1.11	1.11	0.48	1.24	0.54	0.43
2273	Lipid	Phosphatidylinositol (PI)	1-stearoyl-2-arachidonoyl-GPI (18:0/20:4)	0.74	0.75	0.79	1.16	1.01	0.94	0.86	0.95	0.87	0.92
2296	Lipid	Lysophospholipid	1-palmitoyl-GPA (16:0)	0.97	0.9	1.64	0.78	0.92	0.59	0.76	0.54	0.7	1.28
2299	Lipid	Lysophospholipid	1-oleoyl-GPA (18:1)	1.14	0.76	1.58	0.92	0.67	0.72	1.05	0.48	0.7	1.45
2300	Lipid	Lysophospholipid	1-linoleoyl-GPA (18:2)*	0.83	0.85	1.38	0.78	1.01	0.6	0.65	0.61	0.66	1.08
2304	Lipid	Lysophospholipid	1-arachidonoyl-GPA (20:4)	1.13	0.98	1.07	0.66	0.87	1.05	0.74	0.92	0.65	0.71
2311	Lipid	Lysophospholipid	1-palmitoyl-GPC (16:0)	0.85	1	1	0.86	1.17	0.84	0.73	0.99	0.86	0.86
2312	Lipid	Lysophospholipid	2-palmitoyl-GPC (16:0)*	0.73	0.8	0.87	0.79	1.1	0.83	0.58	0.92	0.64	0.69
2313	Lipid	Lysophospholipid	1-palmitoleoyl-GPC (16:1)*	0.84	0.87	0.91	0.79	1.03	0.92	0.66	0.95	0.69	0.72
2314	Lipid	Lysophospholipid	2-palmitoleoyl-GPC (16:1)*	0.84	0.85	0.94	0.55	1.01	0.89	0.46	0.91	0.47	0.52
2320	Lipid	Lysophospholipid	1-stearoyl-GPC (18:0)	0.78	0.9	0.91	0.79	1.16	0.85	0.62	0.99	0.72	0.72
2322	Lipid	Lysophospholipid	1-oleoyl-GPC (18:1)	0.95	0.99	1.01	0.83	1.04	0.94	0.79	0.98	0.83	0.84
2325	Lipid	Lysophospholipid	1-linoleoyl-GPC (18:2)	0.86	1.04	0.95	0.7	1.2	0.9	0.6	1.09	0.73	0.67
2327	Lipid	Lysophospholipid	1-linolenoyl-GPC (18:3)*	0.79	0.98	0.81	0.52	1.23	0.97	0.41	1.2	0.51	0.42
2343	Lipid	Lysophospholipid	1-arachidonoyl-GPC (20:4n6)*	0.83	0.88	0.96	0.95	1.06	0.85	0.79	0.91	0.84	0.92
2355	Lipid	Lysophospholipid	1-lignoceroyl-GPC (24:0)	0.83	0.97	0.88	0.76	1.17	0.94	0.63	1.1	0.74	0.67
2361	Lipid	Lysophospholipid	1-cerotoyl-GPC (26:0)*	1.1	1.28	1.13	0.76	1.16	0.97	0.84	1.13	0.97	0.86
2365	Lipid	Lysophospholipid	1-palmitoyl-GPE (16:0)	0.88	0.99	0.96	0.91	1.12	0.91	0.8	1.03	0.91	0.88
2372	Lipid	Lysophospholipid	1-stearoyl-GPE (18:0)	0.76	0.9	0.91	0.79	1.19	0.83	0.6	0.99	0.72	0.72
2373	Lipid	Lysophospholipid	2-stearoyl-GPE (18:0)*	0.64	0.88	1.07	0.68	1.36	0.6	0.44	0.82	0.6	0.73
2374	Lipid	Lysophospholipid	1-oleoyl-GPE (18:1)	0.72	0.99	0.81	0.81	1.37	0.89	0.59	1.23	0.81	0.65
2376	Lipid	Lysophospholipid	1-linoleoyl-GPE (18:2)*	0.68	1.04	0.73	0.67	1.51	0.93	0.46	1.41	0.7	0.49
2388	Lipid	Lysophospholipid	1-arachidonoyl-GPE (20:4n6)*	0.81	1.01	0.89	1.12	1.23	0.91	0.91	1.12	1.13	1
2403	Lipid	Lysophospholipid	1-stearoyl-GPS (18:0)*	1.52	1	1	0.34	0.65	1.52	0.52	1	0.34	0.34
2409	Lipid	Lysophospholipid	1-palmitoyl-GPG (16:0)*	0.83	0.9	0.81	0.88	1.08	1.02	0.73	1.1	0.79	0.72
2411	Lipid	Lysophospholipid	1-stearoyl-GPG (18:0)	0.69	0.71	0.84	0.67	1.02	0.82	0.46	0.84	0.48	0.56
2413	Lipid	Lysophospholipid	1-oleoyl-GPG (18:1)*	0.9	0.78	0.94	0.9	0.86	0.95	0.82	0.82	0.71	0.86
2415	Lipid	Lysophospholipid	1-linoleoyl-GPG (18:2)*	0.72	0.77	0.63	0.96	1.05	1.13	0.7	1.2	0.74	0.62
2416	Lipid	Lysophospholipid	1-palmitoyl-GPI (16:0)	0.67	0.7	0.79	0.66	1.05	0.84	0.44	0.88	0.46	0.52
2419	Lipid	Lysophospholipid	1-stearoyl-GPI (18:0)	0.66	0.69	0.85	0.81	1.04	0.77	0.54	0.8	0.56	0.7
2421	Lipid	Lysophospholipid	1-oleoyl-GPI (18:1)	0.75	0.86	0.83	0.53	1.13	0.9	0.4	1.02	0.46	0.44
2423	Lipid	Lysophospholipid	1-linoleoyl-GPI (18:2)*	0.66	0.69	0.73	0.7	1.04	0.9	0.46	0.94	0.48	0.51
2428	Lipid	Lysophospholipid	1-arachidonoyl-GPI (20:4)*	0.73	0.74	0.87	0.95	1	0.83	0.7	0.84	0.7	0.84
2497	Lipid	Plasmalogen	1-(1-enyl-palmitoyl)-2-oleoyl-GPE (P-16:0/18:1)*	0.8	0.73	0.85	1	0.91	0.94	0.81	0.86	0.74	0.86
2498	Lipid	Plasmalogen	1-(1-enyl-palmitoyl)-2-linoleoyl-GPE (P-16:0/18:2)*	0.76	0.77	0.87	0.94	1.02	0.87	0.71	0.89	0.73	0.82
2499	Lipid	Plasmalogen	1-(1-enyl-palmitoyl)-2-palmitoyl-GPC (P-16:0/16:0)*	1.02	1.1	0.94	1.29	1.07	1.08	1.32	1.16	1.42	1.22
2500	Lipid	Plasmalogen	1-(1-enyl-palmitoyl)-2-palmitoleoyl-GPC (P-16:0/16:1)*	1.21	1.07	1.14	1.34	0.88	1.05	1.62	0.93	1.44	1.53
2501	Lipid	Plasmalogen	1-(1-enyl-palmitoyl)-2-arachidonoyl-GPE (P-16:0/20:4)*	0.63	0.71	0.76	1.08	1.12	0.83	0.69	0.93	0.77	0.83
2503	Lipid	Plasmalogen	1-(1-enyl-palmitoyl)-2-oleoyl-GPC (P-16:0/18:1)*	1.11	1.13	1.01	1.18	1.01	1.09	1.32	1.11	1.34	1.2
2505	Lipid	Plasmalogen	1-(1-enyl-stearoyl)-2-oleoyl-GPE (P-18:0/18:1)	0.76	0.71	0.86	1	0.93	0.88	0.76	0.83	0.71	0.86
2506	Lipid	Plasmalogen	1-(1-enyl-stearoyl)-2-linoleoyl-GPE (P-18:0/18:2)*	0.72	0.83	0.87	0.85	1.16	0.82	0.61	0.95	0.71	0.74
2509	Lipid	Plasmalogen	1-(1-enyl-palmitoyl)-2-arachidonoyl-GPC (P-16:0/20:4)*	0.82	0.93	0.87	1.21	1.13	0.93	1	1.05	1.13	1.06
2510	Lipid	Plasmalogen	1-(1-enyl-palmitoyl)-2-linoleoyl-GPC (P-16:0/18:2)*	1	1.11	1.03	0.83	1.11	0.96	0.83	1.07	0.93	0.86
2514	Lipid	Plasmalogen	1-(1-enyl-stearoyl)-2-arachidonoyl-GPE (P-18:0/20:4)*	0.64	0.76	0.82	1.07	1.19	0.77	0.68	0.92	0.82	0.88
2529	Lipid	Lysoplasmalogen	1-(1-enyl-palmitoyl)-GPC (P-16:0)*	0.81	0.94	0.96	0.87	1.16	0.84	0.71	0.98	0.83	0.85
2530	Lipid	Lysoplasmalogen	1-(1-enyl-palmitoyl)-GPE (P-16:0)*	0.79	0.82	0.95	0.84	1.03	0.83	0.67	0.85	0.69	0.8
2532	Lipid	Lysoplasmalogen	1-(1-enyl-oleoyl)-GPE (P-18:1)*	0.73	0.71	0.95	0.76	0.97	0.76	0.56	0.74	0.54	0.73
2534	Lipid	Lysoplasmalogen	1-(1-enyl-stearoyl)-GPE (P-18:0)*	0.81	0.93	1.02	0.77	1.14	0.8	0.63	0.91	0.72	0.79
2537	Lipid	Glycerolipid Metabolism	glycerol	1.3	1.44	1.58	1.53	1.1	0.82	2	0.9	2.21	2.43
2538	Lipid	Glycerolipid Metabolism	glycerol 3-phosphate	0.78	1.06	0.77	0.97	1.35	1.01	0.76	1.38	1.03	0.75
2543	Lipid	Glycerolipid Metabolism	glycerophosphoglycerol	0.82	0.8	0.72	1.54	0.97	1.14	1.27	1.12	1.24	1.11
2544	Lipid	Monoacylglycerol	1-myristoylglycerol (14:0)	0.92	1.77	1.19	0.64	1.91	0.77	0.59	1.48	1.14	0.76
2546	Lipid	Monoacylglycerol	1-pentadecanoylglycerol (15:0)	0.72	1.5	1.41	0.9	2.07	0.51	0.65	1.06	1.36	1.28
2547	Lipid	Monoacylglycerol	1-palmitoylglycerol (16:0)	1.06	1.01	1.02	0.95	0.95	1.03	1.01	0.99	0.96	0.97
2548	Lipid	Monoacylglycerol	1-palmitoleoylglycerol (16:1)*	0.74	1.08	2.15	0.93	1.45	0.34	0.69	0.5	1.01	2
2551	Lipid	Monoacylglycerol	1-oleoylglycerol (18:1)	0.9	1.12	1.51	0.91	1.24	0.59	0.83	0.74	1.03	1.38
2552	Lipid	Monoacylglycerol	1-linoleoylglycerol (18:2)	0.82	1.2	1.67	1	1.45	0.49	0.82	0.72	1.2	1.67
2553	Lipid	Monoacylglycerol	1-linolenoylglycerol (18:3)	0.76	1.6	1.23	0.75	2.08	0.62	0.58	1.3	1.22	0.93
2557	Lipid	Monoacylglycerol	1-dihomo-linolenylglycerol (20:3)	0.72	0.89	1.97	0.76	1.23	0.36	0.55	0.45	0.68	1.5
2558	Lipid	Monoacylglycerol	1-arachidonylglycerol (20:4)	0.77	0.84	1.28	1.05	1.09	0.6	0.81	0.66	0.89	1.35
2561	Lipid	Monoacylglycerol	1-docosahexaenoylglycerol (22:6)	0.83	0.7	1.3	1.59	0.83	0.64	1.33	0.53	1.12	2.08
2563	Lipid	Monoacylglycerol	2-palmitoylglycerol (16:0)	0.64	1.26	1.06	0.51	1.96	0.6	0.32	1.18	0.64	0.54
2564	Lipid	Monoacylglycerol	2-palmitoleoylglycerol (16:1)*	0.7	1.1	1.69	0.95	1.55	0.41	0.67	0.64	1.04	1.61
2567	Lipid	Monoacylglycerol	2-linoleoylglycerol (18:2)	0.89	1.38	1.47	0.42	1.54	0.6	0.38	0.94	0.58	0.62
2568	Lipid	Monoacylglycerol	2-arachidonoylglycerol (20:4)	0.71	0.71	1.05	1	1	0.67	0.71	0.67	0.72	1.06
2572	Lipid	Monoacylglycerol	1-heptadecenoylglycerol (17:1)*	0.58	1.18	1.78	0.77	2.03	0.32	0.45	0.66	0.92	1.38
2584	Lipid	Diacylglycerol	diacylglycerol (16:1/18:2 [2], 16:0/18:3 [1])*	0.43	0.69	0.91	0.8	1.61	0.46	0.34	0.75	0.56	0.73
2606	Lipid	Diacylglycerol	palmitoleoyl-linoleoyl-glycerol (16:1/18:2) [1]*	0.72	0.75	1.07	0.91	1.03	0.67	0.66	0.7	0.69	0.97
2611	Lipid	Diacylglycerol	palmitoyl-docosahexaenoyl-glycerol (16:0/22:6) [1]*	0.62	0.7	1	1.17	1.14	0.61	0.72	0.7	0.83	1.17
2620	Lipid	Diacylglycerol	oleoyl-linoleoyl-glycerol (18:1/18:2) [1]	0.68	0.83	0.83	1.24	1.21	0.82	0.86	0.99	1.04	1.04
2621	Lipid	Diacylglycerol	oleoyl-linoleoyl-glycerol (18:1/18:2) [2]	0.71	0.79	0.94	1.13	1.1	0.75	0.81	0.83	0.9	1.07
2625	Lipid	Diacylglycerol	linoleoyl-linoleoyl-glycerol (18:2/18:2) [1]*	0.8	0.83	0.91	1.19	1.03	0.87	0.95	0.91	0.99	1.09
2633	Lipid	Diacylglycerol	oleoyl-arachidonoyl-glycerol (18:1/20:4) [1]*	0.61	0.74	0.69	1.61	1.2	0.88	0.99	1.06	1.2	1.12
2634	Lipid	Diacylglycerol	oleoyl-arachidonoyl-glycerol (18:1/20:4) [2]*	0.58	0.74	0.8	1.82	1.26	0.72	1.07	0.92	1.35	1.46
2635	Lipid	Diacylglycerol	linoleoyl-arachidonoyl-glycerol (18:2/20:4) [1]*	1.03	0.82	1.01	0.9	0.79	1.02	0.94	0.81	0.74	0.91
2636	Lipid	Diacylglycerol	linoleoyl-arachidonoyl-glycerol (18:2/20:4) [2]*	0.73	0.55	0.64	1.29	0.75	1.14	0.95	0.85	0.71	0.83
2639	Lipid	Diacylglycerol	linoleoyl-docosahexaenoyl-glycerol (18:2/22:6) [1]*	0.74	0.6	0.9	1.44	0.81	0.82	1.07	0.67	0.87	1.3
2690	Lipid	Sphingolipid Synthesis	sphinganine	0.91	0.97	1.15	0.86	1.06	0.78	0.78	0.84	0.84	0.99
2692	Lipid	Sphingolipid Synthesis	sphingadienine	1.17	0.76	0.95	0.88	0.64	1.22	1.03	0.79	0.67	0.84
2696	Lipid	Dihydroceramides	N-palmitoyl-sphinganine (d18:0/16:0)	0.72	0.95	0.98	1.1	1.31	0.73	0.8	0.97	1.05	1.08
2697	Lipid	Dihydroceramides	N-stearoyl-sphinganine (d18:0/18:0)*	0.6	0.42	0.9	2.07	0.7	0.67	1.26	0.47	0.88	1.87
2704	Lipid	Ceramides	N-palmitoyl-sphingosine (d18:1/16:0)	1.02	1.05	1.07	1.06	1.02	0.95	1.09	0.98	1.12	1.13
2708	Lipid	Ceramides	N-stearoyl-sphingosine (d18:1/18:0)*	0.8	0.76	0.74	1.58	0.95	1.07	1.26	1.03	1.21	1.17
2715	Lipid	Ceramides	N-stearoyl-sphingadienine (d18:2/18:0)*	0.8	0.64	0.75	1.49	0.8	1.07	1.21	0.85	0.97	1.13
2716	Lipid	Ceramides	N-behenoyl-sphingadienine (d18:2/22:0)*	0.85	0.56	0.67	1.22	0.66	1.26	1.04	0.84	0.69	0.82
2726	Lipid	Ceramides	N-palmitoyl-heptadecasphingosine (d17:1/16:0)*	1.18	1.14	1.42	0.7	0.96	0.83	0.83	0.8	0.81	1
2731	Lipid	Ceramides	ceramide (d18:1/17:0, d17:1/18:0)*	1.1	0.79	1.02	1.48	0.72	1.07	1.63	0.77	1.18	1.52
2734	Lipid	Ceramides	ceramide (d16:1/24:1, d18:1/22:1)*	0.82	0.93	1.05	0.83	1.12	0.78	0.69	0.88	0.78	0.87
2735	Lipid	Ceramides	ceramide (d18:2/24:1, d18:1/24:2)*	0.94	0.97	0.87	1.03	1.03	1.07	0.98	1.11	1.01	0.91
2739	Lipid	Hexosylceramides (HCER)	glycosyl-N-palmitoyl-sphingosine (d18:1/16:0)	1.12	1.09	1.04	0.98	0.97	1.07	1.1	1.04	1.07	1.02
2740	Lipid	Hexosylceramides (HCER)	glycosyl-N-stearoyl-sphingosine (d18:1/18:0)	0.75	0.69	0.72	1.17	0.92	1.03	0.88	0.95	0.82	0.85
2746	Lipid	Hexosylceramides (HCER)	glycosyl-N-(2-hydroxynervonoyl)-sphingosine (d18:1/24:1(2OH))*	1.46	0.84	0.9	1.71	0.57	1.63	2.52	0.93	1.44	1.54
2750	Lipid	Hexosylceramides (HCER)	glycosyl-N-behenoyl-sphingadienine (d18:2/22:0)*	1.04	0.93	1.02	0.9	0.89	1.01	0.94	0.9	0.84	0.92
2751	Lipid	Hexosylceramides (HCER)	glycosyl-N-tricosanoyl-sphingadienine (d18:2/23:0)*	0.9	0.57	0.71	0.83	0.62	1.26	0.75	0.79	0.47	0.59
2760	Lipid	Hexosylceramides (HCER)	glycosyl ceramide (d18:1/20:0, d16:1/22:0)*	0.91	0.84	0.88	0.82	0.91	1.03	0.75	0.94	0.69	0.73
2762	Lipid	Hexosylceramides (HCER)	glycosyl ceramide (d16:1/24:1, d18:1/22:1)*	0.91	0.85	0.69	0.94	0.92	1.32	0.86	1.23	0.8	0.65
2764	Lipid	Hexosylceramides (HCER)	glycosyl ceramide (d18:2/24:1, d18:1/24:2)*	1.17	1.05	0.98	1.06	0.89	1.18	1.25	1.06	1.12	1.05
2769	Lipid	Lactosylceramides (LCER)	lactosyl-N-palmitoyl-sphingosine (d18:1/16:0)	1.14	1.09	1.13	1.14	0.95	1	1.31	0.96	1.25	1.3
2772	Lipid	Lactosylceramides (LCER)	lactosyl-N-behenoyl-sphingosine (d18:1/22:0)*	3.19	2.49	1.96	0.67	0.78	1.62	2.16	1.27	1.69	1.33
2773	Lipid	Lactosylceramides (LCER)	lactosyl-N-nervonoyl-sphingosine (d18:1/24:1)*	1.4	1.22	1.21	1.12	0.87	1.16	1.58	1.01	1.38	1.36
2780	Lipid	Dihydrosphingomyelins	myristoyl dihydrosphingomyelin (d18:0/14:0)*	0.79	0.94	0.94	0.83	1.18	0.83	0.66	0.99	0.78	0.79
2781	Lipid	Dihydrosphingomyelins	palmitoyl dihydrosphingomyelin (d18:0/16:0)*	0.89	0.97	1.01	0.99	1.08	0.88	0.88	0.96	0.96	1
2782	Lipid	Dihydrosphingomyelins	behenoyl dihydrosphingomyelin (d18:0/22:0)*	0.58	0.72	0.86	0.89	1.25	0.67	0.51	0.84	0.64	0.76
2783	Lipid	Dihydrosphingomyelins	sphingomyelin (d18:0/18:0, d19:0/17:0)*	0.53	0.55	0.8	1.63	1.03	0.66	0.87	0.69	0.91	1.31
2784	Lipid	Dihydrosphingomyelins	sphingomyelin (d18:0/20:0, d16:0/22:0)*	0.54	0.66	0.81	1	1.22	0.66	0.54	0.81	0.66	0.81
2785	Lipid	Sphingomyelins	palmitoyl sphingomyelin (d18:1/16:0)	1.03	1.08	1.03	0.99	1.04	0.99	1.02	1.04	1.07	1.02
2786	Lipid	Sphingomyelins	hydroxypalmitoyl sphingomyelin (d18:1/16:0(OH))**	1.47	1.49	1.22	1.02	1.01	1.19	1.51	1.21	1.53	1.26
2787	Lipid	Sphingomyelins	stearoyl sphingomyelin (d18:1/18:0)	0.81	0.82	0.86	1.26	1.01	0.94	1.02	0.95	1.03	1.08
2788	Lipid	Sphingomyelins	behenoyl sphingomyelin (d18:1/22:0)*	0.69	0.81	0.71	0.96	1.17	0.97	0.67	1.14	0.79	0.69
2789	Lipid	Sphingomyelins	tricosanoyl sphingomyelin (d18:1/23:0)*	0.79	0.9	0.87	0.71	1.14	0.91	0.56	1.04	0.65	0.62
2790	Lipid	Sphingomyelins	lignoceroyl sphingomyelin (d18:1/24:0)	0.86	1.06	0.99	0.7	1.22	0.87	0.6	1.06	0.74	0.69
2791	Lipid	Sphingomyelins	sphingomyelin (d18:2/18:1)*	0.67	0.76	0.86	1.13	1.12	0.78	0.77	0.87	0.86	0.98
2792	Lipid	Sphingomyelins	sphingomyelin (d18:2/23:1)*	0.8	0.89	0.89	0.92	1.1	0.9	0.75	0.99	0.82	0.83
2793	Lipid	Sphingomyelins	sphingomyelin (d18:2/24:2)*	0.88	0.91	0.92	1.01	1.03	0.95	0.89	0.98	0.92	0.93
2794	Lipid	Sphingomyelins	sphingomyelin (d17:1/14:0, d16:1/15:0)*	0.69	0.78	0.82	0.71	1.12	0.84	0.49	0.95	0.55	0.58
2795	Lipid	Sphingomyelins	sphingomyelin (d18:1/14:0, d16:1/16:0)*	0.93	1.03	1.01	0.81	1.1	0.91	0.75	1.01	0.83	0.82
2796	Lipid	Sphingomyelins	sphingomyelin (d18:2/14:0, d18:1/14:1)*	0.64	0.67	0.77	0.88	1.04	0.83	0.57	0.87	0.59	0.68
2797	Lipid	Sphingomyelins	sphingomyelin (d17:1/16:0, d18:1/15:0, d16:1/17:0)*	0.94	1.08	1.04	0.86	1.15	0.9	0.81	1.04	0.94	0.9
2798	Lipid	Sphingomyelins	sphingomyelin (d17:2/16:0, d18:2/15:0)*	0.7	0.83	0.9	0.86	1.18	0.77	0.6	0.92	0.72	0.78
2799	Lipid	Sphingomyelins	sphingomyelin (d18:2/16:0, d18:1/16:1)*	0.89	0.98	0.97	1.09	1.09	0.91	0.98	1	1.07	1.07
2800	Lipid	Sphingomyelins	sphingomyelin (d18:1/17:0, d17:1/18:0, d19:1/16:0)	0.83	0.93	0.94	1.08	1.12	0.87	0.9	0.99	1.01	1.02
2801	Lipid	Sphingomyelins	sphingomyelin (d18:1/18:1, d18:2/18:0)	0.77	0.76	0.82	1.23	0.98	0.94	0.96	0.92	0.94	1.01
2802	Lipid	Sphingomyelins	sphingomyelin (d18:1/19:0, d19:1/18:0)*	0.73	0.71	0.77	1.07	0.97	0.94	0.78	0.92	0.76	0.83
2803	Lipid	Sphingomyelins	sphingomyelin (d18:1/20:0, d16:1/22:0)*	0.8	0.86	0.86	0.93	1.07	0.92	0.75	1	0.8	0.8
2804	Lipid	Sphingomyelins	sphingomyelin (d18:1/20:1, d18:2/20:0)*	0.82	0.82	0.87	1.07	1	0.95	0.89	0.95	0.89	0.93
2805	Lipid	Sphingomyelins	sphingomyelin (d18:1/20:2, d18:2/20:1, d16:1/22:2)*	0.77	0.7	0.74	1.24	0.91	1.03	0.96	0.95	0.88	0.92
2806	Lipid	Sphingomyelins	sphingomyelin (d18:1/21:0, d17:1/22:0, d16:1/23:0)*	0.78	0.85	0.87	0.63	1.09	0.89	0.49	0.98	0.54	0.55
2807	Lipid	Sphingomyelins	sphingomyelin (d18:2/21:0, d16:2/23:0)*	0.78	0.76	0.82	0.89	0.97	0.95	0.7	0.92	0.68	0.74
2808	Lipid	Sphingomyelins	sphingomyelin (d18:1/22:1, d18:2/22:0, d16:1/24:1)*	0.91	1	0.99	0.83	1.1	0.91	0.76	1.01	0.84	0.83
2809	Lipid	Sphingomyelins	sphingomyelin (d18:1/22:2, d18:2/22:1, d16:1/24:2)*	0.89	0.88	0.95	0.92	0.99	0.93	0.82	0.92	0.81	0.88
2810	Lipid	Sphingomyelins	sphingomyelin (d18:2/23:0, d18:1/23:1, d17:1/24:1)*	0.87	0.99	0.96	0.74	1.13	0.9	0.65	1.03	0.74	0.71
2811	Lipid	Sphingomyelins	sphingomyelin (d18:1/24:1, d18:2/24:0)*	0.91	0.98	0.92	1.03	1.07	0.99	0.94	1.06	1.01	0.95
2812	Lipid	Sphingomyelins	sphingomyelin (d18:2/24:1, d18:1/24:2)*	0.92	0.99	0.95	1.02	1.07	0.96	0.95	1.03	1.02	0.98
2813	Lipid	Sphingomyelins	sphingomyelin (d18:1/25:0, d19:0/24:1, d20:1/23:0, d19:1/24:0)*	0.65	0.94	1.03	0.85	1.43	0.63	0.56	0.91	0.8	0.88
2816	Lipid	Ceramide PEs	palmitoyl-sphingosine-phosphoethanolamine (d18:1/16:0)	1.13	1.13	1.05	1	1	1.07	1.13	1.08	1.14	1.06
2841	Lipid	Sphingosines	sphingosine	0.92	0.97	1.12	0.78	1.05	0.81	0.72	0.86	0.76	0.88
2843	Lipid	Sphingosines	sphingosine 1-phosphate	0.94	0.98	0.81	0.94	1.03	1.15	0.89	1.19	0.92	0.77
2859	Lipid	Mevalonate Metabolism	3-hydroxy-3-methylglutarate	1.16	2.56	1.05	1.66	2.19	1.1	1.94	2.43	4.27	1.75
2874	Lipid	Sterol	cholesterol	0.85	0.95	0.89	0.95	1.1	0.96	0.82	1.06	0.91	0.85
2885	Lipid	Sterol	7-alpha-hydroxy-3-oxo-4-cholestenoate (7-Hoca)	1.19	1	0.89	1.24	0.84	1.33	1.49	1.12	1.25	1.12
2887	Lipid	Sterol	3beta,7alpha-dihydroxy-5-cholestenoate	1.26	1.18	1.19	1.26	0.93	1.05	1.6	0.98	1.49	1.51
2888	Lipid	Sterol	3beta-hydroxy-5-cholestenoate	1.03	0.91	0.96	0.96	0.88	1.06	1	0.94	0.88	0.94
2898	Lipid	Sterol	4-cholesten-3-one	0.77	0.62	0.59	1.45	0.8	1.29	1.12	1.04	0.9	0.86
2899	Lipid	Sterol	beta-sitosterol	1.37	1.97	1.36	0.82	1.43	1	1.13	1.44	1.63	1.13
2902	Lipid	Sterol	campesterol	1.56	1.56	1.02	0.92	0.99	1.52	1.44	1.52	1.44	0.94
2921	Lipid	Pregnenolone Steroids	pregnenolone sulfate	0.87	0.74	0.94	0.84	0.85	0.92	0.73	0.79	0.62	0.79
2931	Lipid	Pregnenolone Steroids	21-hydroxypregnenolone disulfate	0.86	0.76	0.63	1.72	0.88	1.35	1.48	1.2	1.31	1.09
2937	Lipid	Pregnenolone Steroids	pregnenediol sulfate (C21H34O5S)*	0.63	0.7	0.79	0.78	1.12	0.79	0.49	0.89	0.55	0.62
2938	Lipid	Pregnenolone Steroids	pregnenediol disulfate (C21H34O8S2)*	1.17	1.16	0.66	2.01	0.99	1.75	2.36	1.74	2.34	1.34
2939	Lipid	Pregnenolone Steroids	pregnenetriol sulfate*	0.57	0.52	0.69	0.84	0.91	0.82	0.48	0.76	0.44	0.58
2940	Lipid	Pregnenolone Steroids	pregnenetriol disulfate*	1.1	1.12	0.77	1.88	1.01	1.43	2.08	1.45	2.11	1.45
2949	Lipid	Progestin Steroids	5alpha-pregnan-3beta,20beta-diol monosulfate (1)	0.73	0.6	1.19	1.13	0.81	0.61	0.83	0.5	0.68	1.35
2952	Lipid	Progestin Steroids	5alpha-pregnan-3beta,20alpha-diol monosulfate (2)	0.7	0.62	1.14	0.99	0.88	0.61	0.69	0.54	0.61	1.13
2958	Lipid	Progestin Steroids	5alpha-pregnan-3beta,20alpha-diol disulfate	1.46	1.23	1.02	1.89	0.84	1.42	2.77	1.19	2.32	1.94
2959	Lipid	Progestin Steroids	5alpha-pregnan-diol disulfate	1.89	1.29	1.28	1.93	0.68	1.46	3.65	1	2.49	2.49
2961	Lipid	Progestin Steroids	pregnanediol-3-glucuronide	1.12	1.44	1.46	1.52	1.28	0.77	1.72	0.98	2.21	2.23
2966	Lipid	Progestin Steroids	pregnanolone/allopregnanolone sulfate	0.79	0.64	1.14	0.73	0.81	0.69	0.58	0.56	0.47	0.83
2975	Lipid	Corticosteroids	corticosterone	1.11	1.13	1.72	1.66	1.01	0.64	1.84	0.65	1.87	2.87
2981	Lipid	Corticosteroids	cortisol	1.52	1.1	1.31	1.11	0.72	1.15	1.69	0.83	1.22	1.46
2984	Lipid	Corticosteroids	cortisone	1.45	0.97	1.08	0.9	0.67	1.34	1.32	0.9	0.88	0.98
2990	Lipid	Corticosteroids	cortolone glucuronide (1)	0.71	1.58	0.99	1.97	2.2	0.72	1.42	1.59	3.12	1.96
2995	Lipid	Corticosteroids	tetrahydrocortisol sulfate (1)	0.94	0.91	0.36	7.75	0.96	2.58	7.34	2.5	7.09	2.83
3004	Lipid	Androgenic Steroids	dehydroepiandrosterone sulfate (DHEA-S)	1.03	0.61	0.94	0.42	0.59	1.1	0.44	0.65	0.26	0.4
3005	Lipid	Androgenic Steroids	16a-hydroxy DHEA 3-sulfate	0.92	0.64	0.74	2.04	0.69	1.24	1.89	0.86	1.31	1.52
3006	Lipid	Androgenic Steroids	androsterone glucuronide	0.48	2.49	1.29	0.68	5.16	0.37	0.33	1.93	1.71	0.88
3008	Lipid	Androgenic Steroids	epiandrosterone sulfate	0.4	0.37	0.52	0.61	0.92	0.78	0.25	0.72	0.23	0.32
3016	Lipid	Androgenic Steroids	androsterone sulfate	0.59	0.5	0.78	0.49	0.85	0.75	0.29	0.64	0.25	0.38
3019	Lipid	Androgenic Steroids	etiocholanolone glucuronide	1.02	2.15	1.89	0.56	2.09	0.54	0.58	1.13	1.21	1.07
3022	Lipid	Androgenic Steroids	androstenediol (3beta,17beta) monosulfate (1)	1.19	1.27	0.95	0.45	1.06	1.25	0.54	1.33	0.57	0.43
3023	Lipid	Androgenic Steroids	androstenediol (3beta,17beta) monosulfate (2)	1.08	0.89	1.08	0.47	0.82	0.99	0.51	0.82	0.42	0.51
3025	Lipid	Androgenic Steroids	androstenediol (3beta,17beta) disulfate (1)	1.77	1.52	0.88	0.7	0.86	2.01	1.24	1.73	1.07	0.62
3026	Lipid	Androgenic Steroids	androstenediol (3beta,17beta) disulfate (2)	1.11	0.87	0.89	1.05	0.77	1.24	1.18	0.97	0.92	0.94
3029	Lipid	Androgenic Steroids	androstenediol (3alpha, 17alpha) monosulfate (2)	0.91	0.91	1.04	0.68	1	0.87	0.62	0.87	0.62	0.71
3030	Lipid	Androgenic Steroids	androstenediol (3alpha, 17alpha) monosulfate (3)	0.7	0.73	0.74	0.88	1.04	0.94	0.62	0.98	0.64	0.65
3039	Lipid	Androgenic Steroids	5alpha-androstan-3alpha,17beta-diol monosulfate (1)	0.44	0.65	0.69	0.59	1.48	0.62	0.26	0.93	0.38	0.41
3040	Lipid	Androgenic Steroids	5alpha-androstan-3alpha,17beta-diol monosulfate (2)	0.36	0.75	0.17	0.39	2.08	2.1	0.14	4.38	0.3	0.06
3041	Lipid	Androgenic Steroids	5alpha-androstan-3alpha,17beta-diol disulfate	0.83	1.66	0.57	0.73	2	1.45	0.6	2.91	1.21	0.41
3046	Lipid	Androgenic Steroids	5alpha-androstan-3beta,17beta-diol monosulfate (2)	0.31	0.47	0.41	0.82	1.53	0.75	0.25	1.15	0.39	0.34
3047	Lipid	Androgenic Steroids	5alpha-androstan-3beta,17beta-diol disulfate	0.52	1.21	0.44	0.75	2.32	1.17	0.39	2.74	0.92	0.33
3050	Lipid	Androgenic Steroids	5alpha-androstan-3beta,17alpha-diol disulfate	0.61	0.77	0.26	2.14	1.25	2.29	1.32	2.88	1.65	0.57
3054	Lipid	Androgenic Steroids	andro steroid monosulfate C19H28O6S (1)*	1.02	0.63	0.68	1.87	0.61	1.5	1.92	0.93	1.19	1.27
3062	Lipid	Androgenic Steroids	11beta-hydroxyandrosterone glucuronide	0.71	3.73	1.04	1.2	5.21	0.68	0.86	3.55	4.5	1.26
3081	Lipid	Primary Bile Acid Metabolism	cholate	0.73	1.03	2.26	1.39	1.41	0.32	1.02	0.45	1.44	3.15
3082	Lipid	Primary Bile Acid Metabolism	glycocholate	1.6	1.73	0.71	0.85	1.08	2.22	1.37	2.41	1.49	0.61
3083	Lipid	Primary Bile Acid Metabolism	taurocholate	3.39	1.46	1.44	1.43	0.43	2.35	4.85	1.01	2.08	2.06
3084	Lipid	Primary Bile Acid Metabolism	chenodeoxycholate	0.51	0.82	1.52	1.18	1.6	0.33	0.6	0.53	0.97	1.8
3085	Lipid	Primary Bile Acid Metabolism	chenodeoxycholic acid sulfate (1)	2.26	1.05	0.71	2.86	0.46	3.16	6.49	1.46	3.01	2.05
3086	Lipid	Primary Bile Acid Metabolism	chenodeoxycholic acid sulfate (2)	7.13	1.85	5.7	2.01	0.25	1.25	14.37	0.32	3.72	11.49
3089	Lipid	Primary Bile Acid Metabolism	glycochenodeoxycholate	0.91	1.42	0.93	0.61	1.54	0.98	0.56	1.52	0.87	0.57
3090	Lipid	Primary Bile Acid Metabolism	taurochenodeoxycholate	1.98	1.27	1.32	0.9	0.64	1.49	1.8	0.96	1.16	1.2
3094	Lipid	Primary Bile Acid Metabolism	tauro-beta-muricholate	1.06	0.67	2.84	1.37	0.62	0.37	1.46	0.23	0.92	3.9
3096	Lipid	Primary Bile Acid Metabolism	glyco-alpha-muricholate**	0.79	1.04	1.33	0.98	1.3	0.59	0.78	0.78	1.02	1.31
3097	Lipid	Primary Bile Acid Metabolism	glyco-beta-muricholate**	0.8	0.53	0.9	1.53	0.66	0.89	1.23	0.59	0.82	1.38
3099	Lipid	Primary Bile Acid Metabolism	cholic acid glucuronide	1.44	1.37	4.61	2.16	0.94	0.31	3.12	0.29	2.96	9.97
3100	Lipid	Primary Bile Acid Metabolism	glycochenodeoxycholate glucuronide (1)	1.27	0.74	0.81	2.23	0.58	1.56	2.85	0.9	1.65	1.82
3102	Lipid	Primary Bile Acid Metabolism	glycochenodeoxycholate 3-sulfate	2.59	1.82	1.31	2.43	0.7	1.98	6.31	1.39	4.44	3.19
3103	Lipid	Primary Bile Acid Metabolism	glycocholate glucuronide (1)	1.32	4.93	0.62	1.92	3.73	2.12	2.54	7.92	9.5	1.19
3106	Lipid	Secondary Bile Acid Metabolism	deoxycholate	0.38	0.42	0.43	1.18	1.09	0.88	0.45	0.96	0.49	0.51
3109	Lipid	Secondary Bile Acid Metabolism	deoxycholic acid (12 or 24)-sulfate*	0.89	0.82	0.58	1.78	0.92	1.54	1.59	1.42	1.48	1.03
3110	Lipid	Secondary Bile Acid Metabolism	deoxycholic acid glucuronide	1.54	1.23	2.07	2.92	0.79	0.74	4.5	0.59	3.59	6.07
3112	Lipid	Secondary Bile Acid Metabolism	glycodeoxycholate	0.48	0.43	0.68	0.78	0.89	0.7	0.38	0.63	0.34	0.53
3113	Lipid	Secondary Bile Acid Metabolism	taurodeoxycholate	1.24	0.37	0.77	1.16	0.29	1.6	1.45	0.48	0.43	0.9
3114	Lipid	Secondary Bile Acid Metabolism	taurodeoxycholic acid 3-sulfate	2.44	1.18	2.94	1.88	0.48	0.83	4.61	0.4	2.23	5.54
3120	Lipid	Secondary Bile Acid Metabolism	lithocholate sulfate (1)	1.28	1.42	1.19	1.65	1.11	1.06	2.12	1.18	2.36	1.98
3121	Lipid	Secondary Bile Acid Metabolism	lithocholic acid sulfate (2)	3.6	1.74	3.99	1.45	0.48	0.9	5.25	0.43	2.54	5.81
3122	Lipid	Secondary Bile Acid Metabolism	glycolithocholate	1.2	1.11	1.05	0.29	0.93	1.14	0.34	1.06	0.32	0.3
3123	Lipid	Secondary Bile Acid Metabolism	glycolithocholate sulfate*	1.8	1.46	1.45	1.28	0.81	1.24	2.32	1	1.88	1.87
3124	Lipid	Secondary Bile Acid Metabolism	taurolithocholate	1.14	0.73	0.97	0.76	0.64	1.16	0.87	0.75	0.56	0.74
3125	Lipid	Secondary Bile Acid Metabolism	taurolithocholate 3-sulfate	1.56	1.47	3.61	1.31	0.94	0.43	2.05	0.4	1.93	4.74
3127	Lipid	Secondary Bile Acid Metabolism	ursodeoxycholate	1.3	0.22	0.51	1.13	0.16	2.5	1.47	0.42	0.24	0.58
3131	Lipid	Secondary Bile Acid Metabolism	isoursodeoxycholate	1.54	0.28	0.24	0.95	0.18	6.27	1.48	1.14	0.27	0.23
3132	Lipid	Secondary Bile Acid Metabolism	isoursodeoxycholate sulfate (1)	5.62	0.57	0.82	2.53	0.1	6.84	14.28	0.7	1.46	2.08
3136	Lipid	Secondary Bile Acid Metabolism	glycoursodeoxycholate	1.63	0.49	0.57	0.6	0.3	2.82	0.98	0.85	0.29	0.34
3137	Lipid	Secondary Bile Acid Metabolism	glycoursodeoxycholate glucuronide (2)	3.05	0.42	1.33	2.6	0.14	2.27	7.94	0.32	1.11	3.48
3138	Lipid	Secondary Bile Acid Metabolism	glycoursodeoxycholic acid sulfate (1)	6.39	0.82	2.92	4.29	0.12	2.19	27.48	0.28	3.56	12.55
3139	Lipid	Secondary Bile Acid Metabolism	tauroursodeoxycholate	2	0.55	1.67	0.85	0.27	1.19	1.72	0.33	0.47	1.44
3140	Lipid	Secondary Bile Acid Metabolism	tauroursodeoxycholic acid sulfate (1)	9.04	0.93	36.72	1.65	0.1	0.24	15.01	0.02	1.54	60.94
3146	Lipid	Secondary Bile Acid Metabolism	hyocholate	1.35	1.22	2.28	1.26	0.9	0.59	1.71	0.53	1.55	2.9
3147	Lipid	Secondary Bile Acid Metabolism	glycohyocholate	1.19	1.49	2.05	0.75	1.24	0.58	0.9	0.72	1.13	1.56
3156	Lipid	Secondary Bile Acid Metabolism	glycocholenate sulfate*	1.14	1.1	1.08	1.49	0.96	1.04	1.71	1.01	1.65	1.63
3157	Lipid	Secondary Bile Acid Metabolism	taurocholenate sulfate*	0.98	1.33	1.83	2.18	1.35	0.53	2.15	0.72	2.92	4
3160	Lipid	Secondary Bile Acid Metabolism	3b-hydroxy-5-cholenoic acid	0.77	1.11	1.25	0.91	1.44	0.61	0.7	0.88	1.02	1.15
3161	Lipid	Secondary Bile Acid Metabolism	glycodeoxycholate 3-sulfate	1.73	1	0.91	2.07	0.57	1.9	3.59	1.1	2.07	1.88
3162	Lipid	Secondary Bile Acid Metabolism	taurochenodeoxycholic acid 3-sulfate	3.44	1.8	7.24	1.77	0.52	0.47	6.11	0.24	3.21	12.87
3169	Lipid	Secondary Bile Acid Metabolism	tauroursodeoxycholic acid sulfate (2)	1.91	2.13	1.76	1.78	1.11	1.08	3.42	1.2	3.8	3.15
3170	Lipid	Secondary Bile Acid Metabolism	glycoursodeoxycholic acid sulfate (2)	1.9	1.16	0.73	1.55	0.6	2.58	2.96	1.57	1.8	1.14
3737	Nucleotide	Purine Metabolism, (Hypo)Xanthine/Inosine containing	inosine	0.52	0.79	0.79	1.18	1.51	0.66	0.62	1	0.94	0.94
3738	Nucleotide	Purine Metabolism, (Hypo)Xanthine/Inosine containing	hypoxanthine	1.07	1.02	0.92	0.91	0.95	1.15	0.97	1.11	0.93	0.84
3739	Nucleotide	Purine Metabolism, (Hypo)Xanthine/Inosine containing	xanthine	0.72	0.69	0.88	2.34	0.96	0.81	1.69	0.78	1.62	2.08
3744	Nucleotide	Purine Metabolism, (Hypo)Xanthine/Inosine containing	N1-methylinosine	0.77	1.81	1.13	1.98	2.32	0.68	1.54	1.59	3.59	2.24
3747	Nucleotide	Purine Metabolism, (Hypo)Xanthine/Inosine containing	urate	1.17	0.99	1.21	1.12	0.84	0.96	1.32	0.82	1.11	1.36
3749	Nucleotide	Purine Metabolism, (Hypo)Xanthine/Inosine containing	allantoin	0.57	0.96	0.96	1.23	1.68	0.59	0.7	0.99	1.18	1.18
3763	Nucleotide	Purine Metabolism, Adenine containing	adenine	1.17	1.47	0.83	1.03	1.25	1.4	1.21	1.76	1.52	0.86
3768	Nucleotide	Purine Metabolism, Adenine containing	N1-methyladenosine	0.95	0.94	1.08	1.29	0.98	0.88	1.23	0.87	1.21	1.39
3779	Nucleotide	Purine Metabolism, Adenine containing	N6-carbamoylthreonyladenosine	1.2	3.26	1.38	1.83	2.7	0.86	2.21	2.34	5.99	2.55
3797	Nucleotide	Purine Metabolism, Guanine containing	guanosine	0.52	0.71	0.67	1.53	1.34	0.78	0.81	1.06	1.09	1.03
3800	Nucleotide	Purine Metabolism, Guanine containing	7-methylguanine	1.01	0.98	1.34	1.37	0.97	0.75	1.39	0.73	1.35	1.84
3806	Nucleotide	Purine Metabolism, Guanine containing	N2,N2-dimethylguanosine	1.4	3.61	1.24	1.94	2.57	1.12	2.72	2.88	7.01	2.42
3818	Nucleotide	Pyrimidine Metabolism, Orotate containing	dihydroorotate	1.48	1.19	1.2	1.59	0.8	1.23	2.36	0.99	1.9	1.91
3819	Nucleotide	Pyrimidine Metabolism, Orotate containing	orotate	3.5	0.92	2.43	1.5	0.26	1.44	5.28	0.38	1.39	3.66
3821	Nucleotide	Pyrimidine Metabolism, Orotate containing	orotidine	3.26	1.4	5.84	3.78	0.42	0.55	12.34	0.24	5.3	22.1
3831	Nucleotide	Pyrimidine Metabolism, Uracil containing	uridine	1.1	0.91	1.02	1.01	0.82	1.07	1.11	0.89	0.91	1.03
3833	Nucleotide	Pyrimidine Metabolism, Uracil containing	pseudouridine	0.93	1.19	1.08	1.63	1.27	0.85	1.52	1.09	1.95	1.78
3834	Nucleotide	Pyrimidine Metabolism, Uracil containing	5,6-dihydrouridine	0.79	0.89	1.05	1.82	1.13	0.74	1.43	0.84	1.63	1.92
3835	Nucleotide	Pyrimidine Metabolism, Uracil containing	2'-O-methyluridine	1.14	0.97	1.09	1.3	0.84	1.05	1.49	0.89	1.27	1.42
3836	Nucleotide	Pyrimidine Metabolism, Uracil containing	5-methyluridine (ribothymidine)	0.78	0.77	0.83	1.18	0.99	0.94	0.93	0.93	0.92	0.99
3847	Nucleotide	Pyrimidine Metabolism, Uracil containing	2'-deoxyuridine	1.09	0.78	1.08	1.31	0.71	1.01	1.44	0.72	1.02	1.41
3850	Nucleotide	Pyrimidine Metabolism, Uracil containing	3-ureidopropionate	1.73	1.49	1.3	1.25	0.86	1.32	2.17	1.14	1.88	1.64
3851	Nucleotide	Pyrimidine Metabolism, Uracil containing	beta-alanine	0.86	0.69	0.78	1.31	0.79	1.09	1.13	0.87	0.9	1.03
3852	Nucleotide	Pyrimidine Metabolism, Uracil containing	N-acetyl-beta-alanine	1.22	1.49	1.33	1.01	1.22	0.91	1.24	1.12	1.52	1.35
3855	Nucleotide	Pyrimidine Metabolism, Uracil containing	3-(3-amino-3-carboxypropyl)uridine*	1.09	2.92	1.56	1.97	2.68	0.69	2.15	1.87	5.78	3.09
3862	Nucleotide	Pyrimidine Metabolism, Cytidine containing	cytidine	0.56	1.18	1.13	2.49	2.07	0.5	1.42	1.04	2.96	2.84
3863	Nucleotide	Pyrimidine Metabolism, Cytidine containing	cytosine	0.8	1.51	1.42	0.73	1.88	0.56	0.59	1.06	1.11	1.05
3864	Nucleotide	Pyrimidine Metabolism, Cytidine containing	3-methylcytidine	0.79	0.85	0.72	1.47	1.07	1.09	1.17	1.17	1.26	1.07
3873	Nucleotide	Pyrimidine Metabolism, Cytidine containing	2'-O-methylcytidine	1.2	1.26	1.27	1.05	1.04	0.94	1.26	0.98	1.32	1.34
3887	Nucleotide	Pyrimidine Metabolism, Thymine containing	5,6-dihydrothymine	1.53	1.4	1.21	1.3	0.91	1.25	2	1.15	1.83	1.58
3889	Nucleotide	Pyrimidine Metabolism, Thymine containing	3-aminoisobutyrate	0.97	1.72	1.24	1.99	1.76	0.78	1.94	1.38	3.43	2.48
3890	Nucleotide	Purine and Pyrimidine Metabolism	methylphosphate	1.7	0.93	1.09	1.28	0.54	1.54	2.18	0.84	1.19	1.41
3906	Cofactors and Vitamins	Nicotinate and Nicotinamide Metabolism	quinolinate	1.85	2.82	1.34	1.44	1.52	1.37	2.67	2.09	4.07	1.94
3910	Cofactors and Vitamins	Nicotinate and Nicotinamide Metabolism	nicotinamide	1.06	0.99	1.1	0.74	0.93	0.95	0.78	0.89	0.73	0.82
3922	Cofactors and Vitamins	Nicotinate and Nicotinamide Metabolism	1-methylnicotinamide	0.82	1.3	0.91	1.09	1.58	0.9	0.9	1.43	1.43	0.99
3927	Cofactors and Vitamins	Nicotinate and Nicotinamide Metabolism	trigonelline (N'-methylnicotinate)	0.56	1.27	0.57	0.58	2.26	0.98	0.32	2.22	0.74	0.33
3929	Cofactors and Vitamins	Nicotinate and Nicotinamide Metabolism	N1-Methyl-2-pyridone-5-carboxamide	1	1.26	0.93	1.52	1.25	1.07	1.53	1.35	1.92	1.42
3930	Cofactors and Vitamins	Nicotinate and Nicotinamide Metabolism	N1-Methyl-4-pyridone-3-carboxamide	1.63	2.5	1.17	1.34	1.52	1.39	2.2	2.12	3.36	1.58
3938	Cofactors and Vitamins	Pantothenate and CoA Metabolism	pantoate	1.11	2.33	0.92	0.82	2.09	1.2	0.92	2.53	1.93	0.76
3939	Cofactors and Vitamins	Pantothenate and CoA Metabolism	pantothenate	1.05	0.93	0.9	1.54	0.88	1.16	1.63	1.02	1.44	1.4
3950	Cofactors and Vitamins	Ascorbate and Aldarate Metabolism	ascorbate (Vitamin C)	0.36	0.23	0.44	1.04	0.65	0.8	0.37	0.52	0.24	0.46
3951	Cofactors and Vitamins	Ascorbate and Aldarate Metabolism	ascorbic acid 2-sulfate	0.77	1.16	0.97	1.39	1.5	0.79	1.07	1.19	1.62	1.35
3952	Cofactors and Vitamins	Ascorbate and Aldarate Metabolism	ascorbic acid 3-sulfate*	0.81	1.29	1.06	1.28	1.58	0.76	1.04	1.21	1.66	1.36
3954	Cofactors and Vitamins	Ascorbate and Aldarate Metabolism	threonate	0.81	0.75	0.84	0.8	0.92	0.96	0.66	0.89	0.61	0.68
3957	Cofactors and Vitamins	Ascorbate and Aldarate Metabolism	oxalate (ethanedioate)	0.86	0.93	0.84	0.76	1.07	1.03	0.66	1.11	0.71	0.64
3958	Cofactors and Vitamins	Ascorbate and Aldarate Metabolism	gulonate*	0.87	1.85	1.29	2.07	2.11	0.67	1.82	1.43	3.84	2.68
3960	Cofactors and Vitamins	Tocopherol Metabolism	alpha-tocopherol	0.89	0.92	0.88	1.02	1.03	1	0.91	1.03	0.94	0.9
3968	Cofactors and Vitamins	Tocopherol Metabolism	gamma-CEHC	0.69	1.05	0.9	0.99	1.51	0.76	0.68	1.15	1.04	0.9
3969	Cofactors and Vitamins	Tocopherol Metabolism	gamma-CEHC glucuronide*	1.09	3.74	1.24	1.11	3.42	0.87	1.21	2.99	4.17	1.39
3982	Cofactors and Vitamins	Tocopherol Metabolism	gamma-tocopherol/beta-tocopherol	0.74	1.08	0.96	1.12	1.44	0.77	0.84	1.12	1.22	1.08
4005	Cofactors and Vitamins	Hemoglobin and Porphyrin Metabolism	bilirubin (Z,Z)	1.59	1.21	1.02	0.94	0.76	1.55	1.5	1.18	1.14	0.96
4006	Cofactors and Vitamins	Hemoglobin and Porphyrin Metabolism	bilirubin (E,E)*	1.76	1.07	1.24	0.92	0.6	1.41	1.63	0.86	0.99	1.15
4007	Cofactors and Vitamins	Hemoglobin and Porphyrin Metabolism	bilirubin (E,Z or Z,E)*	1.66	1.17	0.91	0.94	0.7	1.81	1.57	1.28	1.11	0.86
4008	Cofactors and Vitamins	Hemoglobin and Porphyrin Metabolism	biliverdin	2.08	1.18	1.51	1.44	0.56	1.37	3.02	0.78	1.71	2.19
4009	Cofactors and Vitamins	Hemoglobin and Porphyrin Metabolism	I-urobilinogen	7.94	1.61	6.95	0.88	0.2	1.14	7	0.23	1.42	6.13
4025	Cofactors and Vitamins	Vitamin A Metabolism	retinol (Vitamin A)	0.65	0.78	0.65	1.35	1.2	0.99	0.88	1.19	1.06	0.89
4027	Cofactors and Vitamins	Vitamin A Metabolism	carotene diol (1)	0.84	0.97	0.77	0.83	1.14	1.09	0.71	1.26	0.81	0.64
4028	Cofactors and Vitamins	Vitamin A Metabolism	carotene diol (2)	1.02	1.05	0.9	0.87	1.02	1.13	0.89	1.16	0.91	0.78
4029	Cofactors and Vitamins	Vitamin A Metabolism	carotene diol (3)	1.12	1.13	0.94	0.66	1	1.19	0.74	1.2	0.75	0.62
4031	Cofactors and Vitamins	Vitamin A Metabolism	beta-cryptoxanthin	1.36	1.15	1.44	0.55	0.84	0.94	0.75	0.79	0.63	0.79
4032	Cofactors and Vitamins	Vitamin A Metabolism	retinal	0.66	0.81	0.7	1.29	1.21	0.95	0.86	1.16	1.05	0.9
4045	Cofactors and Vitamins	Vitamin B6 Metabolism	pyridoxate	0.74	1.17	0.77	2	1.57	0.95	1.48	1.5	2.34	1.55
4047	Xenobiotics	Benzoate Metabolism	hippurate	0.94	3.42	0.97	0.69	3.61	0.97	0.66	3.51	2.39	0.68
4051	Xenobiotics	Benzoate Metabolism	2-hydroxyhippurate (salicylurate)	0.4	0.53	0.26	214.04	1.34	1.52	85.93	2.04	115.47	56.49
4053	Xenobiotics	Benzoate Metabolism	3-hydroxyhippurate	0.96	3.75	0.95	0.34	3.89	1	0.32	3.91	1.28	0.32
4054	Xenobiotics	Benzoate Metabolism	3-hydroxyhippurate sulfate	1.45	20.55	1.19	0.39	14.11	1.22	0.56	17.21	8.02	0.46
4055	Xenobiotics	Benzoate Metabolism	4-hydroxyhippurate	1.32	6.56	1.31	0.76	4.96	1	1	5	5	0.99
4061	Xenobiotics	Benzoate Metabolism	benzoate	0.8	0.83	1.84	1.13	1.03	0.43	0.91	0.45	0.94	2.1
4079	Xenobiotics	Benzoate Metabolism	catechol sulfate	1.05	1.31	0.62	0.47	1.24	1.68	0.5	2.09	0.62	0.29
4081	Xenobiotics	Benzoate Metabolism	4-methylguaiacol sulfate	1.67	3.77	0.88	0.81	2.25	1.89	1.36	4.25	3.08	0.72
4082	Xenobiotics	Benzoate Metabolism	guaiacol sulfate	0.94	3.11	0.81	0.79	3.28	1.17	0.75	3.84	2.47	0.64
4083	Xenobiotics	Benzoate Metabolism	3-methyl catechol sulfate (1)	0.58	0.99	0.32	0.31	1.68	1.83	0.18	3.09	0.31	0.1
4084	Xenobiotics	Benzoate Metabolism	3-methyl catechol sulfate (2)	0.63	1.29	0.22	0.22	2.02	2.85	0.14	5.76	0.29	0.05
4085	Xenobiotics	Benzoate Metabolism	4-ethylcatechol sulfate	1.04	1.35	0.3	0.34	1.29	3.47	0.36	4.47	0.47	0.1
4086	Xenobiotics	Benzoate Metabolism	4-methylcatechol sulfate	1.24	1.48	0.75	0.72	1.19	1.65	0.89	1.98	1.07	0.54
4087	Xenobiotics	Benzoate Metabolism	4-allylcatechol sulfate	0.57	1.53	0.87	0.54	2.66	0.65	0.31	1.75	0.83	0.47
4096	Xenobiotics	Benzoate Metabolism	4-acetylphenol sulfate	0.87	1.5	0.46	0.58	1.7	1.9	0.51	3.25	0.87	0.26
4098	Xenobiotics	Benzoate Metabolism	3-ethylphenylsulfate	3.72	1.51	1.42	0.2	0.4	2.62	0.77	1.06	0.31	0.29
4100	Xenobiotics	Benzoate Metabolism	4-ethylphenylsulfate	1.86	1.12	0.67	0.59	0.6	2.77	1.1	1.67	0.66	0.39
4102	Xenobiotics	Benzoate Metabolism	4-vinylphenol sulfate	0.79	1.11	0.8	0.59	1.4	0.98	0.47	1.37	0.66	0.47
4114	Xenobiotics	Benzoate Metabolism	3-methoxycatechol sulfate (1)	0.53	2.22	1.08	0.35	4.18	0.48	0.18	2.04	0.77	0.38
4115	Xenobiotics	Benzoate Metabolism	3-methoxycatechol sulfate (2)	0.84	3.25	0.89	0.65	3.86	0.93	0.55	3.62	2.13	0.58
4117	Xenobiotics	Benzoate Metabolism	methyl-4-hydroxybenzoate sulfate	0.5	0.56	0.72	4.12	1.12	0.69	2.08	0.78	2.33	2.97
4119	Xenobiotics	Benzoate Metabolism	propyl 4-hydroxybenzoate sulfate	2.07	1.77	1.78	1.76	0.85	1.16	3.66	0.99	3.13	3.15
4124	Xenobiotics	Benzoate Metabolism	p-cresol sulfate	0.74	1.36	1.53	1.47	1.83	0.48	1.09	0.89	2.01	2.26
4131	Xenobiotics	Benzoate Metabolism	o-cresol sulfate	0.69	0.98	0.45	0.33	1.42	1.52	0.23	2.18	0.32	0.15
4135	Xenobiotics	Benzoate Metabolism	3-(3-hydroxyphenyl)propionate sulfate	1.07	6.74	1.26	0.29	6.25	0.85	0.31	5.31	1.98	0.37
4138	Xenobiotics	Benzoate Metabolism	3-(3-hydroxyphenyl)propionate	0.54	1.01	1.07	0.25	1.87	0.5	0.13	0.94	0.25	0.27
4139	Xenobiotics	Benzoate Metabolism	3-(4-hydroxyphenyl)propionate	1.08	1.02	1.5	0.94	0.93	0.72	1.02	0.67	0.96	1.42
4140	Xenobiotics	Benzoate Metabolism	3-phenylpropionate (hydrocinnamate)	1.01	1.24	0.7	0.68	1.22	1.42	0.68	1.75	0.84	0.48
4142	Xenobiotics	Xanthine Metabolism	caffeine	1.26	1.36	1.29	0.4	1.07	0.97	0.51	1.04	0.55	0.52
4143	Xenobiotics	Xanthine Metabolism	paraxanthine	0.39	0.9	0.5	0.63	2.29	0.77	0.25	1.78	0.57	0.32
4144	Xenobiotics	Xanthine Metabolism	theobromine	1.16	2.32	1.14	0.88	2	1.01	1.02	2.03	2.05	1.01
4145	Xenobiotics	Xanthine Metabolism	theophylline	0.64	0.84	1.1	0.89	1.3	0.59	0.58	0.76	0.75	0.98
4146	Xenobiotics	Xanthine Metabolism	1-methylurate	0.5	3.98	0.75	0.68	7.92	0.66	0.34	5.25	2.72	0.51
4147	Xenobiotics	Xanthine Metabolism	7-methylurate	1.29	2.35	1.3	1.88	1.82	0.98	2.43	1.8	4.44	2.46
4148	Xenobiotics	Xanthine Metabolism	1,3-dimethylurate	0.34	1	0.51	1.23	2.9	0.67	0.42	1.94	1.23	0.63
4149	Xenobiotics	Xanthine Metabolism	1,7-dimethylurate	0.48	1.65	0.79	1.24	3.43	0.61	0.6	2.09	2.06	0.98
4150	Xenobiotics	Xanthine Metabolism	3,7-dimethylurate	1.25	2	0.55	1.05	1.6	2.26	1.31	3.63	2.11	0.58
4151	Xenobiotics	Xanthine Metabolism	1,3,7-trimethylurate	0.16	1.22	0.55	0.59	7.24	0.3	0.1	2.2	0.72	0.32
4152	Xenobiotics	Xanthine Metabolism	1-methylxanthine	0.39	0.63	0.47	0.82	1.61	0.83	0.32	1.34	0.52	0.39
4153	Xenobiotics	Xanthine Metabolism	3-methylxanthine	1.17	1.46	1.63	1.51	1.24	0.71	1.77	0.89	2.2	2.47
4154	Xenobiotics	Xanthine Metabolism	7-methylxanthine	1.33	1.8	0.89	1.11	1.34	1.5	1.49	2.02	2.01	0.99
4155	Xenobiotics	Xanthine Metabolism	5-acetylamino-6-amino-3-methyluracil	0.37	0.76	0.58	1.03	2.04	0.64	0.38	1.31	0.78	0.59
4156	Xenobiotics	Xanthine Metabolism	5-acetylamino-6-formylamino-3-methyluracil	0.56	0.54	0.53	1.65	0.95	1.05	0.93	1	0.89	0.88
4173	Xenobiotics	Food Component/Plant	maltol sulfate	3.52	5.58	0.62	0.33	1.58	5.61	1.17	8.89	1.85	0.2
4176	Xenobiotics	Food Component/Plant	2-piperidinone	3.21	1.21	0.42	1.09	0.37	7.58	3.53	2.85	1.33	0.46
4252	Xenobiotics	Food Component/Plant	levulinoylcarnitine	0.3	0.29	0.61	1.45	0.95	0.5	0.44	0.47	0.42	0.89
4263	Xenobiotics	Food Component/Plant	2,3-dihydroxyisovalerate	0.57	1.15	0.42	0.91	2.02	1.34	0.52	2.72	1.05	0.38
4268	Xenobiotics	Food Component/Plant	2,8-quinolinediol sulfate	2.12	5.67	0.75	0.93	2.67	2.79	1.99	7.48	5.33	0.71
4271	Xenobiotics	Food Component/Plant	2-isopropylmalate	0.64	1.46	0.32	1.54	2.27	1.94	0.99	4.43	2.26	0.5
4272	Xenobiotics	Food Component/Plant	2-oxindole-3-acetate	0.81	2.95	0.75	1.03	3.62	1.07	0.84	3.9	3.06	0.78
4276	Xenobiotics	Food Component/Plant	3-formylindole	0.76	0.81	0.62	0.9	1.05	1.22	0.69	1.3	0.73	0.56
4293	Xenobiotics	Food Component/Plant	betonicine	0.92	2.09	1.15	0.57	2.26	0.8	0.52	1.81	1.19	0.65
4297	Xenobiotics	Food Component/Plant	5-hydroxymethyl-2-furoylcarnitine*	0.5	0.95	0.58	2.99	1.87	0.87	1.52	1.65	2.87	1.74
4298	Xenobiotics	Food Component/Plant	gluconate	1.09	1.17	0.95	1.68	1.06	1.15	1.85	1.22	1.97	1.6
4305	Xenobiotics	Food Component/Plant	4-acetylcatechol sulfate (1)	1.26	3.24	0.15	0.24	2.57	8.25	0.31	21.22	0.8	0.03
4306	Xenobiotics	Food Component/Plant	4-acetylcatechol sulfate (2)	1.25	2.35	0.28	0.27	1.88	4.44	0.33	8.35	0.63	0.07
4310	Xenobiotics	Food Component/Plant	N-acetylalliin	1.31	3.98	1.57	0.2	3.03	0.83	0.27	2.52	0.83	0.33
4327	Xenobiotics	Food Component/Plant	dihydrocaffeate sulfate (2)	0.46	2.35	0.52	0.35	5.04	0.89	0.16	4.49	0.84	0.18
4346	Xenobiotics	Food Component/Plant	cinnamoylglycine	1.54	4.26	1.67	1.08	2.76	0.92	1.67	2.54	4.63	1.81
4371	Xenobiotics	Food Component/Plant	dihydroferulate	0.43	0.72	0.47	0.69	1.67	0.91	0.3	1.52	0.5	0.32
4372	Xenobiotics	Food Component/Plant	dihydroferulic acid sulfate	0.43	2.94	1.08	1.25	6.74	0.4	0.54	2.72	3.7	1.36
4381	Xenobiotics	Food Component/Plant	ergothioneine	1.1	1.09	1.01	0.44	0.98	1.08	0.48	1.07	0.48	0.44
4383	Xenobiotics	Food Component/Plant	erythritol	1.04	1.16	1.02	1.19	1.11	1.02	1.25	1.13	1.39	1.22
4385	Xenobiotics	Food Component/Plant	3-ethylcatechol sulfate (1)	0.69	0.81	0.49	0.51	1.16	1.41	0.35	1.65	0.41	0.25
4386	Xenobiotics	Food Component/Plant	3-ethylcatechol sulfate (2)	0.61	0.89	0.3	0.36	1.44	2.01	0.22	2.91	0.32	0.11
4389	Xenobiotics	Food Component/Plant	ferulic acid 4-sulfate	1	3.02	0.2	0.35	3	4.98	0.35	14.98	1.07	0.07
4392	Xenobiotics	Food Component/Plant	quinate	0.57	1.04	0.43	0.64	1.82	1.3	0.37	2.38	0.67	0.28
4393	Xenobiotics	Food Component/Plant	feruloylquinate (1)	0.58	1.26	0.33	0.32	2.15	1.73	0.18	3.72	0.4	0.1
4394	Xenobiotics	Food Component/Plant	feruloylquinate (2)	0.52	1.54	0.16	0.29	2.94	3.21	0.15	9.44	0.45	0.04
4414	Xenobiotics	Food Component/Plant	glycyrrhetinate	1	1	1	0.29	1	1	0.29	1	0.29	0.29
4417	Xenobiotics	Food Component/Plant	histidine betaine (hercynine)*	0.97	1.02	1.34	0.6	1.05	0.72	0.58	0.76	0.61	0.81
4420	Xenobiotics	Food Component/Plant	homostachydrine*	1.4	1.45	1.51	1.2	1.03	0.92	1.69	0.95	1.75	1.83
4424	Xenobiotics	Food Component/Plant	indolin-2-one	0.92	1.76	1.04	1.25	1.89	0.88	1.16	1.68	2.21	1.31
4443	Xenobiotics	Food Component/Plant	mannonate*	1.06	1.32	1.02	1.74	1.23	1.03	1.86	1.28	2.3	1.79
4447	Xenobiotics	Food Component/Plant	methyl indole-3-acetate	0.78	10.46	1.77	2.15	13.24	0.44	1.7	5.88	22.56	3.83
4450	Xenobiotics	Food Component/Plant	N-(2-furoyl)glycine	1.2	3.35	0.2	0.19	2.78	5.87	0.23	16.32	0.65	0.04
4473	Xenobiotics	Food Component/Plant	phytanate	0.69	0.71	0.81	0.87	1.03	0.85	0.6	0.88	0.62	0.71
4479	Xenobiotics	Food Component/Plant	piperine	0.57	0.76	0.91	0.86	1.32	0.63	0.5	0.83	0.66	0.79
4483	Xenobiotics	Food Component/Plant	glucuronide of piperine metabolite C17H21NO3 (4)*	0.34	1.01	0.71	1.21	2.94	0.48	0.42	1.42	1.23	0.86
4491	Xenobiotics	Food Component/Plant	sulfate of piperine metabolite C16H19NO3 (2)*	0.23	0.68	0.49	0.88	2.89	0.48	0.21	1.38	0.6	0.43
4492	Xenobiotics	Food Component/Plant	sulfate of piperine metabolite C16H19NO3 (3)*	0.3	0.67	0.55	1	2.2	0.55	0.3	1.21	0.67	0.55
4497	Xenobiotics	Food Component/Plant	sulfate of piperine metabolite C18H21NO3 (1)*	0.22	0.52	0.49	0.98	2.35	0.45	0.22	1.06	0.52	0.48
4499	Xenobiotics	Food Component/Plant	sulfate of piperine metabolite C18H21NO3 (3)*	0.33	0.56	0.52	0.98	1.72	0.63	0.32	1.09	0.56	0.51
4512	Xenobiotics	Food Component/Plant	saccharin	2.89	7.28	8.8	3.01	2.51	0.32	8.74	0.82	21.96	26.54
4514	Xenobiotics	Food Component/Plant	acesulfame	5.77	6.58	1.27	2.52	1.14	4.53	14.58	5.16	16.62	3.21
4515	Xenobiotics	Food Component/Plant	S-allylcysteine	1.06	0.59	0.52	0.17	0.55	2.01	0.18	1.11	0.1	0.09
4532	Xenobiotics	Food Component/Plant	stachydrine	2.02	1.89	2.36	0.79	0.93	0.85	1.6	0.79	1.5	1.87
4533	Xenobiotics	Food Component/Plant	3-hydroxystachydrine*	3.23	5.7	3.82	0.52	1.76	0.84	1.71	1.49	3.02	2.02
4540	Xenobiotics	Food Component/Plant	tartarate	0.44	0.72	0.65	1.55	1.61	0.68	0.69	1.11	1.13	1.01
4544	Xenobiotics	Food Component/Plant	thymol sulfate	0.2	0.25	0.22	0.4	1.22	0.92	0.08	1.12	0.1	0.09
4555	Xenobiotics	Food Component/Plant	4-allylphenol sulfate	1.36	0.87	0.65	1.08	0.64	2.07	1.47	1.33	0.95	0.71
4556	Xenobiotics	Food Component/Plant	ethyl alpha-glucopyranoside	0.78	0.91	0.74	1.14	1.16	1.04	0.9	1.21	1.04	0.86
4557	Xenobiotics	Food Component/Plant	methyl glucopyranoside (alpha + beta)	0.94	0.75	0.41	2.31	0.8	2.25	2.18	1.8	1.74	0.96
4584	Xenobiotics	Food Component/Plant	4-vinylguaiacol sulfate	0.86	1.58	0.12	0.42	1.82	6.98	0.37	12.72	0.67	0.05
4585	Xenobiotics	Food Component/Plant	pyrraline	0.93	1.01	0.65	0.67	1.08	1.42	0.63	1.54	0.68	0.44
4587	Xenobiotics	Food Component/Plant	umbelliferone sulfate	0.17	0.15	0.56	1.35	0.88	0.31	0.24	0.27	0.21	0.77
4590	Xenobiotics	Food Component/Plant	eugenol sulfate	0.9	0.78	0.45	1.22	0.86	1.98	1.1	1.72	0.96	0.55
4594	Xenobiotics	Food Component/Plant	2-keto-3-deoxy-gluconate	1.15	1.9	0.99	1.6	1.65	1.15	1.84	1.91	3.05	1.59
4596	Xenobiotics	Food Component/Plant	isoeugenol sulfate	0.14	0.31	0.95	1.19	2.12	0.15	0.17	0.33	0.37	1.13
4605	Xenobiotics	Food Component/Plant	syringol sulfate	1.22	2.5	1.07	0.44	2.04	1.14	0.54	2.33	1.11	0.47
4616	Xenobiotics	Food Component/Plant	3,4-methyleneheptanoate	0.93	0.65	0.56	1.68	0.7	1.65	1.57	1.16	1.11	0.95
4664	Xenobiotics	Food Component/Plant	(2,4 or 2,5)-dimethylphenol sulfate	0.83	0.58	0.61	0.49	0.7	1.36	0.41	0.96	0.29	0.3
4665	Xenobiotics	Food Component/Plant	caffeic acid sulfate	0.25	0.76	0.08	0.63	3.04	3.09	0.16	9.42	0.48	0.05
4668	Xenobiotics	Food Component/Plant	tartronate (hydroxymalonate)	1	1.11	0.97	0.87	1.1	1.03	0.88	1.14	0.97	0.85
4675	Xenobiotics	Food Component/Plant	3-indoleglyoxylic acid	0.64	2.14	0.42	0.95	3.31	1.52	0.61	5.04	2.04	0.4
4677	Xenobiotics	Food Component/Plant	methyl vanillate sulfate	0.82	3.92	0.38	0.59	4.75	2.14	0.48	10.2	2.31	0.22
4678	Xenobiotics	Food Component/Plant	vanillate glucuronide	2.39	5.66	0.49	1.62	2.36	4.82	3.88	11.43	9.2	0.8
4679	Xenobiotics	Food Component/Plant	vanillic acid glycine	0.21	0.92	0.08	1.65	4.3	2.6	0.35	11.23	1.52	0.13
4680	Xenobiotics	Food Component/Plant	4-vinylguaiacol glucuronide	1.62	4.92	0.45	0.35	3.04	3.52	0.58	10.72	1.76	0.16
4721	Xenobiotics	Bacterial/Fungal	1H-indole-7-acetic acid	1	1.21	1.37	1.18	1.21	0.72	1.18	0.88	1.43	1.63
4722	Xenobiotics	Bacterial/Fungal	N-methylpipecolate	1.79	1	1.37	1.21	0.55	1.3	2.19	0.73	1.22	1.67
4752	Xenobiotics	Drug - Analgesics, Anesthetics	4-acetamidophenol	0.42	0.55	0.28	19.6	1.29	1.5	8.35	1.95	10.84	5.54
4755	Xenobiotics	Drug - Analgesics, Anesthetics	4-acetamidophenylglucuronide	1	1.1	1.87	1	1.1	0.53	1	0.58	1.1	1.87
4759	Xenobiotics	Drug - Analgesics, Anesthetics	3-(cystein-S-yl)acetaminophen*	1	1	1	1	1	1	1	1	1	1
4765	Xenobiotics	Drug - Analgesics, Anesthetics	2-acetamidophenol sulfate	1.12	2.4	1.91	1.44	2.14	0.58	1.62	1.25	3.47	2.76
4771	Xenobiotics	Drug - Analgesics, Anesthetics	ibuprofen	27.93	0.3	18.25	0.69	0.01	1.52	19.5	0.01	0.21	12.74
4772	Xenobiotics	Drug - Analgesics, Anesthetics	2-hydroxyibuprofen	67.06	0.53	54.6	0.2	0	1.22	13.97	0	0.11	11.37
4774	Xenobiotics	Drug - Analgesics, Anesthetics	carboxyibuprofen	46.82	0.74	73.19	0.23	0.01	0.63	11.09	0.01	0.17	17.34
4780	Xenobiotics	Drug - Analgesics, Anesthetics	salicyluric glucuronide*	0.7	0.85	0.83	55.43	1.21	0.84	38.97	1.02	47.54	46.31
4789	Xenobiotics	Drug - Analgesics, Anesthetics	sulindac	1.27	1.18	1.32	1	0.93	0.96	1.27	0.89	1.18	1.32
4791	Xenobiotics	Drug - Analgesics, Anesthetics	sulindac sulfide	2.22	1.37	2.07	1	0.61	1.06	2.22	0.66	1.37	2.07
4792	Xenobiotics	Drug - Analgesics, Anesthetics	diclofenac	1	1	1	1	1	1	1	1	1	1
4794	Xenobiotics	Drug - Analgesics, Anesthetics	lidocaine	0.1	0.4	1.8	28.31	4	0.05	2.87	0.22	11.51	51.05
4795	Xenobiotics	Drug - Analgesics, Anesthetics	N-ethylglycinexylidide	0.11	0.67	2.36	18.59	5.84	0.04	2.12	0.28	12.45	44.05
4807	Xenobiotics	Drug - Analgesics, Anesthetics	N-desmethyl tramadol	1	1	1	1	1	1	1	1	1	1
4828	Xenobiotics	Drug - Antibiotic	cefazolin	1	1.44	2.37	1	1.44	0.42	1	0.6	1.44	2.37
4838	Xenobiotics	Drug - Antibiotic	ofloxacin	1	1	1	1	1	1	1	1	1	1
4941	Xenobiotics	Drug - Cardiovascular	metoprolol	0.14	0.14	0.48	6.87	1.01	0.29	1	0.3	1.01	3.35
4942	Xenobiotics	Drug - Cardiovascular	metoprolol acid metabolite*	0.28	0.36	0.53	3.45	1.25	0.53	1	0.67	1.25	1.86
4943	Xenobiotics	Drug - Cardiovascular	alpha-hydroxymetoprolol	0.19	0.24	0.48	5.21	1.29	0.39	1	0.5	1.29	2.55
4953	Xenobiotics	Drug - Cardiovascular	4-hydroxycoumarin	0.53	0.65	0.8	1.67	1.23	0.65	0.89	0.81	1.1	1.35
4962	Xenobiotics	Drug - Cardiovascular	hydrochlorothiazide	0.04	0.08	0.55	25.15	2.08	0.07	1.06	0.15	2.21	14.04
4963	Xenobiotics	Drug - Cardiovascular	triamterene	1	1	1	1	1	1	1	1	1	1
4964	Xenobiotics	Drug - Cardiovascular	furosemide	4.04	0.92	0.26	8.61	0.22	15.29	34.89	3.5	7.99	2.28
4967	Xenobiotics	Drug - Cardiovascular	candesartan	0.7	1.36	2.98	1.4	1.92	0.23	1	0.45	1.92	4.21
4968	Xenobiotics	Drug - Cardiovascular	valsartan	0.7	0.58	0.58	1.71	0.82	1.2	1.2	1	1	1
4970	Xenobiotics	Drug - Cardiovascular	enalapril	1	1.69	1.23	1	1.69	0.8	1	1.37	1.69	1.23
4990	Xenobiotics	Drug - Gastrointestinal	pantoprazole	0.24	0.55	1.59	26.93	2.29	0.15	6.57	0.35	15.06	43.03
4996	Xenobiotics	Drug - Metabolic	metformin	0.03	0	0.05	596.81	0.09	0.66	21.49	0.06	2.12	32.36
5003	Xenobiotics	Drug - Metabolic	sitagliptin	0.93	0.93	0.93	1.06	1	1	1	1	1	1
5021	Xenobiotics	Drug - Metabolic	oxypurinol	2.15	1	1.77	3.25	0.46	1.2	6.98	0.56	3.25	5.77
5022	Xenobiotics	Drug - Metabolic	febuxostat	0.92	0.99	1.29	1.08	1.08	0.7	1	0.76	1.08	1.41
5045	Xenobiotics	Drug - Neurological	lamotrigine	1	1	1	1	1	1	1	1	1	1
5051	Xenobiotics	Drug - Neurological	rocuronium	15.37	20.04	28.58	1	1.3	0.53	15.37	0.7	20.04	28.58
5073	Xenobiotics	Drug - Psychoactive	O-desmethylvenlafaxine	1	1	1	1	1	1	1	1	1	1
5082	Xenobiotics	Drug - Psychoactive	maprotiline	0.2	0.17	0.17	5.69	0.86	1.15	1.15	1	1	1
5092	Xenobiotics	Drug - Psychoactive	mirtazapine	1	1	1	1	1	1	1	1	1	1
5104	Xenobiotics	Drug - Psychoactive	mianserine	1	1	1	1	1	1	1	1	1	1
5110	Xenobiotics	Drug - Respiratory	diphenhydramine	1	1	1	1	1	1	1	1	1	1
5125	Xenobiotics	Drug - Topical Agents	salicylate	0.45	0.23	0.22	168.29	0.51	1.98	76.47	1.02	39.34	38.46
5127	Xenobiotics	Drug - Topical Agents	2,6-dihydroxybenzoic acid	0.66	0.78	1.17	1.7	1.17	0.56	1.13	0.66	1.33	2
5131	Xenobiotics	Drug - Topical Agents	hydroquinone sulfate	1.41	4.56	1.89	0.61	3.22	0.74	0.87	2.41	2.81	1.16
5141	Xenobiotics	Drug - Other	bestatin	1	1	1	1	1	1	1	1	1	1
5205	Xenobiotics	Chemical	sulfate*	1.03	1.21	1.09	1.35	1.17	0.94	1.4	1.11	1.64	1.48
5208	Xenobiotics	Chemical	O-sulfo-L-tyrosine	0.92	1.42	1.11	1.84	1.54	0.83	1.71	1.28	2.64	2.05
5225	Xenobiotics	Chemical	3-acetylphenol sulfate	0.97	2.59	0.55	0.25	2.65	1.76	0.25	4.67	0.66	0.14
5227	Xenobiotics	Chemical	2-aminophenol sulfate	0.98	2.66	1.86	1.59	2.7	0.52	1.56	1.43	4.23	2.96
5272	Xenobiotics	Chemical	dimethyl sulfone	1.09	0.84	1.01	0.17	0.77	1.07	0.19	0.83	0.14	0.17
5274	Xenobiotics	Chemical	ectoine	2.49	1.44	0.61	1.33	0.57	4.05	3.32	2.34	1.91	0.81
5275	Xenobiotics	Chemical	EDTA	0.97	1.51	1.15	0.76	1.56	0.84	0.74	1.31	1.16	0.88
5280	Xenobiotics	Chemical	2-acrylamidoglycolic acid	0.87	1.79	0.94	1.43	2.06	0.92	1.24	1.9	2.57	1.35
5293	Xenobiotics	Chemical	2-naphthol sulfate	0.86	0.67	0.77	0.94	0.78	1.1	0.8	0.86	0.63	0.73
5305	Xenobiotics	Chemical	perfluorooctanesulfonate (PFOS)	0.88	1.13	1.25	1.46	1.28	0.7	1.28	0.9	1.66	1.83
5314	Xenobiotics	Chemical	succinimide	1.48	0.97	0.93	1.09	0.65	1.57	1.62	1.04	1.06	1.02
5318	Xenobiotics	Chemical	trizma acetate	4.22	1.41	0.72	11.45	0.33	5.81	48.39	1.94	16.19	8.31
5325	Xenobiotics	Chemical	4-hydroxychlorothalonil	1.12	0.99	1	0.74	0.88	1.11	0.83	0.99	0.74	0.75
5329	Xenobiotics	Chemical	1,2,3-benzenetriol sulfate (2)	0.95	1.05	0.4	0.2	1.1	2.37	0.19	2.63	0.21	0.08
5331	Xenobiotics	Chemical	2-methoxyresorcinol sulfate	1.81	2.44	0.47	0.16	1.34	3.79	0.29	5.09	0.4	0.07
5332	Xenobiotics	Chemical	3-hydroxypyridine sulfate	0.95	1.36	0.31	0.3	1.43	2.99	0.29	4.28	0.42	0.09
5333	Xenobiotics	Chemical	3-hydroxypyridine glucuronide	1.01	2.77	0.41	0.18	2.73	2.44	0.18	6.66	0.5	0.07
5334	Xenobiotics	Chemical	1,2,3-benzenetriol sulfate (1)	1.54	1.95	0.58	0.21	1.27	2.64	0.33	3.35	0.42	0.12
5338	Xenobiotics	Chemical	ethylparaben sulfate	0.69	1.21	1.26	0.73	1.76	0.54	0.5	0.96	0.89	0.92
5343	Xenobiotics	Chemical	6-hydroxyindole sulfate	1	1.53	1.2	1.04	1.52	0.83	1.05	1.27	1.6	1.26
5347	Xenobiotics	Chemical	thioproline	0.98	0.96	0.77	1.19	0.98	1.26	1.17	1.24	1.15	0.92
5349	Xenobiotics	Chemical	perfluorooctanoate (PFOA)	0.74	0.92	1.06	1.77	1.24	0.69	1.32	0.86	1.64	1.89
5355	Xenobiotics	Chemical	2,2'-Methylenebis(6-tert-butyl-p-cresol)	0.91	0.86	1.11	0.67	0.94	0.81	0.61	0.77	0.58	0.75
5356	Xenobiotics	Chemical	bromine	1.12	0.92	0.98	0.83	0.81	1.14	0.94	0.93	0.77	0.82
5360	Xenobiotics	Chemical	5-hydroxy-2-methylpyridine sulfate	1.48	1.9	0.12	0.21	1.28	11.78	0.32	15.11	0.41	0.02
5361	Xenobiotics	Chemical	3-hydroxy-2-methylpyridine sulfate	1.16	2.65	0.18	0.23	2.28	6.23	0.27	14.26	0.63	0.04
5367	Xenobiotics	Chemical	3,5-dichloro-2,6-dihydroxybenzoic acid	0.93	0.86	0.84	0.91	0.92	1.11	0.85	1.02	0.78	0.76
5368	Xenobiotics	Chemical	3-bromo-5-chloro-2,6-dihydroxybenzoic acid*	0.85	0.95	0.73	0.91	1.11	1.16	0.78	1.29	0.87	0.67
5401	Partially Characterized Molecules	Partially Characterized Molecules	glucuronide of C10H18O2 (7)*	0.36	2.43	0.43	2.8	6.64	0.83	1.02	5.55	6.82	1.22
5402	Partially Characterized Molecules	Partially Characterized Molecules	glucuronide of C10H18O2 (8)*	0.53	4.17	0.58	1.36	7.75	0.92	0.73	7.15	5.69	0.79
5413	Partially Characterized Molecules	Partially Characterized Molecules	glucuronide of C12H22O4 (1)*	0.69	3.39	0.34	1.21	4.89	2.03	0.84	9.98	4.12	0.41
5418	Partially Characterized Molecules	Partially Characterized Molecules	glucuronide of C14H26O4 (1)*	1.02	5.72	0.53	1.42	5.56	1.91	1.46	10.67	8.14	0.76
5423	Partially Characterized Molecules	Partially Characterized Molecules	glutamine conjugate of C6H10O2 (1)*	1.37	5.61	1.54	4.22	4.07	0.88	5.81	3.62	23.71	6.53
5424	Partially Characterized Molecules	Partially Characterized Molecules	glutamine conjugate of C6H10O2 (2)*	1.26	5.37	1.29	1.88	4.25	0.97	2.37	4.15	10.11	2.43
5425	Partially Characterized Molecules	Partially Characterized Molecules	glutamine conjugate of C7H12O2*	1.4	8.88	1.44	5.37	6.3	0.97	7.57	6.13	47.75	7.78
5441	Partially Characterized Molecules	Partially Characterized Molecules	glycine conjugate of C10H14O2 (1)*	0.61	0.65	1.03	1.45	1.06	0.59	0.89	0.63	0.95	1.5
5443	Partially Characterized Molecules	Partially Characterized Molecules	N-acetylglucosamine conjugate of C24H40O4 bile acid**	11.11	1.54	5.35	1.13	0.13	2.07	12.66	0.28	1.76	6.09
5445	Partially Characterized Molecules	Partially Characterized Molecules	metabolonic lactone sulfate	0.62	0.99	0.53	1.05	1.58	1.16	0.66	1.84	1.05	0.56
5446	Partially Characterized Molecules	Partially Characterized Molecules	pentose acid*	1.08	1.28	0.83	0.93	1.18	1.29	1.01	1.52	1.19	0.78
5452	Partially Characterized Molecules	Partially Characterized Molecules	branched-chain, straight-chain, or cyclopropyl 10:1 fatty acid (1)*	0.75	0.77	0.71	0.99	1.01	1.05	0.75	1.07	0.76	0.71
5453	Partially Characterized Molecules	Partially Characterized Molecules	branched-chain, straight-chain, or cyclopropyl 10:1 fatty acid (2)*	0.38	0.46	0.42	0.79	1.18	0.91	0.3	1.08	0.36	0.33
5454	Partially Characterized Molecules	Partially Characterized Molecules	branched-chain, straight-chain, or cyclopropyl 12:1 fatty acid*	0.9	0.59	1.19	1.54	0.65	0.75	1.39	0.49	0.91	1.83
5456	Partially Characterized Molecules	Partially Characterized Molecules	GlcNAc sulfate conjugate of C21H34O2 steroid**	1.45	0.82	1.14	2.29	0.56	1.27	3.35	0.72	1.9	2.63
0	null	null	Unknown - 12839	1.7	4.06	2.36	4.41	2.38	0.72	7.53	1.72	17.97	10.44
0	null	null	Unknown - 21840	2.29	0.99	0.32	1.89	0.43	7.02	4.34	3.04	1.88	0.61
0	null	null	Unknown - 21842	4.93	1.11	0.41	0.52	0.22	11.92	2.58	2.69	0.58	0.21
0	null	null	Unknown - 11478	0.83	0.55	1.09	1.35	0.66	0.76	1.13	0.5	0.75	1.48
0	null	null	Unknown - 12007	1.03	2.17	0.76	0.85	2.08	1.36	0.88	2.84	1.85	0.65
0	null	null	Unknown - 12411	1.43	2.12	1.01	1.33	1.48	1.41	1.91	2.1	2.84	1.35
0	null	null	Unknown - 12816	0.41	1.19	0.53	1.05	2.89	0.76	0.43	2.22	1.25	0.56
0	null	null	Unknown - 15220	1.62	1.98	1.53	1	1.22	1.05	1.62	1.28	1.98	1.53
0	null	null	Unknown - 21607	0.98	0.85	1.28	1.16	0.86	0.76	1.14	0.66	0.98	1.49
0	null	null	Unknown - 21286	1.35	1.25	1.5	1.02	0.92	0.9	1.39	0.83	1.28	1.54
0	null	null	Unknown - 13844	0.76	11.39	0.65	0.86	14.85	1.17	0.66	17.41	9.86	0.56
0	null	null	Unknown - 17340	0.45	1.5	0.95	1.33	3.29	0.47	0.6	1.57	2	1.27
0	null	null	Unknown - 16124	0.5	1.94	1.22	1.2	3.87	0.4	0.6	1.58	2.34	1.47
0	null	null	Unknown - 12730	0.73	1.56	0.17	0.18	2.13	4.22	0.13	9.02	0.29	0.03
0	null	null	Unknown - 23276	1.05	1	1.05	1	0.94	1	1.06	0.94	1	1.06
0	null	null	Unknown - 11787	0.97	0.92	1.1	1.25	0.94	0.88	1.22	0.83	1.15	1.38
0	null	null	Unknown - 12462	0.73	0.67	0.78	0.99	0.91	0.92	0.72	0.84	0.66	0.78
0	null	null	Unknown - 13507	0.92	2.2	1.08	0.81	2.38	0.85	0.75	2.02	1.8	0.88
0	null	null	Unknown - 12112	2.38	0.57	1	1.28	0.23	2.38	3.06	0.57	0.73	1.28
0	null	null	Unknown - 23974	1.57	1.21	1.04	1.09	0.77	1.5	1.72	1.15	1.32	1.14
0	null	null	Unknown - 24411	2.01	1.47	1.79	1.36	0.73	1.12	2.75	0.82	2.01	2.44
0	null	null	Unknown - 24581	7.56	1.42	1.64	1	0.18	4.59	7.56	0.86	1.42	1.64
0	null	null	Unknown - 24588	1.15	1.79	0.96	1.77	1.56	1.18	2.04	1.85	3.19	1.72
0	null	null	Unknown - 24686	0.79	1.2	0.68	1.4	1.5	1.17	1.12	1.76	1.69	0.95
0	null	null	Unknown - 12104	1.06	1.61	1.19	1.78	1.52	0.88	1.88	1.35	2.88	2.13
0	null	null	Unknown - 17325	1.05	1.94	1.34	0.23	1.84	0.78	0.24	1.44	0.44	0.31
0	null	null	Unknown - 25806	1.08	6.54	1.41	1.57	6.02	0.76	1.71	4.61	10.29	2.22
0	null	null	Unknown - 21785 - retired for 2-O-methylascorbic acid	0.83	1.22	1.04	1.61	1.47	0.79	1.34	1.17	1.97	1.68
0	null	null	Unknown - 25519	0.69	1.21	0.66	2.18	1.75	1.04	1.51	1.83	2.65	1.44
0	null	null	Unknown - 18887	1.35	1.56	1.2	2.26	1.15	1.12	3.06	1.29	3.53	2.73
0	null	null	Unknown - 25454	1.51	11.75	4.69	2.76	7.74	0.32	4.19	2.5	32.5	12.96
0	null	null	Unknown - 21736	1.12	0.99	0.91	2.19	0.88	1.23	2.46	1.09	2.19	1.99
0	null	null	Unknown - 24947	0.95	0.89	1.08	1.13	0.93	0.88	1.08	0.82	1.01	1.23
0	null	null	Unknown - 18886	0.84	2.33	1.24	2.05	2.75	0.68	1.74	1.87	4.8	2.55
0	null	null	Unknown - 24669	2.03	2.94	2.71	4.42	1.44	0.75	9	1.08	12.99	11.98
0	null	null	Unknown - 12193	1.42	1.92	1.59	0.95	1.35	0.89	1.36	1.2	1.84	1.52
0	null	null	Unknown - 21834	0.34	0.55	0.44	0.43	1.62	0.76	0.14	1.24	0.23	0.19
0	null	null	Unknown - 19141	0.58	1.14	1.3	1.08	1.95	0.44	0.63	0.87	1.23	1.41
0	null	null	Unknown - 07765	0.32	0.57	1.2	2.57	1.74	0.27	0.84	0.47	1.47	3.09
0	null	null	Unknown - 15492	0.58	1.06	0.81	2.35	1.81	0.71	1.38	1.3	2.51	1.93
0	null	null	Unknown - 11444	0.57	0.78	0.61	2.18	1.35	0.94	1.25	1.28	1.7	1.33
0	null	null	Unknown - 21339	0.98	0.47	0.96	1.54	0.48	1.02	1.51	0.49	0.74	1.48
0	null	null	Unknown - 21258	0.66	1	0.61	0.37	1.52	1.07	0.25	1.64	0.38	0.23
0	null	null	Unknown - 21319	0.92	0.58	0.9	1.42	0.63	1.01	1.31	0.64	0.83	1.29
0	null	null	Unknown - 12847	0.35	1.13	1.22	0.52	3.17	0.29	0.18	0.92	0.59	0.64
0	null	null	Unknown - 11850	0.85	4.98	1.74	5.39	5.79	0.49	4.63	2.85	26.85	9.39
0	null	null	Unknown - 12712	1.36	5.15	0.59	0.39	3.77	2.27	0.54	8.6	2.04	0.23
0	null	null	Unknown - 12906	0.7	1.47	1.63	1.16	2.09	0.42	0.81	0.89	1.71	1.9
0	null	null	Unknown - 12306	0.79	1.96	0.73	0.53	2.47	1.07	0.42	2.66	1.06	0.39
0	null	null	Unknown - 17010	1.58	1.54	1.15	0.39	0.97	1.37	0.62	1.33	0.6	0.45
0	null	null	Unknown - 12100	1.41	2.27	1.52	1.3	1.6	0.93	1.84	1.49	2.96	1.98
0	null	null	Unknown - 16580	0.74	1.95	0.98	3.6	2.61	0.75	2.69	1.98	7.04	3.54
0	null	null	Unknown - 23639	0.65	0.71	0.84	1.1	1.09	0.77	0.71	0.84	0.78	0.92
0	null	null	Unknown - 24576	6.56	1.44	142.83	1	0.21	0.04	6.56	0.01	1.44	142.83
0	null	null	Unknown - 23666	0.83	0.95	0.94	0.96	1.14	0.88	0.8	1	0.92	0.91
0	null	null	Unknown - 17323	0.66	0.99	0.81	1.65	1.49	0.81	1.09	1.22	1.63	1.34
0	null	null	Unknown - 17346	0.96	3.82	0.99	0.63	3.97	0.96	0.61	3.85	2.44	0.63
0	null	null	Unknown - 25810	1.23	1.23	1.32	1.75	0.99	0.93	2.16	0.93	2.15	2.31
0	null	null	Unknown - 25400	0.82	0.44	0.86	1.3	0.54	0.95	1.07	0.52	0.58	1.12
0	null	null	Unknown - 24949	1.38	1.17	0.89	2.17	0.85	1.54	3	1.31	2.55	1.94
0	null	null	Unknown - 24972	0.94	0.71	0.76	2.26	0.75	1.24	2.14	0.93	1.61	1.72
0	null	null	Unknown - 24241	1.19	1.03	1.39	1.01	0.86	0.85	1.2	0.74	1.04	1.4
0	null	null	Unknown - 25271	3.77	0.56	2.8	0.29	0.14	1.34	1.11	0.2	0.16	0.82
0	null	null	Unknown - 25790	1.24	4.03	1.36	2.9	3.25	0.91	3.6	2.96	11.73	3.96
0	null	null	Unknown - 21752	2.79	0.64	0.29	1.05	0.23	9.46	2.94	2.18	0.68	0.31
0	null	null	Unknown - 21807	0.73	3.03	0.78	0.46	4.1	0.94	0.34	3.86	1.41	0.36
0	null	null	Unknown - 16935	1.01	0.51	1.1	2.49	0.5	0.91	2.53	0.46	1.29	2.75
0	null	null	Unknown - 16964	0.88	0.8	0.83	0.9	0.91	1.05	0.79	0.95	0.72	0.75
0	null	null	Unknown - 16946	1.64	0.8	0.74	5.4	0.49	2.19	8.88	1.08	4.37	4.03
0	null	null	Unknown - 19438	2.2	2	1.3	0.59	0.9	1.69	1.3	1.54	1.18	0.76
0	null	null	Unknown - 12261	0.89	6.18	1.69	4.31	6.95	0.52	3.84	3.65	26.71	7.29
0	null	null	Unknown - 22834	0.48	0.17	0.23	0.85	0.35	2.07	0.41	0.73	0.14	0.19
0	null	null	Unknown - 16087	0.84	4.41	1.35	2.93	5.22	0.62	2.47	3.25	12.94	3.97
0	null	null	Unknown - 14056	0.66	0.71	0.65	0.98	1.07	1.01	0.65	1.08	0.7	0.64
0	null	null	Unknown - 12096	1.22	3.27	1.13	1.2	2.68	1.07	1.47	2.88	3.95	1.37
0	null	null	Unknown - 24435	0.67	0.8	0.56	0.69	1.18	1.19	0.46	1.42	0.55	0.38
0	null	null	Unknown - 22918	1.1	0.88	0.81	0.97	0.8	1.36	1.08	1.09	0.86	0.79
0	null	null	Unknown - 24699	1.1	1.87	1.03	1.65	1.69	1.06	1.82	1.8	3.09	1.71
0	null	null	Unknown - 24344	0.45	0.75	0.25	0.4	1.66	1.82	0.18	3.02	0.3	0.1
0	null	null	Unknown - 18921	0.86	0.63	1.23	1.42	0.73	0.7	1.23	0.51	0.9	1.75
0	null	null	Unknown - 12543	0.8	2.29	1.02	0.54	2.87	0.78	0.43	2.24	1.24	0.55
0	null	null	Unknown - 25217	0.6	0.79	1.12	0.4	1.31	0.53	0.24	0.7	0.32	0.45
0	null	null	Unknown - 25385	0.9	0.86	0.95	1.16	0.95	0.94	1.05	0.9	1	1.11
0	null	null	Unknown - 25432	0.6	1.69	0.92	3.21	2.78	0.65	1.95	1.82	5.43	2.98
0	null	null	Unknown - 24951	0.64	0.64	0.6	1.34	0.99	1.07	0.86	1.07	0.86	0.8
0	null	null	Unknown - 12718	1.28	3.2	1.59	2.14	2.5	0.8	2.74	2.01	6.86	3.41
0	null	null	Unknown - 25948	0.83	1.34	0.81	1.17	1.62	1.01	0.97	1.65	1.58	0.96
0	null	null	Unknown - 17348	0.12	0.68	0.41	2.35	5.41	0.3	0.29	1.65	1.61	0.97
0	null	null	Unknown - 21815	1.24	24.99	1.72	1.79	20.03	0.72	2.24	14.46	44.88	3.1
0	null	null	Unknown - 17692	0.67	20.56	0.74	0.8	30.5	0.91	0.54	27.76	16.59	0.59
0	null	null	Unknown - 18901	0.83	1.33	0.54	1.04	1.58	1.53	0.87	2.44	1.39	0.57
0	null	null	Unknown - 18922	0.93	1.16	0.79	1.41	1.24	1.17	1.32	1.47	1.65	1.12
0	null	null	Unknown - 12849	1.16	1.02	0.18	1.23	0.88	6.18	1.43	5.45	1.26	0.23
0	null	null	Unknown - 17438	1.03	1.64	1.08	0.86	1.58	0.96	0.89	1.52	1.42	0.93
0	null	null	Unknown - 21442	0.88	0.85	0.45	0.26	0.96	1.93	0.23	1.86	0.22	0.12
0	null	null	Unknown - 18345	1.35	3.08	1.31	1.01	2.28	1.02	1.36	2.33	3.12	1.33
0	null	null	Unknown - 22509	1.92	4.58	1.08	1.63	2.37	1.77	3.15	4.22	7.48	1.77
0	null	null	Unknown - 12726	0.26	0.99	0.27	0.72	3.69	0.99	0.19	3.66	0.71	0.19
0	null	null	Unknown - 13723	0.65	2.56	0.32	0.91	3.93	1.98	0.59	7.83	2.36	0.3
0	null	null	Unknown - 23314	1.56	1.31	1.08	0.59	0.83	1.44	0.93	1.2	0.78	0.64
0	null	null	Unknown - 15461	1.09	0.8	1.35	1.3	0.73	0.8	1.42	0.59	1.05	1.77
0	null	null	Unknown - 23648	0.92	1.72	1.21	1.36	1.86	0.76	1.25	1.42	2.34	1.64
0	null	null	Unknown - 23662	1.24	0.55	1.12	0.39	0.44	1.1	0.49	0.49	0.22	0.44
0	null	null	Unknown - 11315	1.07	0.93	0.98	0.89	0.87	1.08	0.95	0.95	0.83	0.88
0	null	null	Unknown - 24295	1.59	1.42	0.73	1.61	0.89	2.17	2.57	1.93	2.29	1.18
0	null	null	Unknown - 24422	1.04	1.44	1.06	1.7	1.37	0.98	1.78	1.35	2.45	1.81
0	null	null	Unknown - 24475	2.22	1.03	1.02	1.21	0.46	2.16	2.7	1	1.25	1.24
0	null	null	Unknown - 24736	0.92	1	0.9	1.69	1.09	1.01	1.56	1.11	1.7	1.53
0	null	null	Unknown - 13846	2.16	5.01	0.77	0.33	2.31	2.79	0.72	6.47	1.67	0.25
0	null	null	Unknown - 23655	0.88	2.6	0.36	0.3	2.95	2.39	0.27	7.08	0.8	0.11
0	null	null	Unknown - 24849	1.82	1.27	0.92	1.5	0.69	1.96	2.74	1.37	1.91	1.39
0	null	null	Unknown - 11530	1.69	1.18	0.85	1.74	0.69	1.98	2.97	1.38	2.07	1.49
0	null	null	Unknown - 25855	0.89	3.33	1.03	1.6	3.74	0.85	1.43	3.21	5.36	1.66
0	null	null	Unknown - 12729	0.18	1.04	0.37	3.51	5.76	0.48	0.63	2.78	3.65	1.31
0	null	null	Unknown - 21740	0.87	0.8	0.8	0.98	0.92	1.09	0.85	1	0.79	0.78
0	null	null	Unknown - 15503	1.7	8.32	1.63	1.1	4.88	1.04	1.88	5.1	9.22	1.8
0	null	null	Unknown - 21830	1.42	7.16	3.16	4.96	5.03	0.45	7.07	2.26	35.59	15.7
0	null	null	Unknown - 16570	0.78	0.93	1.58	0.95	1.18	0.49	0.75	0.58	0.89	1.51
0	null	null	Unknown - 11372	0.68	0.58	0.7	1.04	0.84	0.97	0.71	0.83	0.6	0.72
0	null	null	Unknown - 11378	0.61	0.54	0.81	1.24	0.87	0.75	0.77	0.66	0.67	1.01
0	null	null	Unknown - 11880	0.7	0.58	0.76	1.12	0.82	0.92	0.79	0.76	0.65	0.85
0	null	null	Unknown - 12524	0.89	1.01	1.22	0.58	1.13	0.73	0.52	0.82	0.59	0.72
0	null	null	Unknown - 12740	0.36	0.61	0.09	0.93	1.67	3.71	0.34	6.22	0.57	0.09
0	null	null	Unknown - 12407	1.85	2.5	0.44	0.57	1.34	4.16	1.05	5.61	1.42	0.25
0	null	null	Unknown - 15728	1.96	2.2	1.83	0.38	1.12	1.07	0.76	1.2	0.85	0.71
0	null	null	Unknown - 21295	1.07	2.95	0.7	0.46	2.74	1.53	0.49	4.2	1.36	0.32
0	null	null	Unknown - 11308	0.72	0.59	0.82	1.22	0.82	0.87	0.88	0.71	0.73	1.01
0	null	null	Unknown - 21353	1.05	0.89	1.1	1.37	0.84	0.95	1.45	0.8	1.23	1.52
0	null	null	Unknown - 21364	0.98	1.01	0.93	1.64	1.02	1.05	1.62	1.08	1.66	1.54
0	null	null	Unknown - 21383	0.69	0.61	1.92	0.6	0.87	0.36	0.42	0.31	0.36	1.15
0	null	null	Unknown - 12026	1.29	1.71	1.14	2.29	1.32	1.13	2.96	1.49	3.92	2.61
0	null	null	Unknown - 17361	1.37	0.59	0.21	2.77	0.43	6.4	3.8	2.76	1.64	0.59
0	null	null	Unknown - 17685	0.92	3.4	1.39	0.35	3.68	0.66	0.32	2.44	1.2	0.49
0	null	null	Unknown - 22771	0.84	0.77	0.78	0.91	0.92	1.07	0.77	0.98	0.71	0.72
0	null	null	Unknown - 13553	1.58	2.39	1.24	2	1.51	1.27	3.18	1.92	4.81	2.49
0	null	null	Unknown - 13729	1.2	1.67	1.27	1.38	1.39	0.94	1.67	1.31	2.32	1.77
0	null	null	Unknown - 12830	0.62	2	2.5	0.61	3.18	0.25	0.38	0.8	1.22	1.53
0	null	null	Unknown - 13658	1.24	1.23	1.01	1.25	0.99	1.23	1.56	1.21	1.54	1.26
0	null	null	Unknown - 13689 - retired for alpha-CMBHC glucuronide	1.2	3.05	1.01	1.39	2.53	1.19	1.67	3.02	4.25	1.4
0	null	null	Unknown - 22520	4.68	0.83	0.52	2.8	0.17	8.84	13.14	1.58	2.35	1.48
0	null	null	Unknown - 21796	1.07	0.94	1.02	1.26	0.88	1.04	1.35	0.92	1.2	1.29
0	null	null	Unknown - 23587	1.1	1	1.68	1.37	0.9	0.65	1.52	0.59	1.37	2.31
0	null	null	Unknown - 13431	0.95	1.43	0.91	0.76	1.49	1.05	0.73	1.57	1.09	0.69
0	null	null	Unknown - 15469	0.84	1.12	0.85	1.83	1.33	0.98	1.55	1.31	2.07	1.57
0	null	null	Unknown - 11381	1.38	1.49	0.72	0.8	1.07	1.92	1.12	2.06	1.2	0.58
0	null	null	Unknown - 16397	0.82	1.48	1.02	2.77	1.79	0.8	2.29	1.44	4.12	2.85
0	null	null	Unknown - 23665	1.27	1.7	1.28	0.68	1.33	0.99	0.87	1.33	1.17	0.88
0	null	null	Unknown - 24418	1	1.72	3.05	1.15	1.71	0.32	1.16	0.56	1.98	3.52
0	null	null	Unknown - 24328	0.59	1.23	0.73	1.77	2.07	0.8	1.05	1.67	2.19	1.31
0	null	null	Unknown - 24748	0.66	0.61	1.03	0.71	0.92	0.64	0.47	0.59	0.43	0.73
0	null	null	Unknown - 21742	0.08	0.2	0.32	1.13	2.46	0.25	0.09	0.61	0.23	0.37
0	null	null	Unknown - 18899	0.71	0.72	0.82	0.67	1.02	0.86	0.47	0.88	0.49	0.55
0	null	null	Unknown - 13835	1.56	2.32	1.38	1.84	1.48	1.12	2.88	1.67	4.28	2.56
0	null	null	Unknown - 25802	1.84	5.15	2.5	0.9	2.78	0.73	1.67	2.05	4.66	2.26
0	null	null	Unknown - 19183	0.83	1.88	1.23	0.8	2.25	0.67	0.67	1.52	1.52	0.99
0	null	null	Unknown - 21845	0.39	1.36	1.22	0.81	3.45	0.32	0.32	1.11	1.11	0.99
0	null	null	Unknown - 25371	0.59	4.99	1.01	1.67	8.44	0.58	0.99	4.9	8.37	1.7
0	null	null	Unknown - 17653	0.71	0.65	0.96	1.33	0.9	0.74	0.96	0.67	0.87	1.29
0	null	null	Unknown - 12714	0.72	2.65	0.39	0.48	3.69	1.82	0.34	6.73	1.28	0.19
0	null	null	Unknown - 12216	1.5	2.45	1.77	1.28	1.63	0.84	1.94	1.38	3.16	2.28
0	null	null	Unknown - 11522	1.8	1.26	0.84	1.72	0.69	2.12	3.11	1.48	2.17	1.46
0	null	null	Unknown - 21803	4.34	7.46	1.65	0.23	1.71	2.63	0.99	4.52	1.71	0.37
0	null	null	Unknown - 12812	1.54	2.67	0.69	0.35	1.72	2.21	0.55	3.82	0.95	0.25
0	null	null	Unknown - 17367	0.97	2.11	1.46	0.24	2.16	0.66	0.23	1.43	0.51	0.35
0	null	null	Unknown - 12822	1.28	2.23	1.16	1.15	1.74	1.1	1.47	1.92	2.58	1.34
0	null	null	Unknown - 17354	1.07	2.68	0.94	1.73	2.5	1.13	1.85	2.85	4.65	1.63
0	null	null	Unknown - 12851	1.78	3.73	1.75	2.21	2.08	1.02	3.95	2.13	8.24	3.87
0	null	null	Unknown - 15245	2.96	1.51	1	1.53	0.51	2.94	4.53	1.5	2.32	1.54
0	null	null	Unknown - 18779	1	0.59	9.85	1.68	0.58	0.1	1.7	0.06	1	16.63
0	null	null	Unknown - 17654	0.73	0.72	0.89	1.09	0.98	0.82	0.8	0.8	0.79	0.98
0	null	null	Unknown - 17690	0.99	2.52	1.41	0.25	2.54	0.7	0.24	1.78	0.63	0.35
0	null	null	Unknown - 11442	1.65	0.99	0.77	4.52	0.59	2.14	7.5	1.28	4.49	3.48
0	null	null	Unknown - 11441	1.53	0.93	0.63	5.54	0.61	2.4	8.52	1.46	5.2	3.54
0	null	null	Unknown - 21441	1.81	1.38	1.44	1.66	0.76	1.25	3.02	0.96	2.3	2.4
0	null	null	Unknown - 11852	0.13	1.19	0.53	0.68	9.15	0.24	0.08	2.23	0.81	0.36
0	null	null	Unknown - 17185	0.61	1.31	0.16	0.35	2.13	3.69	0.22	7.88	0.47	0.05
0	null	null	Unknown - 12544	1.41	2.2	2.33	0.46	1.55	0.6	0.65	0.94	1.02	1.08
0	null	null	Unknown - 12262	1.19	6.91	2.68	2.67	5.8	0.44	3.18	2.58	18.51	7.17
0	null	null	Unknown - 12738	0.8	1.96	0.13	0.28	2.43	5.81	0.22	14.15	0.55	0.03
0	null	null	Unknown - 17655	0.18	0.53	0.13	0.48	2.97	1.29	0.08	3.84	0.25	0.06
0	null	null	Unknown - 12013	0.93	4.18	2.78	5.57	4.49	0.33	5.19	1.5	23.33	15.51
0	null	null	Unknown - 23157	1.28	1.89	1.78	2.72	1.47	0.72	3.51	1.06	5.17	4.86
0	null	null	Unknown - 12027	1.07	19.66	2.86	3.52	18.34	0.37	3.78	6.85	69.43	10.12
0	null	null	Unknown - 11470	0.66	0.81	0.7	1.39	1.22	0.94	0.91	1.15	1.12	0.97
0	null	null	Unknown - 12818	1.04	1.92	0.49	1.25	1.84	2.1	1.31	3.86	2.42	0.62
0	null	null	Unknown - 13726	1.56	10.21	0.83	1.38	6.5	1.88	2.16	12.27	14.09	1.14
0	null	null	Unknown - 23739	0.82	1.09	0.88	1.18	1.33	0.92	0.97	1.23	1.29	1.04
0	null	null	Unknown - 24425	0.46	0.93	0.76	1.62	2	0.61	0.75	1.22	1.51	1.23
0	null	null	Unknown - 23593	0.93	0.93	0.79	2.31	0.99	1.18	2.16	1.17	2.15	1.83
0	null	null	Unknown - 23680	0.73	0.93	0.9	2.16	1.26	0.81	1.6	1.03	2.03	1.96
0	null	null	Unknown - 25668	0.45	1.12	0.33	0.31	2.47	1.36	0.14	3.38	0.35	0.1
0	null	null	Unknown - 25433	1.73	1.29	2.03	4.21	0.74	0.85	7.29	0.63	5.43	8.57
0	null	null	Unknown - 24408	0.96	2.03	1	0.88	2.1	0.95	0.86	2.01	1.8	0.89
0	null	null	Unknown - 21467	1.81	0.9	0.95	2.37	0.49	1.89	4.3	0.94	2.13	2.26
0	null	null	Unknown - 16944	0.83	0.54	0.71	1.9	0.65	1.16	1.58	0.76	1.03	1.36
0	null	null	Unknown - 24757	0.83	2.11	1.29	0.21	2.55	0.64	0.17	1.64	0.44	0.27
0	null	null	Unknown - 25343	1.16	1.17	0.88	0.87	1	1.32	1.01	1.32	1.02	0.76
0	null	null	Unknown - 25419	1.16	0.98	0.75	1.15	0.84	1.55	1.34	1.31	1.13	0.86
0	null	null	Unknown - 12283	1.01	8.72	1.21	1.05	8.57	0.83	1.07	7.16	9.2	1.28
0	null	null	Unknown - 24544	0.9	0.66	1.15	0.95	0.73	0.78	0.86	0.57	0.63	1.1
0	null	null	Unknown - 16576	1.22	0.87	0.84	0.78	0.71	1.45	0.96	1.03	0.68	0.66
0	null	null	Unknown - 17343	2.51	3.02	4.8	0.61	1.2	0.52	1.53	0.63	1.85	2.93
0	null	null	Unknown - 24811	1.07	2.21	0.65	0.49	2.06	1.64	0.53	3.38	1.1	0.32
0	null	null	Unknown - 24812	0.96	1.1	0.99	3.5	1.14	0.97	3.38	1.11	3.87	3.48
0	null	null	Unknown - 21821	0.88	6.06	1.1	0.96	6.82	0.8	0.85	5.51	5.86	1.06
0	null	null	Unknown - 11407	0.99	0.98	1.03	1.12	0.98	0.96	1.12	0.95	1.11	1.16
0	null	null	Unknown - 12844	0.68	0.75	1.07	1.06	1.1	0.63	0.72	0.7	0.8	1.13
0	null	null	Unknown - 15674	0.83	0.89	0.89	0.61	1.07	0.93	0.51	1	0.54	0.54
0	null	null	Unknown - 11847	0.73	1.43	0.42	0.72	1.93	1.75	0.53	3.39	1.04	0.3
0	null	null	Unknown - 21471	3.19	1.52	1.59	3.78	0.47	2	12.08	0.95	5.76	6.02
0	null	null	Unknown - 21310	0.94	1.1	1.29	1.02	1.17	0.72	0.96	0.85	1.13	1.33
0	null	null	Unknown - 16938	0.63	0.61	0.5	2.1	0.96	1.26	1.33	1.22	1.29	1.06
0	null	null	Unknown - 12221	1.35	1.73	0.32	0.88	1.28	4.22	1.2	5.42	1.54	0.28
0	null	null	Unknown - 17357	0.45	0.73	0.79	1.85	1.6	0.57	0.84	0.92	1.35	1.46
0	null	null	Unknown - 17686	1.31	3.41	0.54	0.31	2.6	2.42	0.4	6.32	1.06	0.16
0	null	null	Unknown - 17612	1.64	1.89	1.44	2.45	1.15	1.13	4.01	1.3	4.64	3.54
0	null	null	Unknown - 13728	1.46	1.37	0.8	1.53	0.93	1.8	2.24	1.69	2.11	1.24
0	null	null	Unknown - 12456	1.18	1.14	0.49	3.24	0.96	2.4	3.84	2.31	3.7	1.59
0	null	null	Unknown - 23590	0.59	2.1	0.59	2.07	3.56	1	1.22	3.57	4.36	1.22
0	null	null	Unknown - 11261	0.83	0.76	0.95	1.99	0.91	0.87	1.65	0.79	1.51	1.9
0	null	null	Unknown - 17335	0.81	0.9	0.88	1.66	1.1	0.92	1.36	1.01	1.5	1.48
0	null	null	Unknown - 13684	0.59	0.76	0.74	1.24	1.28	0.79	0.73	1.01	0.94	0.92
0	null	null	Unknown - 15666	1.7	1.49	0.47	0.79	0.88	3.59	1.34	3.16	1.18	0.37
0	null	null	Unknown - 23782	1.06	0.8	1.11	1.4	0.75	0.95	1.49	0.72	1.13	1.56
0	null	null	Unknown - 12125	1.28	8.59	1.06	2.08	6.69	1.19	2.68	8.03	17.95	2.23
0	null	null	Unknown - 24473	1.07	1	1.46	1.12	0.93	0.73	1.21	0.68	1.12	1.65
0	null	null	Unknown - 24494	1.09	3.53	1.97	1.38	3.22	0.55	1.51	1.78	4.89	2.73
0	null	null	Unknown - 24549	0.45	0.58	0.47	0.84	1.29	0.94	0.38	1.22	0.49	0.4
0	null	null	Unknown - 24309	0.53	0.63	0.82	0.9	1.17	0.64	0.48	0.76	0.56	0.74
0	null	null	Unknown - 24337	0.27	0.64	1	1.1	2.37	0.26	0.3	0.63	0.71	1.11
0	null	null	Unknown - 25575	0.52	0.48	0.5	1.66	0.92	1.03	0.86	0.95	0.79	0.83
0	null	null	Unknown - 18913	0.93	1.11	0.74	0.7	1.2	1.24	0.65	1.5	0.78	0.52
0	null	null	Unknown - 25936	0.63	0.95	0.63	1.79	1.49	1	1.14	1.5	1.7	1.13
0	null	null	Unknown - 25797	0.86	1.24	1.12	0.96	1.43	0.77	0.83	1.1	1.19	1.08
0	null	null	Unknown - 21470	1.68	1.06	0.87	3.14	0.63	1.91	5.28	1.21	3.35	2.75
0	null	null	Unknown - 25511	1.29	1.61	6.34	10.33	1.24	0.2	13.36	0.25	16.63	65.52
0	null	null	Unknown - 22519	0.6	0.63	0.81	2.48	1.04	0.73	1.49	0.77	1.56	2.02
0	null	null	Unknown - 25406	1.33	1.28	1.35	0.73	0.96	0.98	0.97	0.94	0.93	0.98
0	null	null	Unknown - 21285	1.3	1.1	0.8	1.19	0.84	1.62	1.56	1.36	1.31	0.96
0	null	null	Unknown - 25814	1	1.15	1.04	1	1.15	0.95	1	1.09	1.15	1.04
0	null	null	Unknown - 24556	1.29	3.11	2.58	0.93	2.39	0.5	1.21	1.2	2.9	2.4
0	null	null	Unknown - 12101	1.05	2.51	1.11	3.76	2.38	0.95	3.97	2.26	9.47	4.18
0	null	null	Unknown - 12126	1.41	3.12	2.73	1.77	2.2	0.51	2.51	1.14	5.54	4.85
0	null	null	Unknown - 25520	1.33	1.35	1.81	0.68	1.01	0.73	0.92	0.74	0.93	1.25
0	null	null	Unknown - 25473	1.01	1.72	1.43	2.36	1.71	0.7	2.38	1.2	4.08	3.38
0	null	null	Unknown - 11849	0.5	1.53	0.65	0.54	3.06	0.77	0.27	2.36	0.83	0.35
0	null	null	Unknown - 14939	0.85	0.57	0.88	0.97	0.66	0.96	0.83	0.64	0.55	0.86
0	null	null	Unknown - 13866	1.31	1.13	1.03	1.67	0.86	1.27	2.21	1.1	1.9	1.73
0	null	null	Unknown - 15486	1.06	2.62	1.29	1.88	2.47	0.81	2	2.02	4.94	2.44
0	null	null	Unknown - 12707	1.08	1.98	1.15	1.43	1.83	0.94	1.56	1.72	2.86	1.66
0	null	null	Unknown - 12713	1.35	3.4	1.57	1.91	2.51	0.85	2.6	2.15	6.54	3.03
0	null	null	Unknown - 13695	1.16	2.18	0.3	0.43	1.87	3.79	0.5	7.12	0.94	0.13
0	null	null	Unknown - 11843	0.61	2.46	1.23	5.45	4.01	0.49	3.35	2	13.47	6.72
0	null	null	Unknown - 11858	0.4	1.08	0.27	0.45	2.69	1.43	0.18	3.86	0.49	0.12
0	null	null	Unknown - 14082	0.57	2.81	0.45	0.29	4.9	1.24	0.16	6.11	0.83	0.13
0	null	null	Unknown - 11795	1.13	0.87	1.79	0.68	0.76	0.63	0.77	0.48	0.6	1.23
0	null	null	Unknown - 12798	1.05	1.1	0.69	0.89	1.04	1.51	0.94	1.57	0.98	0.62
0	null	null	Unknown - 22162	1.05	1.15	1.06	1.5	1.09	0.99	1.59	1.08	1.74	1.6
0	null	null	Unknown - 12680	0.58	1.41	0.68	1.36	2.42	0.84	0.79	2.05	1.93	0.94
0	null	null	Unknown - 12117	1.34	2.93	1.46	3.9	2.18	0.91	5.23	1.99	11.46	5.73
0	null	null	Unknown - 17676	1.03	2.66	0.88	0.39	2.58	1.17	0.4	3.02	1.04	0.34
0	null	null	Unknown - 12410	0.89	3.3	5.75	2.41	3.67	0.15	2.17	0.57	7.98	13.9
0	null	null	Unknown - 24243	1.23	0.87	0.69	0.9	0.7	1.77	1.12	1.24	0.79	0.63
0	null	null	Unknown - 23780	1.29	1.79	1.02	0.84	1.38	1.26	1.09	1.75	1.52	0.86
0	null	null	Unknown - 24518	1.72	10.12	1.49	1.96	5.86	1.15	3.39	6.78	19.91	2.93
0	null	null	Unknown - 24571	0.43	1.7	0.73	1.06	3.93	0.58	0.46	2.31	1.81	0.78
0	null	null	Unknown - 21816	0.64	1.57	1.5	0.9	2.45	0.42	0.58	1.04	1.42	1.36
0	null	null	Unknown - 24747	0.62	1.14	1.01	0.68	1.82	0.61	0.43	1.12	0.78	0.69
0	null	null	Unknown - 25617	0.59	3.64	1.35	1.7	6.1	0.44	1.01	2.68	6.21	2.31
0	null	null	Unknown - 25453	6.3	10.54	7.11	0.76	1.67	0.88	4.82	1.48	8.08	5.45
0	null	null	Unknown - 23659	0.86	2.08	1.17	1.94	2.39	0.73	1.68	1.76	4.04	2.28
0	null	null	Unknown - 25417	2.68	1.65	1.22	3.52	0.61	2.19	9.44	1.35	5.84	4.3
0	null	null	Unknown - 25420	0.74	0.7	1.1	1.8	0.94	0.67	1.35	0.63	1.27	1.99
0	null	null	Unknown - 25422	1.66	2.11	2.42	3.94	1.26	0.68	6.57	0.87	8.34	9.55
0	null	null	Unknown - 25430	1.67	1.11	0.55	0.6	0.66	3.03	1	2.02	0.66	0.33
0	null	null	Unknown - 24546	2.1	0.78	1.05	0.84	0.37	2	1.78	0.74	0.66	0.89
0	null	null	Unknown - 24953	0.51	0.48	0.58	1.47	0.94	0.87	0.75	0.82	0.71	0.85
0	null	null	Unknown - 24410	1.2	0.75	0.83	1.22	0.62	1.45	1.48	0.91	0.93	1.02
0	null	null	Unknown - 23644	1.41	3.15	0.97	0.35	2.23	1.45	0.5	3.23	1.12	0.34
0	null	null	Unknown - 11483	0.82	0.75	0.39	0.55	0.9	2.09	0.45	1.9	0.41	0.21
0	null	null	Unknown - 11299	1.18	1.68	0.51	0.6	1.42	2.28	0.7	3.25	1.01	0.31
0	null	null	Unknown - 25656	0.51	0.53	1.55	2.2	1.03	0.32	1.13	0.34	1.17	3.43
0	null	null	Unknown - 25515	0.61	0.61	0.72	1.19	1	0.84	0.73	0.84	0.73	0.86
0	null	null	Unknown - 24813	1.07	1.04	0.92	0.84	0.98	1.15	0.89	1.13	0.88	0.77
